# Supplementary material for: Amino acid metabolic signaling influences Aedes aegypti midgut microbiome variability
Source: PLoS Negl Trop Dis. 2017 Jul 28;11(7):e0005677. doi: 10.1371/journal.pntd.0005677 (PMC5549995; doi:10.1371/journal.pntd.0005677)
Supplement: S1 File — (XLSX) [file pntd.0005677.s009.xlsx]

## Sheet: SingleTimePtCFU-Fig1,4A,S2
uniqueid	strain	feeding_status	experimental_rep	totalCFU_per_mosquito	Moraxellaceae (f) Acinetobacter (g)	Flavobacteriaceae (f) Elizabethkingia (g)	Pseudomonadaceae (f) Pseudomonas (g)	Staphylococcaceae (f) Staphylococcus (g)	Microbacteriaceae (f) Leucobacter (g)	Acetobacteraceae (f) Asaia (g)	Enterobacteriaceae (f) Citrobacter (g)	Enterobacteriaceae (f) enterobacter (g)	Enterobacteriaceae (f) Serratia (g)	Oxalobacteraceae (f) Herbaspirillum (g)	Unknown
5	Bkk	blood	two	3562.5	0	0	0	0	0	0	0	0	0	0	3562.5
6	Bkk	blood	two	0	0	0	0	0	0	0	0	0	0	0	0
7	Bkk	blood	one	0	0	0	0	0	0	0	0	0	0	0	0
8	Bkk	blood	one	0	0	0	0	0	0	0	0	0	0	0	0
9	Bkk	blood	one	0	0	0	0	0	0	0	0	0	0	0	0
10	Bkk	blood	one	209250	0	207750	0	0	0	0	0	0	1500	0	0
11	Bkk	blood	one	0	0	0	0	0	0	0	0	0	0	0	0
12	Bkk	blood	one	0	0	0	0	0	0	0	0	0	0	0	0
13	Bkk	blood	one	0	0	0	0	0	0	0	0	0	0	0	0
14	Bkk	blood	one	0	0	0	0	0	0	0	0	0	0	0	0
15	Bkk	blood	one	0	0	0	0	0	0	0	0	0	0	0	0
24	Bkk	sucrose	two	267750	0	267750	0	0	0	0	0	0	0	0	0
25	Bkk	sucrose	two	447000	0	447000	0	0	0	0	0	0	0	0	0
26	Bkk	sucrose	two	495000	0	495000	0	0	0	0	0	0	0	0	0
27	Bkk	sucrose	two	0	0	0	0	0	0	0	0	0	0	0	0
28	Bkk	sucrose	one	351000	3375	346500	0	0	0	0	0	0	1125	0	0
29	Bkk	sucrose	one	203250	1500	195750	0	0	0	0	0	750	750	4500	0
30	Bkk	sucrose	one	271500	6000	150000	0	0	0	0	8250	1500	105000	750	0
31	Bkk	sucrose	one	192000	2250	186750	0	0	0	0	0	750	2250	0	0
32	Bkk	sucrose	one	12750	12187.5	0	0	0	0	0	0	187.5	375	0	0
33	Bkk	sucrose	one	186750	2250	181500	0	0	0	0	0	0	3000	0	0
34	Bkk	sucrose	one	268500	3000	237000	0	0	0	0	0	0	28500	0	0
35	Bkk	sucrose	one	247500	7500	236250	0	0	0	0	0	0	3750	0	0
36	Bkk	sucrose	one	375000	3000	306750	0	0	0	0	0	0	65250	0	0
37	Orl	blood	two	0	0	0	0	0	0	0	0	0	0	0	0
38	Orl	blood	two	0	0	0	0	0	0	0	0	0	0	0	0
39	Orl	blood	two	0	0	0	0	0	0	0	0	0	0	0	0
40	Orl	blood	two	0	0	0	0	0	0	0	0	0	0	0	0
41	Orl	blood	two	0	0	0	0	0	0	0	0	0	0	0	0
42	Orl	blood	two	0	0	0	0	0	0	0	0	0	0	0	0
43	Orl	blood	two	0	0	0	0	0	0	0	0	0	0	0	0
44	Orl	blood	two	0	0	0	0	0	0	0	0	0	0	0	0
45	Orl	blood	two	0	0	0	0	0	0	0	0	0	0	0	0
46	Orl	blood	two	0	0	0	0	0	0	0	0	0	0	0	0
47	Orl	blood	two	0	0	0	0	0	0	0	0	0	0	0	0
48	Orl	blood	two	126750	0	126750	0	0	0	0	0	0	0	0	0
49	Orl	blood	two	0	0	0	0	0	0	0	0	0	0	0	0
50	Orl	blood	two	0	0	0	0	0	0	0	0	0	0	0	0
51	Orl	blood	two	0	0	0	0	0	0	0	0	0	0	0	0
52	Orl	blood	one	795	0	0	0	0	0	0	135	397.5	262.5	0	0
53	Orl	blood	one	176.25	0	0	0	0	0	0	22.5	35.625	118.125	0	0
54	Orl	blood	one	0	0	0	0	0	0	0	0	0	0	0	0
55	Orl	blood	one	168.75	0	0	0	0	0	0	0	46.875	121.875	0	0
56	Orl	blood	one	795	0	0	0	0	0	0	0	795	0	0	0
57	Orl	blood	one	28.125	0	0	0	0	0	0	18.75	5.625	1.875	1.875	0
58	Orl	blood	one	7.5	0	0	0	0	0	0	0	0	7.5	0	0
59	Orl	blood	one	0	0	0	0	0	0	0	0	0	0	0	0
60	Orl	blood	one	0	0	0	0	0	0	0	0	0	0	0	0
61	Orl	sucrose	two	253.125	253.125	0	0	0	0	0	0	0	0	0	0
62	Orl	sucrose	two	7875	7875	0	0	0	0	0	0	0	0	0	0
63	Orl	sucrose	two	0	0	0	0	0	0	0	0	0	0	0	0
64	Orl	sucrose	two	0	0	0	0	0	0	0	0	0	0	0	0
65	Orl	sucrose	two	4125	187.5	0	0	0	0	0	0	0	0	0	3937.5
66	Orl	sucrose	two	0	0	0	0	0	0	0	0	0	0	0	0
67	Orl	sucrose	two	0	0	0	0	0	0	0	0	0	0	0	0
68	Orl	sucrose	two	0	0	0	0	0	0	0	0	0	0	0	0
69	Orl	sucrose	one	798.75	0	0	0	0	0	0	210	3.75	56.25	528.75	0
70	Orl	sucrose	one	49125	750	0	0	0	0	0	5250	375	42000	750	0
71	Orl	sucrose	one	450	3.75	0	0	0	0	0	86.25	0	176.25	183.75	0
72	Orl	sucrose	one	131.25	0	0	0	0	0	0	1.875	0	54.375	75	0
73	Orl	sucrose	one	795	0	0	0	0	0	0	15	3.75	315	461.25	0
74	Orl	sucrose	one	1601.25	18.75	0	0	0	0	0	506.25	82.5	476.25	517.5	0
75	Orl	sucrose	one	828.75	18.75	0	0	0	0	0	0	0	90	720	0
76	Orl	sucrose	one	192188	0	0	0	0	0	0	4875	0	187312	0	0
77	Orl	sucrose	one	1113.75	281.25	0	0	0	0	0	37.5	11.25	341.25	442.5	0
78	Orl	sucrose	one	603.75	0	0	0	0	0	0	75	48.75	435	45	0
79	Rock	blood	two	922.5	0	0	0	922.5	0	0	0	0	0	0	0
80	Rock	blood	two	0	0	0	0	0	0	0	0	0	0	0	0
81	Rock	blood	two	0	0	0	0	0	0	0	0	0	0	0	0
82	Rock	blood	two	0	0	0	0	0	0	0	0	0	0	0	0
83	Rock	blood	two	0	0	0	0	0	0	0	0	0	0	0	0
84	Rock	blood	two	547.5	0	0	0	547.5	0	0	0	0	0	0	0
85	Rock	blood	two	0	0	0	0	0	0	0	0	0	0	0	0
86	Rock	blood	two	0	0	0	0	0	0	0	0	0	0	0	0
87	Rock	blood	two	0	0	0	0	0	0	0	0	0	0	0	0
88	Rock	blood	two	0	0	0	0	0	0	0	0	0	0	0	0
89	Rock	blood	two	0	0	0	0	0	0	0	0	0	0	0	0
90	Rock	blood	two	0	0	0	0	0	0	0	0	0	0	0	0
91	Rock	blood	two	517.5	0	0	0	517.5	0	0	0	0	0	0	0
92	Rock	blood	two	0	0	0	0	0	0	0	0	0	0	0	0
93	Rock	blood	two	0	0	0	0	0	0	0	0	0	0	0	0
94	Rock	blood	one	0	0	0	0	0	0	0	0	0	0	0	0
95	Rock	blood	one	0	0	0	0	0	0	0	0	0	0	0	0
96	Rock	blood	one	0	0	0	0	0	0	0	0	0	0	0	0
97	Rock	blood	one	6375	0	0	0	0	0	0	0	187.5	6187.5	0	0
98	Rock	blood	one	0	0	0	0	0	0	0	0	0	0	0	0
99	Rock	blood	one	0	0	0	0	0	0	0	0	0	0	0	0
100	Rock	blood	one	0	0	0	0	0	0	0	0	0	0	0	0
101	Rock	blood	one	0	0	0	0	0	0	0	0	0	0	0	0
102	Rock	blood	one	0	0	0	0	0	0	0	0	0	0	0	0
103	Rock	blood	one	431.25	0	0	3.75	0	0	0	0	18.75	371.25	37.5	0
108	Rock	sucrose	two	153.75	0	0	153.75	0	0	0	0	0	0	0	0
109	Rock	sucrose	two	97.5	0	0	71.25	0	26.25	0	0	0	0	0	0
110	Rock	sucrose	two	2250	1687.5	0	562.5	0	0	0	0	0	0	0	0
111	Rock	sucrose	two	3.75	0	0	3.75	0	0	0	0	0	0	0	0
112	Rock	sucrose	two	271.875	0	0	0	0	0	0	0	0	0	0	271.875
113	Rock	sucrose	two	1875	0	0	0	0	0	1875	0	0	0	0	0
114	Rock	sucrose	two	1166.25	75	0	1091.25	0	0	0	0	0	0	0	0
115	Rock	sucrose	two	3750	0	0	0	0	0	0	0	0	0	0	3750
116	Rock	sucrose	one	0	0	0	0	0	0	0	0	0	0	0	0
117	Rock	sucrose	one	1.875	0	0	0	0	0	0	0	0	0	1.875	0
118	Rock	sucrose	one	1237.5	562.5	0	33.75	0	0	0	0	0	90	551.25	0
119	Rock	sucrose	one	1661.25	337.5	0	26.25	0	0	0	0	0	423.75	873.75	0
120	Rock	sucrose	one	86.25	0	0	0	0	0	0	0	0	5.625	80.625	0
121	Rock	sucrose	one	144.375	0	0	0	0	0	0	0	0	0	144.375	0
122	Rock	sucrose	one	1027.5	78.75	0	0	0	0	0	0	0	367.5	581.25	0
123	Rock	sucrose	one	675	0	0	0	0	0	0	0	0	675	0	0
124	Rock	sucrose	one	3750	0	0	0	0	0	0	0	0	2062.5	1687.5	0
125	Rock	sucrose	one	255	0	0	0	0	0	0	0	0	75	180	0
129	Sing	blood	two	472500	0	472500	0	0	0	0	0	0	0	0	0
130	Sing	blood	two	472500	0	472500	0	0	0	0	0	0	0	0	0
131	Sing	blood	two	472500	0	472500	0	0	0	0	0	0	0	0	0
132	Sing	blood	two	472500	0	472500	0	0	0	0	0	0	0	0	0
133	Sing	blood	two	472500	0	472500	0	0	0	0	0	0	0	0	0
134	Sing	blood	two	472500	0	472500	0	0	0	0	0	0	0	0	0
135	Sing	blood	two	472500	0	472500	0	0	0	0	0	0	0	0	0
136	Sing	blood	two	379500	0	379500	0	0	0	0	0	0	0	0	0
137	Sing	blood	two	472500	0	472500	0	0	0	0	0	0	0	0	0
138	Sing	blood	two	472500	0	472500	0	0	0	0	0	0	0	0	0
139	Sing	blood	one	0	0	0	0	0	0	0	0	0	0	0	0
150	Sing	sucrose	two	7.5	0	0	0	0	0	1.875	0	0	0	0	5.625
151	Sing	sucrose	two	154500	0	154500	0	0	0	0	0	0	0	0	0
152	Sing	sucrose	two	275250	0	267000	0	0	0	0	8250	0	0	0	0
153	Sing	sucrose	two	230250	0	230250	0	0	0	0	0	0	0	0	0
154	Sing	sucrose	two	129375	0	117750	0	0	0	0	4500	0	0	0	7125
155	Sing	sucrose	two	9.375	0	0	0	0	0	7.5	0	0	0	0	1.875
156	Sing	sucrose	two	210000	0	208875	0	0	0	0	0	0	0	0	1125
157	Sing	sucrose	one	1275	7.5	0	0	0	0	0	97.5	7.5	532.5	630	0
158	Sing	sucrose	one	231000	1500	227625	0	0	0	0	0	0	1125	750	0
159	Sing	sucrose	one	136500	0	136500	0	0	0	0	0	0	0	0	0
160	Sing	sucrose	one	85125	0	85125	0	0	0	0	0	0	0	0	0
161	Sing	sucrose	one	176625	3750	170250	0	0	0	0	0	0	1875	750	0
162	Sing	sucrose	one	2812.5	1687.5	750	0	0	0	0	0	0	375	0	0
163	Waco	blood	two	5437.5	0	0	0	0	0	5437.5	0	0	0	0	0
164	Waco	blood	two	0	0	0	0	0	0	0	0	0	0	0	0
165	Waco	blood	two	27375	0	0	15000	0	0	0	0	0	0	0	12375
166	Waco	blood	two	47250	0	0	0	0	0	47250	0	0	0	0	0
167	Waco	blood	two	0	0	0	0	0	0	0	0	0	0	0	0
168	Waco	blood	two	5625	0	0	0	0	0	5625	0	0	0	0	0
169	Waco	blood	two	84000	0	0	0	0	0	84000	0	0	0	0	0
170	Waco	blood	two	0	0	0	0	0	0	0	0	0	0	0	0
178	Waco	sucrose	two	0	0	0	0	0	0	0	0	0	0	0	0
179	Waco	sucrose	two	0	0	0	0	0	0	0	0	0	0	0	0
180	Waco	sucrose	two	0	0	0	0	0	0	0	0	0	0	0	0
181	Waco	sucrose	two	18937.5	0	0	562.5	0	0	0	0	0	0	0	18375
182	Waco	sucrose	two	121.875	0	0	0	0	0	0	0	0	0	0	121.875
183	Waco	sucrose	one	379500	0	0	0	0	0	0	0	0	349500	30000	0
184	Waco	sucrose	one	2437.5	0	0	0	0	0	0	0	0	2437.5	0	0

## Sheet: MultTimePtsCFU-Fig2
sampleid	strain	timepbf	feeding	exptrep	cfupermosquito
24hr.rock.sf.1	rock	24	sugar	1	0
24hr.rock.sf.2	rock	24	sugar	1	0
24hr.rock.sf.3	rock	24	sugar	1	0
24hr.rock.sf.4	rock	24	sugar	1	0
24hr.rock.sf.5	rock	24	sugar	1	0
24hr.rock.sf.6	rock	24	sugar	1	0
24hr.rock.sf.7	rock	24	sugar	1	0
24hr.singF9.sf.4	sing	24	sugar	1	0
24hr.singF9.sf.6	sing	24	sugar	1	0
24hr.singF9.sf.3	sing	24	sugar	1	15375
24hr.singF9.sf.8	sing	24	sugar	1	115500
24hr.singF9.sf.7	sing	24	sugar	1	675000
24hr.singF9.sf.1	sing	24	sugar	1	862500
24hr.singF9.sf.5	sing	24	sugar	1	1537500
24hr.singF9.sf.2	sing	24	sugar	1	2475000
48hr.rock.sf.1	rock	48	sugar	1	0
48hr.rock.sf.2	rock	48	sugar	1	0
48hr.rock.sf.4	rock	48	sugar	1	0
48hr.rock.sf.5	rock	48	sugar	1	0
48hr.rock.sf.6	rock	48	sugar	1	0
48hr.rock.sf.7	rock	48	sugar	1	0
48hr.rock.sf.3	rock	48	sugar	1	395000
48hr.singF9.sf.7	sing	48	sugar	1	386.25
48hr.singF9.sf.8	sing	48	sugar	1	141750
48hr.singF9.sf.1	sing	48	sugar	1	348000
48hr.singF9.sf.3	sing	48	sugar	1	408375
48hr.singF9.sf.6	sing	48	sugar	1	420375
48hr.singF9.sf.5	sing	48	sugar	1	491250
48hr.singF9.sf.2	sing	48	sugar	1	1198800
48hr.singF9.sf.4	sing	48	sugar	1	1198800
72hr.rock.sf.1	rock	72	sugar	1	0
72hr.rock.sf.2	rock	72	sugar	1	0
72hr.rock.sf.3	rock	72	sugar	1	0
72hr.rock.sf.5	rock	72	sugar	1	0
72hr.rock.sf.6	rock	72	sugar	1	0
72hr.rock.sf.7	rock	72	sugar	1	0
72hr.rock.sf.4	rock	72	sugar	1	15
72hr.singF9.sf.8	sing	72	sugar	1	230625
72hr.singF9.sf.6	sing	72	sugar	1	388500
72hr.singF9.sf.1	sing	72	sugar	1	442125
72hr.singF9.sf.3	sing	72	sugar	1	478500
72hr.singF9.sf.5	sing	72	sugar	1	523125
72hr.singF9.sf.2	sing	72	sugar	1	529875
72hr.singF9.sf.4	sing	72	sugar	1	540000
72hr.singF9.sf.7	sing	72	sugar	1	545250
24hr.rock.bf.1	rock	24	blood	1	0
24hr.rock.bf.2	rock	24	blood	1	0
24hr.rock.bf.3	rock	24	blood	1	0
24hr.rock.bf.4	rock	24	blood	1	0
24hr.rock.bf.5	rock	24	blood	1	0
24hr.rock.bf.6	rock	24	blood	1	0
24hr.rock.bf.7	rock	24	blood	1	0
24hr.rock.bf.8	rock	24	blood	1	0
24hr.singF9.bf.7	sing	24	blood	1	0
24hr.singF9.bf.5	sing	24	blood	1	487500
24hr.singF9.bf.2	sing	24	blood	1	1500000
24hr.singF9.bf.6	sing	24	blood	1	2400000
24hr.singF9.bf.4	sing	24	blood	1	2512500
24hr.singF9.bf.1	sing	24	blood	1	2587500
24hr.singF9.bf.3	sing	24	blood	1	5212500
48hr.rock.bf.1	rock	48	blood	1	0
48hr.rock.bf.2	rock	48	blood	1	0
48hr.rock.bf.3	rock	48	blood	1	0
48hr.rock.bf.4	rock	48	blood	1	0
48hr.rock.bf.5	rock	48	blood	1	0
48hr.rock.bf.6	rock	48	blood	1	0
48hr.rock.bf.7	rock	48	blood	1	0
48hr.rock.bf.8	rock	48	blood	1	0
48hr.singF9.bf.1	sing	48	blood	1	0
48hr.singF9.bf.2	sing	48	blood	1	0
48hr.singF9.bf.4	sing	48	blood	1	0
48hr.singF9.bf.3	sing	48	blood	1	324750
72hr.rock.bf.1	rock	72	blood	1	0
72hr.rock.bf.2	rock	72	blood	1	0
72hr.rock.bf.3	rock	72	blood	1	0
72hr.rock.bf.4	rock	72	blood	1	0
72hr.rock.bf.5	rock	72	blood	1	0
72hr.rock.bf.6	rock	72	blood	1	0
72hr.rock.bf.8	rock	72	blood	1	0
72hr.rock.bf.7	rock	72	blood	1	121125
72hr.singF9.bf.1	sing	72	blood	1	0
72hr.singF9.bf.4	sing	72	blood	1	0
72hr.singF9.bf.3	sing	72	blood	1	296625
72hr.singF9.bf.5	sing	72	blood	1	303750
72hr.singF9.bf.2	sing	72	blood	1	401250
72hr.singF9.bf.6	sing	72	blood	1	403875
72hr.singF9.bf.7	sing	72	blood	1	442875
24hr.Rock.Sf.1	rock	24	sugar	2	0
24hr.Rock.Sf.3	rock	24	sugar	2	0
24hr.Rock.Sf.4	rock	24	sugar	2	0
24hr.Rock.Sf.6	rock	24	sugar	2	0
24hr.Rock.Sf.7	rock	24	sugar	2	0
24hr.Rock.Sf.8	rock	24	sugar	2	0
24hr.Rock.Sf.5	rock	24	sugar	2	159750
24hr.Rock.Sf.2	rock	24	sugar	2	1237500
24hr.Sing.sf.8	sing	24	sugar	2	390
24hr.Sing.sf.2	sing	24	sugar	2	8625
24hr.Sing.sf.7	sing	24	sugar	2	226125
24hr.Sing.sf.3	sing	24	sugar	2	307500
24hr.Sing.sf.4	sing	24	sugar	2	343125
24hr.Sing.sf.6	sing	24	sugar	2	458625
24hr.Sing.sf.5	sing	24	sugar	2	975000
24hr.Sing.sf.1	sing	24	sugar	2	4050000
48hr.Rock.sf.1	rock	48	sugar	2	0
48hr.Rock.sf.2	rock	48	sugar	2	0
48hr.Rock.sf.3	rock	48	sugar	2	0
48hr.Rock.sf.4	rock	48	sugar	2	0
48hr.Rock.sf.6	rock	48	sugar	2	0
48hr.Rock.sf.8	rock	48	sugar	2	0
48hr.Rock.sf.5	rock	48	sugar	2	210
48hr.Rock.sf.7	rock	48	sugar	2	275250
48hr.SingF9.sf.5	sing	48	sugar	2	112.5
48hr.SingF9.sf.7	sing	48	sugar	2	900
48hr.SingF9.sf.4	sing	48	sugar	2	304125
48hr.SingF9.sf.3	sing	48	sugar	2	335250
48hr.SingF9.sf.8	sing	48	sugar	2	373500
48hr.SingF9.sf.6	sing	48	sugar	2	383250
48hr.SingF9.sf.2	sing	48	sugar	2	486750
48hr.SingF9.sf.1	sing	48	sugar	2	510000
72hr.Rock.sf.3	rock	72	sugar	2	0
72hr.Rock.sf.4	rock	72	sugar	2	0
72hr.Rock.sf.5	rock	72	sugar	2	0
72hr.Rock.sf.6	rock	72	sugar	2	0
72hr.Rock.sf.8	rock	72	sugar	2	0
72hr.Rock.sf.1	rock	72	sugar	2	39375
72hr.Rock.sf.7	rock	72	sugar	2	244125
72hr.Rock.sf.2	rock	72	sugar	2	381375
72hr.Waco.Sf.1	sing	72	sugar	2	0
72hr.SingF9.sf.2	sing	72	sugar	2	193125
72hr.SingF9.sf.1	sing	72	sugar	2	385875
72hr.SingF9.sf.4	sing	72	sugar	2	387375
72hr.SingF9.sf.7	sing	72	sugar	2	395067
72hr.SingF9.sf.6	sing	72	sugar	2	411375
72hr.SingF9.sf.3	sing	72	sugar	2	451500
72hr.SingF9.sf.8	sing	72	sugar	2	471750
72hr.SingF9.sf.5	sing	72	sugar	2	519750
24hr.Rock.Bf.2	rock	24	blood	2	0
24hr.Rock.Bf.3	rock	24	blood	2	0
24hr.Rock.Bf.7	rock	24	blood	2	0
24hr.Rock.Bf.8	rock	24	blood	2	3273.75
24hr.Rock.Bf.4	rock	24	blood	2	3457.5
24hr.Rock.Bf.5	rock	24	blood	2	58875
24hr.Rock.Bf.1	rock	24	blood	2	2137500
24hr.Rock.Bf.6	rock	24	blood	2	3037500
24hr.Sing.bf.2	sing	24	blood	2	0
24hr.Sing.bf.4	sing	24	blood	2	675000
24hr.Sing.bf.5	sing	24	blood	2	4575000
24hr.Sing.bf.6	sing	24	blood	2	6225000
24hr.Sing.bf.1	sing	24	blood	2	9562500
24hr.Sing.bf.3	sing	24	blood	2	10425000
48hr.Rock.bf.5	rock	48	blood	2	0
48hr.Rock.bf.7	rock	48	blood	2	0
48hr.Rock.bf.8	rock	48	blood	2	0
48hr.Rock.bf.6	rock	48	blood	2	105
48hr.Rock.bf.1	rock	48	blood	2	315000
48hr.Rock.bf.2	rock	48	blood	2	321000
48hr.Rock.bf.3	rock	48	blood	2	373500
48hr.Rock.bf.4	rock	48	blood	2	552000
48hr.SingF9.bf.2	sing	48	blood	2	377625
48hr.SingF9.bf.3	sing	48	blood	2	415125
48hr.SingF9.bf.5	sing	48	blood	2	433875
48hr.SingF9.bf.1	sing	48	blood	2	486750
48hr.SingF9.bf.4	sing	48	blood	2	517125
72hr.Rock.bf.1	rock	72	blood	2	0
72hr.Rock.bf.2	rock	72	blood	2	0
72hr.Rock.bf.4	rock	72	blood	2	0
72hr.Rock.bf.5	rock	72	blood	2	0
72hr.Rock.bf.6	rock	72	blood	2	0
72hr.Rock.bf.7	rock	72	blood	2	0
72hr.Rock.bf.8	rock	72	blood	2	0
72hr.Rock.bf.3	rock	72	blood	2	360375
72hr.SingF9.bf.3	sing	72	blood	2	200625
72hr.SingF9.bf.5	sing	72	blood	2	283500
72hr.SingF9.bf.6	sing	72	blood	2	369246
72hr.SingF9.bf.1	sing	72	blood	2	412125
72hr.SingF9.bf.2	sing	72	blood	2	546000
72hr.SingF9.bf.4	sing	72	blood	2	564000
24hr.Rock.sf.1	rock	24	sugar	3	0
24hr.Rock.sf.2	rock	24	sugar	3	0
24hr.Rock.sf.3	rock	24	sugar	3	0
24hr.Rock.sf.4	rock	24	sugar	3	0
24hr.Rock.sf.6	rock	24	sugar	3	0
24hr.Rock.sf.7	rock	24	sugar	3	0
24hr.Rock.sf.8	rock	24	sugar	3	0
24hr.Rock.sf.5	rock	24	sugar	3	1800000
24hr.Sing.sf.3	sing	24	sugar	3	277500
24hr.Sing.sf.2	sing	24	sugar	3	427875
24hr.Sing.sf.7	sing	24	sugar	3	439125
24hr.Sing.sf.8	sing	24	sugar	3	454125
24hr.Sing.sf.6	sing	24	sugar	3	496125
24hr.Sing.sf.4	sing	24	sugar	3	1651800
24hr.Sing.sf.5	sing	24	sugar	3	1650000
24hr.Sing.sf.1	sing	24	sugar	3	5212500
48hr.Rock.sf.1	rock	48	sugar	3	0
48hr.Rock.sf.2	rock	48	sugar	3	0
48hr.Rock.sf.3	rock	48	sugar	3	0
48hr.Rock.sf.4	rock	48	sugar	3	0
48hr.Rock.sf.6	rock	48	sugar	3	0
48hr.Rock.sf.7	rock	48	sugar	3	0
48hr.Rock.sf.8	rock	48	sugar	3	0
48hr.Rock.sf.5	rock	48	sugar	3	52.5
48hr.Sing.sf.1	sing	48	sugar	3	0
48hr.Sing.sf.8	sing	48	sugar	3	277875
48hr.Sing.sf.6	sing	48	sugar	3	279375
48hr.Sing.sf.4	sing	48	sugar	3	401250
48hr.Sing.sf.5	sing	48	sugar	3	424500
48hr.Sing.sf.7	sing	48	sugar	3	478125
48hr.Sing.sf.3	sing	48	sugar	3	515625
48hr.Sing.sf.2	sing	48	sugar	3	517125
72hr.Rock.sf.1	rock	72	sugar	3	0
72hr.Rock.sf.2	rock	72	sugar	3	0
72hr.Rock.sf.3	rock	72	sugar	3	0
72hr.Rock.sf.4	rock	72	sugar	3	0
72hr.Rock.sf.6	rock	72	sugar	3	0
72hr.Rock.sf.5	rock	72	sugar	3	15
72hr.SingF9.sf.3	sing	72	sugar	3	118125
72hr.SingF9.sf.1	sing	72	sugar	3	347625
72hr.SingF9.sf.4	sing	72	sugar	3	352500
72hr.SingF9.sf.6	sing	72	sugar	3	411375
72hr.SingF9.sf.2	sing	72	sugar	3	418167
72hr.SingF9.sf.5	sing	72	sugar	3	446250
24hr.Rock.bf.1	rock	24	blood	3	0
24hr.Rock.bf.2	rock	24	blood	3	0
24hr.Rock.bf.3	rock	24	blood	3	0
24hr.Rock.bf.5	rock	24	blood	3	0
24hr.Rock.bf.7	rock	24	blood	3	0
24hr.Rock.bf.8	rock	24	blood	3	0
24hr.Rock.bf.6	rock	24	blood	3	3900000
24hr.Rock.bf.4	rock	24	blood	3	6037500
24hr.Sing.bf.6	sing	24	blood	3	1387500
24hr.Sing.bf.4	sing	24	blood	3	1575000
24hr.Sing.bf.8	sing	24	blood	3	1875000
24hr.Sing.bf.1	sing	24	blood	3	4687500
24hr.Sing.bf.3	sing	24	blood	3	6000000
24hr.Sing.bf.7	sing	24	blood	3	7875000
24hr.Sing.bf.2	sing	24	blood	3	8475000
24hr.Sing.bf.5	sing	24	blood	3	9000000
48hr.Rock.bf.1	rock	48	blood	3	0
48hr.Rock.bf.2	rock	48	blood	3	0
48hr.Rock.bf.3	rock	48	blood	3	0
48hr.Rock.bf.4	rock	48	blood	3	0
48hr.Rock.bf.5	rock	48	blood	3	0
48hr.Rock.bf.7	rock	48	blood	3	0
48hr.Rock.bf.8	rock	48	blood	3	0
48hr.Rock.bf.6	rock	48	blood	3	136500
48hr.Sing.bf.2	sing	48	blood	3	0
48hr.Sing.bf.1	sing	48	blood	3	83625
48hr.Sing.bf.8	sing	48	blood	3	112875
48hr.Sing.bf.4	sing	48	blood	3	331500
48hr.Sing.bf.7	sing	48	blood	3	342750
48hr.Sing.bf.5	sing	48	blood	3	367125
48hr.Sing.bf.3	sing	48	blood	3	525750
48hr.Sing.bf.6	sing	48	blood	3	571875
72hr.Rock.bf.4	rock	72	blood	3	0
72hr.Rock.bf.6	rock	72	blood	3	0
72hr.Rock.bf.7	rock	72	blood	3	0
72hr.Rock.bf.2	rock	72	blood	3	7.5
72hr.Rock.bf.5	rock	72	blood	3	7.5
72hr.Rock.bf.3	rock	72	blood	3	240000
72hr.Rock.bf.1	rock	72	blood	3	415125
72hr.SingF9.bf.3	sing	72	blood	3	118125
72hr.SingF9.bf.1	sing	72	blood	3	160125
72hr.SingF9.bf.7	sing	72	blood	3	169875
72hr.SingF9.bf.2	sing	72	blood	3	277125
72hr.SingF9.bf.4	sing	72	blood	3	335250
72hr.SingF9.bf.6	sing	72	blood	3	398250
72hr.SingF9.bf.5	sing	72	blood	3	535125

## Sheet: 16sQPCR-Fig3
treatment	strain	feedingstatus	exptrep	pool	deltaCT (16s - S7)
rocksugar	rock	sugar	1	1	-2.59136
rocksugar	rock	sugar	1	2	-3.75909
rocksugar	rock	sugar	2	1	-4.92536
rocksugar	rock	sugar	2	2	-1.65474
rocksugar	rock	sugar	3	1	-2.25268
rocksugar	rock	sugar	3	2	-2.4009
singf14sugar	sing	sugar	1	1	-3.7291
singf14sugar	sing	sugar	1	2	-4.4997
singf15sugar	sing	sugar	2	1	-5.91692
singf15sugar	sing	sugar	2	2	-3.24007
singf15sugar	singf15	sugar	3	1	-3.10023
singf15sugar	singf15	sugar	3	2	-5.33966
rockblood	rock	blood	1	1	-6.78989
rockblood	rock	blood	1	2	-6.76934
rockblood	rock	blood	2	1	-6.65871
rockblood	rock	blood	2	2	-6.82839
singf14blood	sing	blood	1	1	-8.96486
singf15blood	sing	blood	2	1	-8.87739
singf15blood	sing	blood	2	2	-7.73807

## Sheet: 16sProfilingMiseq-Fig4B
Phylum	Class	Order	Family	Genus	RockSucrose	RockBlood	SingSucrose	SingBlood
Proteobacteria	Alphaproteobacteria	Rhodospirillales	Acetobacteraceae	Swaminathania	0.000190223	0.000116754	0.000185322	0
Firmicutes	Bacilli	Lactobacillales	Aerococcaceae	Alloiococcus	0	0.0386457	0	9.74e-05
Proteobacteria	Alphaproteobacteria	Rhizobiales	Bradyrhizobiaceae	Other	0.0378543	0	0	0.00710808
Proteobacteria	Alphaproteobacteria	Rhizobiales	Brucellaceae	Ochrobactrum	0.0540232	0.405487	0.300408	0.325122	0.82062	0.87087	0.920682	0.808569
Proteobacteria	Betaproteobacteria	Burkholderiales	Burkholderiaceae	Burkholderia	0.0639148	0.0110917	0.184025	0.0365141
Proteobacteria	Alphaproteobacteria	Caulobacterales	Caulobacteraceae	Other	0.0424196	0	0	0
Proteobacteria	Alphaproteobacteria	Caulobacterales	Caulobacteraceae		0.0076089	0	0	0
Firmicutes	Clostridia	Clostridiales	Clostridiaceae	Clostridium	0.000190223	0	0	0
Firmicutes	Clostridia	Clostridiales	Clostridiaceae	Anaerococcus	0	0	0	9.74e-05
Proteobacteria	Betaproteobacteria	Burkholderiales	Comamonadaceae	Variovorax	0.127449	0.0460012	0.0958117	0.0536514
Proteobacteria	Betaproteobacteria	Burkholderiales	Comamonadaceae	Other	0	0.0602452	0.0189029	0.000389484
Proteobacteria	Betaproteobacteria	Burkholderiales	Comamonadaceae	Pelomonas	0.0241583	0	0.00222387	0.00944498
Proteobacteria	Betaproteobacteria	Burkholderiales	Comamonadaceae	Delftia	0	0.00256859	0.00129726	0
Actinobacteria	Actinobacteria	Actinomycetales	Corynebacteriaceae	Corynebacterium	0	0	0.0694959	0
Proteobacteria	Gammaproteobacteria	Enterobacteriales	Enterobacteriaceae	Other	0	0.103795	0.115641	0.0783836
Proteobacteria	Gammaproteobacteria	Enterobacteriales	Enterobacteriaceae	Trabulsiella	0.000190223	0.0680677	0.0720904	0.0914314
Proteobacteria	Gammaproteobacteria	Enterobacteriales	Enterobacteriaceae	Enterobacter	0	0.00163456	0.000370645	0
Proteobacteria	Gammaproteobacteria	Enterobacteriales	Enterobacteriaceae	Erwinia	0	0.000233508	0	0
Proteobacteria	Gammaproteobacteria	Enterobacteriales	Enterobacteriaceae	Escherichia	0	0	0	0.000194742
Proteobacteria	Gammaproteobacteria	Enterobacteriales	Enterobacteriaceae	Morganella	0.000190223	0	0	0
Firmicutes	Bacilli	Lactobacillales	Enterococcaceae	Enterococcus	0.000190223	0.000116754	0.000185322	0
Bacteroidetes	Flavobacteriia	Flavobacteriales	Flavobacteriaceae	Elizabethkingia	0	0	0.000185322	0.167965
Firmicutes	Clostridia	Clostridiales	Lachnospiraceae	Other	0	0	0.000185322	0
Proteobacteria	Betaproteobacteria	Neisseriales	Neisseriaceae	Chromobacterium	0	0	0	9.74e-05
Proteobacteria	Betaproteobacteria	Burkholderiales	Other	Other	0	0	0	9.74e-05
Proteobacteria	Betaproteobacteria	Burkholderiales	Oxalobacteraceae	Janthinobacterium	0.524634	0.121074	0.129911	0.213437
Proteobacteria	Betaproteobacteria	Burkholderiales	Oxalobacteraceae	Herbaspirillum	0.0260605	0.0506713	0	0
Proteobacteria	Alphaproteobacteria	Rhizobiales	Phyllobacteriaceae	Phyllobacterium	0.00228267	0.0096906	0.00889548	0.00759494
Proteobacteria	Alphaproteobacteria	Rhizobiales	Phyllobacteriaceae	Other	0	0	0	9.74e-05
Actinobacteria	Actinobacteria	Actinomycetales	Propionibacteriaceae	Propionibacterium	0.0224463	0	0	0
Proteobacteria	Gammaproteobacteria	Pseudomonadales	Pseudomonadaceae	Pseudomonas	0	0.000116754	0	0
Proteobacteria	Alphaproteobacteria	Rhizobiales	Rhizobiaceae	Rhizobium	0	0.0800934	0	0
Proteobacteria	Alphaproteobacteria	Rhizobiales	Rhizobiaceae	Agrobacterium	0	0.000116754	0	0
Firmicutes	Clostridia	Clostridiales	Ruminococcaceae	Oscillospira	0	0.000116754	0	0
Firmicutes	Clostridia	Clostridiales	Ruminococcaceae		0.000190223	0	0	0
Bacteroidetes	Bacteroidia	Bacteroidales	S24-7		0	0	0	9.74e-05
Proteobacteria	Alphaproteobacteria	Sphingomonadales	Sphingomonadaceae	Kaistobacter	0	0	0	0.00749757
Proteobacteria	Alphaproteobacteria	Sphingomonadales	Sphingomonadaceae	Sphingomonas	0	0	0	0.000486855
Firmicutes	Bacilli	Bacillales	Staphylococcaceae	Other	0	0.000116754	0.000185322	0.000194742
Firmicutes	Bacilli	Lactobacillales	Streptococcaceae	Other	0.0195929	0	0	0
Cyanobacteria	4C0d-2	MLE1-12			0.0464143	0	0	0

## Sheet: MicroarrayData-Fig5
																		RAW COEFFICIENT DATA									P-VALUES ADJUSTED FOR MULTIPLE COMPARISONS									RAW T VALUES FROM INDIVIDUAL T-TESTS									RAW P-VALUES FROM INDIVIDUAL T-TESTS
ProbeUID	Row	Col	Sequence	ProbeName	SystematicName	GeneName	Description	GO category	Result.SingSuc-RockSuc	Result.SingBlood-RockBlood	Result.SingBact-RockBact	Result.RockBlood-RockSuc	Result.RockBact-RockBlood	Result.SingBlood-SingSuc	Result.SingBact-SingBlood	Result.(RockBlood-RockSuc)-(SingBlood-SingSuc)	Result.(RockBact-RockBlood)-(SingBact-Singblood)	Coef.SingSuc-RockSuc	Coef.SingBlood-RockBlood	Coef.SingBact-RockBact	Coef.RockBlood-RockSuc	Coef.RockBact-RockBlood	Coef.SingBlood-SingSuc	Coef.SingBact-SingBlood	Coef.(RockBlood-RockSuc)-(SingBlood-SingSuc)	Coef.(RockBact-RockBlood)-(SingBact-Singblood)	p.value.adj.SingSuc-RockSuc	p.value.adj.SingBlood-RockBlood	p.value.adj.SingBact-RockBact	p.value.adj.RockBlood-RockSuc	p.value.adj.RockBact-RockBlood	p.value.adj.SingBlood-SingSuc	p.value.adj.SingBact-SingBlood	p.value.adj.(RockBlood-RockSuc)-(SingBlood-SingSuc)	p.value.adj.(RockBact-RockBlood)-(SingBact-Singblood)	t.SingSuc-RockSuc	t.SingBlood-RockBlood	t.SingBact-RockBact	t.RockBlood-RockSuc	t.RockBact-RockBlood	t.SingBlood-SingSuc	t.SingBact-SingBlood	t.(RockBlood-RockSuc)-(SingBlood-SingSuc)	t.(RockBact-RockBlood)-(SingBact-Singblood)	p.value.SingSuc-RockSuc	p.value.SingBlood-RockBlood	p.value.SingBact-RockBact	p.value.RockBlood-RockSuc	p.value.RockBact-RockBlood
2	2	3	TTATGCTCTCCTGGATCAAAGTGATAAAACAAATGCTAATGGATCTTTAAGACAATT	AAEL006430-RA 3582	AAEL006430-RA 3582	AAEL006430	trypsin	DIG	0	0	0	0	0	0	0	0	0	0.037	0.068	-0.068	-0.118	0.123	-0.087	-0.013	-0.031	0.136	0.916176	0.776243	0.760507	0.548738	0.907387	0.663414	0.993047	0.999739	0.99987	0.35	0.65	-0.64	-1.12	1.17	-0.82	-0.12	-0.21	0.91	0.73213	0.52736	0.52842	0.27905	0.25906
3	1	4	GAAACTTGAATATCATTTCATAATGAAGCATACCGTCACTACGTTAATGCTATATTT	AAEL004849-RA 11651	AAEL004849-RA 11651	AAEL004849	hypothetical protein	U	0	0	0	0	0	0	0	0	0	0.46	0.204	0.453	-0.11	-0.178	-0.366	0.07	0.256	-0.249	0.202294	0.616452	0.165454	0.792715	0.946767	0.245627	0.980433	0.999739	0.99987	2.36	1.05	2.32	-0.57	-0.91	-1.87	0.36	0.93	-0.9	0.03199	0.31125	0.03434	0.58007	0.37511
4	2	4	CAGCAGCAACAACAGTCGGCCAACAATAGTAGCAATGTAAATAGCAATAAGTCACAG	AAEL015564-RA 2816	AAEL015564-RA 2816	AAEL015564	conserved hypothetical protein	U	0	0	0	0	0	0	0	0	0	0.32	0.032	0.298	-0.275	-0.347	-0.564	-0.08	0.289	-0.266	0.364853	0.946139	0.332816	0.368608	0.714228	0.04014	0.972102	0.999739	0.99987	1.82	0.18	1.69	-1.57	-1.97	-3.21	-0.46	1.16	-1.07	0.08787	0.859	0.11012	0.13758	0.06691
5	1	5	GTTAAATGATATACGTCTCAGTGAATGAATAGATTTTATGGATCATATACTTTAAAA	AAEL009652-RA 10464	AAEL009652-RA 10464	AAEL009652	activin receptor type ii	D	0	0	0	0	0	0	0	0	0	0.179	-0.08	-0.002	-0.021	-0.198	-0.279	-0.12	0.258	-0.078	0.425102	0.738264	0.994148	0.934442	0.74665	0.099855	0.894951	0.991305	0.99987	1.65	-0.73	-0.02	-0.19	-1.83	-2.57	-1.11	1.68	-0.51	0.11982	0.47343	0.98631	0.84926	0.08697
6	2	5	GAATGGTTCTGTTGATGTTCCGATTATTGTACGGTGTCATTGCTGATGAATAAAATT	AAEL007824-RA 1268	AAEL007824-RA 1268	AAEL007824	ribosomal protein S29, putative	RTT	0	0	0	0	0	0	0	0	0	-0.29	-0.273	-0.355	-0.265	0.021	-0.249	-0.061	-0.016	0.082	0.383549	0.373248	0.199591	0.351374	0.994677	0.365014	0.978472	0.999739	0.99987	-1.76	-1.66	-2.16	-1.61	0.13	-1.51	-0.37	-0.07	0.35	0.09772	0.1163	0.04659	0.12708	0.89891
7	1	6	CGTGTACGATAGCACCATATCCCGGAGTATTGACCAAAGTTTCTCACTTTATTGAAT	AAEL015087-RA 39416	AAEL015087-RA 39416	AAEL015087	serine protease	I	0	0	0	0	0	0	0	0	0	-0.42	-0.251	-0.276	-1.222	0.623	-1.053	0.599	-0.169	0.025	0.650974	0.765767	0.71672	0.039066	0.786778	0.068979	0.777915	0.999739	0.99987	-1.13	-0.67	-0.74	-3.28	1.67	-2.83	1.61	-0.32	0.05	0.27672	0.5101	0.47018	0.00483	0.11392
8	2	6	GTATTAGTGAAAGAGAATGCGAGAGATTCAAAGGGCTGGTGAAGAAACGAAGAAATG	AAEL012956-RA 34203	AAEL012956-RA 34203	AAEL012956	elastase, putative	I	0	-1	-1	0	0	0	0	0	0	-0.594	-1.161	-0.969	0.586	-0.212	0.019	-0.021	0.567	-0.191	0.019155	7.8e-05	0.000493	0.014745	0.855222	0.955028	0.992715	0.879453	0.99987	-4	-7.81	-6.52	3.94	-1.43	0.13	-0.14	2.7	-0.91	0.0011	0	1e-05	0.00123	0.17357
9	1	7	TATAATGTAACGCATTTTTAGGGGTAAGATGTTTTAAGTGTTCTATATGATTAAGTA	AAEL009582-RA 13150	AAEL009582-RA 13150	AAEL009582	hypothetical protein	U	0	0	0	0	0	0	0	0	0	0.03	-0.212	-0.189	0.149	0.083	-0.093	0.106	0.242	-0.023	0.975919	0.675451	0.690464	0.766176	0.986552	0.854893	0.973739	0.999739	0.99987	0.12	-0.89	-0.79	0.63	0.35	-0.39	0.45	0.72	-0.07	0.90308	0.38639	0.43896	0.5403	0.73235
10	2	7	GGATAAAATCAAATGCTCATTTGTAGTACTTTATATTTATTTAGTGCAAAACAATAA	AAEL015465-RA 13629	AAEL015465-RA 13629	AAEL015465	clip-domain serine protease, putative	I	0	0	0	0	0	0	0	0	0	0.003	0.023	0.196	-0.048	-0.038	-0.029	0.135	-0.019	-0.173	0.994526	0.93909	0.322283	0.854356	0.986552	0.909824	0.876304	0.999739	0.99987	0.03	0.2	1.73	-0.42	-0.33	-0.25	1.19	-0.12	-1.08	0.97667	0.84382	0.10422	0.67733	0.74274
11	1	8	ATAGAAAATATTTATAGTGCAAATAAAATAGGTAAGGAATCCTGCTTCGAGCGAATC	AAEL013010-RA 12927	AAEL013010-RA 12927	AAEL013010	eyes absent	D	0	0	0	0	0	0	0	0	0	0.182	0.445	0.533	-0.112	-0.181	0.151	-0.093	-0.263	-0.087	0.591059	0.066326	0.026606	0.700469	0.887049	0.566219	0.952049	0.999739	0.99987	1.27	3.1	3.7	-0.78	-1.26	1.05	-0.65	-1.29	-0.43	0.22387	0.00713	0.00201	0.44885	0.22749
12	2	8	TTTATTTAAGATGTAAGGAGGTATGAACACATAAAAGCTAAAATTAGACCGTTAAGT	AAEL014943-RA 8433	AAEL014943-RA 8433	AAEL014943	conserved hypothetical protein	U	0	0	0	0	0	0	0	0	0	0.018	-0.088	-0.051	-0.117	0.057	-0.223	0.093	0.106	-0.037	0.963021	0.690951	0.823456	0.541615	0.982985	0.169654	0.927509	0.999739	0.99987	0.18	-0.85	-0.5	-1.14	0.55	-2.17	0.91	0.73	-0.25	0.85967	0.4064	0.62575	0.27123	0.58711
13	1	9	GAAGGATACGCTGATGAAGAAATATTAAACCGCTGTTGGTTCTTAAAGAATACTAAA	AAEL001811-RA 7979	AAEL001811-RA 7979	AAEL001811	conserved hypothetical protein	D	0	1	0	0	0	0	0	0	0	0.827	1.094	0.235	-0.743	0.644	-0.475	-0.215	-0.267	0.859	0.055761	0.010523	0.630691	0.062002	0.523097	0.240516	0.932098	0.999739	0.99987	3.29	4.36	0.94	-2.96	2.56	-1.89	-0.86	-0.75	2.42	0.00472	0.00052	0.36306	0.00945	0.0211
14	2	9	AAAGACTGATGAACTAAACCAAGAGATTAACTTAAGAAGGCAGGAAAGTGAAGAATG	AAEL007151-RD 10864	AAEL007151-RD 10864	AAEL007151	paramyosin, putative	CS	0	0	0	0	0	0	0	0	0	0.053	-0.037	-0.08	-0.069	0.249	-0.159	0.206	0.09	0.043	0.874709	0.886854	0.704572	0.749715	0.568902	0.361214	0.653864	0.999739	0.99987	0.5	-0.35	-0.76	-0.66	2.38	-1.52	1.97	0.61	0.29	0.62098	0.72759	0.4561	0.51648	0.03051
15	1	10	AACCAAATTCCTTTCCAACATGCAGTGCAGTATATAGATGTAGATGAGTAAATACAA	AAEL014867-RA 34529	AAEL014867-RA 34529	AAEL014867	apoptosis inhibitor	I	0	0	0	0	0	0	0	0	0	-0.004	-0.401	-0.266	-0.357	0.109	-0.753	0.245	0.397	-0.135	0.993422	0.055893	0.206572	0.071351	0.953629	0.000616	0.65547	0.9418	0.99987	-0.04	-3.22	-2.13	-2.86	0.88	-6.05	1.96	2.25	-0.77	0.97177	0.00553	0.04926	0.01151	0.39377
16	2	10	ATTACGGTGAACTCAAGTTCATGGACCGAGTCATTAAGGAGTGTCTACGGTTGTATC	AAEL014019-RA 17601	AAEL014019-RA 17601	AAEL014019	cytochrome P450	REDOX/STRESS/MIT	0	0	0	0	0	0	0	0	0	0.346	0.656	0.449	0.415	-0.022	0.726	-0.228	-0.31	0.207	0.098411	0.002166	0.024221	0.031694	0.994677	0.00058	0.669662	0.96549	0.99987	2.9	5.41	3.77	3.43	-0.18	6.09	-1.92	-1.83	1.22	0.01068	6e-05	0.00174	0.00359	0.8604
17	1	11	CATTTTACTATTTAAAACTAAATACTATACGCTGTAACCAGTTGAAACGCAAGTTAG	AAEL006752-RA 4604	AAEL006752-RA 4604	AAEL006752	Misexpression suppressor of ras, putative	D	0	0	0	0	0	0	0	0	0	-0.001	0.118	-0.023	-0.478	-0.001	-0.359	-0.142	-0.119	0.141	0.999813	0.66641	0.940486	0.020568	0.999904	0.073006	0.895709	0.999739	0.99987	-0.01	0.92	-0.18	-3.72	-0.01	-2.79	-1.1	-0.65	0.77	0.99381	0.37339	0.86001	0.00195	0.9959
18	2	11	ATTTTACATAATAAAGATGTAATGATCCGAAATGGATGCAAAATAAAACTGAAATAA	AAEL010165-RA 14711	AAEL010165-RA 14711	AAEL010165	conserved hypothetical protein	U	0	0	0	0	0	0	0	0	0	0.667	0.374	0.436	0.257	-0.187	-0.035	-0.125	0.292	-0.062	0.00721	0.128505	0.067625	0.294646	0.8787	0.912375	0.929894	0.999739	0.99987	4.63	2.6	3.03	1.79	-1.3	-0.24	-0.87	1.44	-0.3	0.0003	0.01972	0.0082	0.09351	0.2125
19	1	12	GATCGACCGAGACTATTTCTACGAGATAGGTTCGTATGATGAAGGCATGGACATCTG	AAEL006558-RA 29337	AAEL006558-RA 29337	AAEL006558	n-acetylgalactosaminyltransferase	M	0	0	0	0	0	0	0	0	0	0.108	-0.133	-0.072	0.073	0.126	-0.167	0.187	0.241	-0.061	0.806854	0.685147	0.834198	0.828643	0.961801	0.5466	0.871301	0.999739	0.99987	0.71	-0.87	-0.47	0.48	0.83	-1.1	1.23	1.11	-0.28	0.48936	0.39849	0.64505	0.6375	0.42024
20	2	12	TGATTTCCTCTGGGAAGAAGTTTTTGGTCTCTCCCTTGTATTCGACCTGGATCTTAG	AAEL016995-RA 17233	AAEL016995-RA 17233	AAEL016995	Conserved hypothetical protein (NAD-specific glutamate dehydrogenase domain)	M	0	0	0	-1	0	-1	0	0	0	-0.487	-0.143	-0.206	-1.21	0.279	-0.866	0.216	-0.344	0.063	0.050642	0.640151	0.426249	4.5e-05	0.72621	0.000679	0.815035	0.991305	0.99987	-3.36	-0.99	-1.42	-8.35	1.93	-5.97	1.49	-1.68	0.31	0.00413	0.33949	0.17564	0	0.07247
21	1	13	TATAACGAACCTTACCTACGCAGAACCACATCTCGACATATCTAACCTTGAGGTGTT	AAEL006211-RA 9492	AAEL006211-RA 9492	AAEL006211	conserved hypothetical protein	D	0	0	0	0	0	0	0	0	0	0.148	0.208	0.201	-0.186	0.015	-0.125	0.007	-0.06	0.008	0.727978	0.522882	0.504685	0.542442	0.996476	0.687154	0.996788	0.999739	0.99987	0.91	1.28	1.23	-1.14	0.09	-0.77	0.05	-0.26	0.03	0.37698	0.21989	0.23636	0.27238	0.92748
22	2	13	GTATTCTACGTGTTTAGCCGATTCCTGTATTCTTGTGGATATGTTCAAGTTTGGTTG	AAEL007935-RA 31708	AAEL007935-RA 31708	AAEL007935	Gustatory receptor 28b, putative	CSR	0	0	0	0	0	0	0	0	0	-0.204	-0.019	-0.123	-0.077	-0.101	0.108	-0.204	-0.185	0.104	0.411886	0.953461	0.596092	0.762666	0.961801	0.636518	0.75215	0.999739	0.99987	-1.68	-0.16	-1.01	-0.63	-0.83	0.89	-1.69	-1.08	0.6	0.11254	0.87626	0.3266	0.53499	0.4187
23	1	14	ATAACATCAAGTTCGTGGACAATGTGCTGTACTCGAAGGACTTTAATGGGGCTGATC	AAEL004954-RA 7208	AAEL004954-RA 7208	AAEL004954	conserved hypothetical protein	D	0	0	0	0	0	0	0	0	0	0.373	0.223	0.074	0.023	0.207	-0.127	0.058	0.15	0.149	0.106754	0.361302	0.79379	0.939862	0.823736	0.607426	0.974189	0.999739	0.99987	2.84	1.7	0.56	0.18	1.58	-0.96	0.44	0.81	0.8	0.01202	0.10924	0.58179	0.86066	0.13535
24	2	14	CATTTATCGTTGAAATTTTATTGTTGGCATTTGATCTATTTTTATATAGCTTTTTCG	AAEL011736-RA 11635	AAEL011736-RA 11635	AAEL011736	cyclohex-1-ene-1-carboxyl-CoA hydratase, putative	M	0	0	0	0	0	0	0	0	0	0.412	0.25	0.337	0.246	-0.246	0.083	-0.159	0.163	-0.087	0.114322	0.362565	0.172975	0.331827	0.787416	0.780035	0.897537	0.999739	0.99987	2.8	1.69	2.29	1.67	-1.67	0.56	-1.08	0.78	-0.42	0.01314	0.11	0.03661	0.11544	0.11443
25	1	15	TTTCAGCATCAATGGACAGAAAACTATTGTAGCTTTACAGGAAACTGATCAAGTGAT	AAEL011550-RA 26100	AAEL011550-RA 26100	AAEL011550	metalloproteinase, putative	PROT	0	0	0	0	0	0	0	0	0	0.098	0.329	0.241	-0.141	-0.009	0.09	-0.097	-0.231	0.088	0.763052	0.107613	0.237404	0.528513	0.998286	0.698709	0.932098	0.999739	0.99987	0.82	2.74	2	-1.17	-0.07	0.75	-0.81	-1.36	0.52	0.42595	0.01488	0.06271	0.25824	0.94284
26	2	15	GATAATGTGTTCTATACTCCGCAGAATATCATCGATAAGTTGGACCAGAAGATGAAC	AAEL013781-RA 29462	AAEL013781-RA 29462	AAEL013781	conserved hypothetical protein	U	0	0	0	0	0	0	0	0	0	0.046	0.185	0.063	-0.072	0.172	0.067	0.049	-0.139	0.122	0.902435	0.3718	0.791841	0.756475	0.828093	0.763242	0.973812	0.999739	0.99987	0.41	1.67	0.57	-0.65	1.54	0.6	0.44	-0.89	0.78	0.68425	0.1156	0.57931	0.52621	0.14246
27	1	16	AACCTGAGTTGTATTATTTGCGTTTACCTAAAGACATCAAAGATTATAGAGTAATAT	AAEL011273-RA 13075	AAEL011273-RA 13075	AAEL011273	uridine cytidine kinase i	M	0	0	0	0	0	0	0	0	0	0.01	-0.159	-0.205	-0.434	0.21	-0.603	0.164	0.169	0.046	0.991758	0.680113	0.546039	0.136628	0.908141	0.033234	0.927509	0.999739	0.99987	0.05	-0.88	-1.13	-2.4	1.16	-3.33	0.91	0.66	0.18	0.95842	0.39242	0.27418	0.02925	0.26357
28	2	16	GTACAAGTTTTGATCGTATTTATGAATGTGTTATTCTACTTACTGACTTATGTATAA	AAEL006978-RA 265	AAEL006978-RA 265	AAEL006978	protein-glutamine gamma-glutamyltransferase	D	1	0	0	-1	0	-1	0	0	0	1.324	0.133	0.017	-1.687	-0.228	-2.878	-0.344	1.191	0.116	0.016054	0.864079	0.983959	0.002268	0.974173	2.2e-05	0.901351	0.879453	0.99987	4.11	0.41	0.05	-5.24	-0.71	-8.94	-1.07	2.62	0.25	0.00086	0.6863	0.95957	9e-05	0.48985
29	1	17	CTAATTCAGACACTACCATTACCACGGAGATTGCTAGACTACCTTAATTATAAGAAT	AAEL006949-RA 38259	AAEL006949-RA 38259	AAEL006949	hypothetical protein	I	0	0	0	0	0	0	0	0	0	0.236	0.119	0.074	-0.064	0.053	-0.181	0.009	0.117	0.045	0.534575	0.752935	0.845643	0.870297	0.986638	0.558554	0.996788	0.999739	0.99987	1.39	0.7	0.44	-0.38	0.31	-1.07	0.05	0.49	0.19	0.18341	0.49293	0.66685	0.70929	0.75763
30	2	17	GAAAGTATCGAGGAAACCACACCCGAAGTCACTACCCAAGAACCTTTTAAAGATTAT	AAEL005588-RA 40316	AAEL005588-RA 40316	AAEL005588	conserved hypothetical protein	I	0	0	0	0	0	0	0	0	0	-0.043	-0.014	-0.105	-0.041	0.038	-0.012	-0.053	-0.028	0.091	0.863637	0.946479	0.462272	0.813203	0.985255	0.944085	0.946706	0.999739	0.99987	-0.54	-0.18	-1.33	-0.52	0.48	-0.16	-0.67	-0.25	0.81	0.59708	0.8598	0.20315	0.6125	0.64029
31	1	18	GATTCCCACCACAACGAGGCACTCAGATCGATGACTCCAAAGAAGTTCAAGTTAAAA	AAEL010286-RA 38721	AAEL010286-RA 38721	AAEL010286	leucinech transmembrane protein	I	0	0	0	0	0	0	0	0	0	-0.107	-0.027	-0.077	-0.097	-0.023	-0.017	-0.074	-0.08	0.051	0.667967	0.916553	0.697073	0.607858	0.994277	0.93844	0.936444	0.999739	0.99987	-1.08	-0.27	-0.78	-0.98	-0.23	-0.17	-0.75	-0.57	0.36	0.29735	0.79096	0.44646	0.34192	0.81736
32	2	18	GTGATAGCAGCAGTAGCAACACGGTAGATAATAGTAGAGTAGATAGCAGAATTTCCG	AAEL009354-RA 29270	AAEL009354-RA 29270	AAEL009354	hypothetical protein	U	0	0	0	0	0	0	0	0	0	0.362	0.05	0.18	-0.005	0.041	-0.317	0.171	0.312	-0.13	0.166156	0.888324	0.496453	0.988224	0.988817	0.165052	0.876304	0.999739	0.99987	2.51	0.35	1.25	-0.04	0.29	-2.2	1.19	1.53	-0.64	0.02353	0.73188	0.22988	0.97102	0.77773
33	1	19	GTAGTGAAGATGGAAATGCACCCCAGCTATGATAAGAAAGATGGCCACTCCGATTTG	AAEL002124-RA 39828	AAEL002124-RA 39828	AAEL002124	serine protease	I	0	0	0	0	0	0	0	0	0	-0.205	-0.08	-0.317	0.012	0.193	0.137	-0.044	-0.125	0.237	0.557775	0.821351	0.218792	0.972543	0.886159	0.631349	0.981897	0.999739	0.99987	-1.34	-0.52	-2.08	0.08	1.26	0.9	-0.29	-0.58	1.1	0.19842	0.60783	0.05452	0.93591	0.22487
34	2	19	TTACATTTTACGAAAATTATATTTTTCGGATACTGCATCGAAGCTACGTAGACAAAA	AAEL010139-RA 36285	AAEL010139-RA 36285	AAEL010139	serine protease, putative	I	0	0	0	0	0	0	0	0	0	-0.03	0.05	0.203	0.01	-0.102	0.091	0.051	-0.081	-0.153	0.919101	0.808743	0.181199	0.962174	0.913722	0.588956	0.961025	0.999739	0.99987	-0.33	0.56	2.25	0.11	-1.12	1	0.56	-0.63	-1.19	0.7426	0.58636	0.03951	0.91292	0.27815
35	1	20	CCAAATTATTTTATCAAATAATCCCCAGGTTCAATTATAATATGAAAATCCTTAAAA	AAEL008564-RA 36091	AAEL008564-RA 36091	AAEL008564	low-density lipoprotein receptor (ldl)	I	0	0	0	-1	0	0	0	0	0	-0.635	-0.565	-0.52	-0.78	-0.183	-0.711	-0.138	-0.07	-0.046	0.001076	0.002641	0.005063	0.000148	0.78185	0.000288	0.867463	0.999739	0.99987	-5.92	-5.27	-4.85	-7.28	-1.71	-6.63	-1.29	-0.46	-0.3	2e-05	8e-05	0.00019	0	0.10695
36	2	20	ATAACATCAAATCTCTCAGTCTATGGCAACTATCAGACGGCAAAAGCTTCATCCAAAT	AAEL001528-RA 26669	AAEL001528-RA 26669	AAEL001528	hypothetical protein	D	0	0	0	-1	0	-1	0	0	0	0.289	-0.165	0.023	-0.938	-0.056	-1.392	0.133	0.455	-0.189	0.541002	0.717156	0.962002	0.006832	0.991123	0.000286	0.955148	0.999739	0.99987	1.38	-0.79	0.11	-4.47	-0.27	-6.64	0.63	1.53	-0.64	0.18701	0.44281	0.91222	0.00041	0.79396
37	1	21	GTTGTACTTTTCCCCAAAATGCACGTATCCAGCACATTGAATCTGAAGAAAACTTTG	AAEL013936-RB 36788	AAEL013936-RB 36788	AAEL013936	serine protease inhibitor, serpin	I	0	0	0	0	0	0	0	0	0	0.005	0.044	0.045	-0.042	-0.019	-0.002	-0.019	-0.04	0	0.992026	0.841993	0.832764	0.847243	0.994677	0.993458	0.988829	0.999739	0.99987	0.05	0.47	0.47	-0.44	-0.2	-0.02	-0.2	-0.3	0	0.96192	0.64496	0.64175	0.6653	0.84191
38	2	21	AAATTTCCAAGTTATTCCATGAGTTACAAATTATCATCTAACCCTTGCAGATTCATT	AAEL005443-RA 1732	AAEL005443-RA 1732	AAEL005443	conserved hypothetical protein	I	0	0	0	0	0	0	0	0	0	0.013	0.057	0.029	-0.02	-0.021	0.024	-0.048	-0.044	0.028	0.96963	0.780872	0.890332	0.923956	0.994277	0.905607	0.963366	0.999739	0.99987	0.14	0.63	0.33	-0.23	-0.23	0.26	-0.54	-0.35	0.22	0.88685	0.53498	0.7494	0.82469	0.822
39	1	22	CTCTAAATCAGAAGGATGCTGAAAGTCAAATCGTAAGCCAGAACTCAGATATCCAAC	AAEL003231-RA 24833	AAEL003231-RA 24833	AAEL003231	conserved hypothetical protein	CS	0	0	0	0	0	0	0	0	0	0.113	0.105	0.02	-0.056	0.113	-0.064	0.029	0.008	0.085	0.694512	0.660643	0.941262	0.820841	0.934677	0.777009	0.983786	0.999739	0.99987	1	0.93	0.18	-0.5	1.01	-0.57	0.26	0.05	0.53	0.33198	0.3668	0.86123	0.62447	0.32872
40	2	22	TATATCAAACGGTACAACGACAAGAACCAACAGTGGGTCATATTAACAAAGCAAATC	AAEL002195-RA 3278	AAEL002195-RA 3278	AAEL002195	conserved hypothetical protein	CS	0	0	0	0	0	0	0	0	0	-0.027	-0.089	-0.093	0.014	0.227	-0.049	0.224	0.063	0.004	0.978272	0.880489	0.865445	0.980121	0.940959	0.926668	0.921762	0.999739	0.99987	-0.11	-0.37	-0.39	0.06	0.95	-0.2	0.94	0.19	0.01	0.91251	0.71336	0.70251	0.95323	0.35637
41	1	23	ATGGTGTCTTATCAGAACAAACAAATCACAGATATTTATACATATTCATATTGCTAT	AAEL011318-RA 3227	AAEL011318-RA 3227	AAEL011318	guanylate cyclase	D	0	0	0	0	0	0	0	0	0	-0.008	0.299	0.358	-0.181	-0.098	0.126	-0.04	-0.308	-0.059	0.988773	0.125355	0.059236	0.362387	0.959642	0.542322	0.981296	0.956073	0.99987	-0.07	2.62	3.13	-1.58	-0.86	1.1	-0.35	-1.9	-0.36	0.94493	0.01897	0.00664	0.13345	0.40314
42	2	23	AGAATATGAAATAGGTTTGAAACGTATTTTAATGTTAGAACTTTCTTACACTGAGTG	AAEL006586-RA 35755	AAEL006586-RA 35755	AAEL006586	serine protease	I	0	0	0	0	0	0	0	0	0	-0.053	0.002	0.082	-0.076	-0.098	-0.02	-0.018	-0.055	-0.08	0.909225	0.996058	0.780256	0.80303	0.974173	0.948064	0.992715	0.999739	0.99987	-0.39	0.01	0.6	-0.55	-0.71	-0.15	-0.13	-0.28	-0.41	0.70411	0.98942	0.56038	0.5927	0.48916
43	1	24	AATTGGTTCATGACGATATTTCGAGTACTAACACAGATACCGTATCCGCAATCATTT	AAEL005351-RA 37874	AAEL005351-RA 37874	AAEL005351	leucinech transmembrane protein	I	0	0	0	0	0	0	0	0	0	-0.098	-0.071	0.058	0.127	-0.172	0.154	-0.043	-0.027	-0.13	0.808959	0.82766	0.854662	0.640633	0.890763	0.54514	0.981897	0.999739	0.99987	-0.7	-0.51	0.42	0.91	-1.23	1.1	-0.31	-0.14	-0.65	0.494	0.61756	0.68339	0.37811	0.23684
44	2	24	CATTCTAAAGAACGCTATCCTGAGAATGATGCGCAATTTGAGAAAGTACCGTCAGAC	AAEL005888-RA 16084	AAEL005888-RA 16084	AAEL005888	DNA polymerase theta	RTT	0	0	0	0	0	0	0	0	0	-0.033	0.365	0.066	-0.09	-0.011	0.308	-0.31	-0.398	0.298	0.923153	0.037338	0.765047	0.659738	0.995059	0.057564	0.329918	0.879453	0.99987	-0.32	3.5	0.64	-0.86	-0.11	2.96	-2.97	-2.7	2.03	0.75321	0.00307	0.53396	0.40068	0.91377
45	1	25	CGTCCTGCATATTAAGAAACACTATGACTTTGAAAATAAATTCGAACGCAAGAGATG	AAEL010998-RA 22766	AAEL010998-RA 22766	AAEL010998	conserved hypothetical protein	U	0	0	0	0	0	0	0	0	0	0.042	0.103	-0.083	0.006	0.002	0.067	-0.184	-0.061	0.186	0.911212	0.667601	0.717913	0.982806	0.999904	0.768961	0.771993	0.999739	0.99987	0.37	0.91	-0.74	0.05	0.02	0.59	-1.63	-0.38	1.17	0.7141	0.37566	0.4714	0.95929	0.98434
46	2	25	GACGAAAAACGTGGACAAATTCTTATAATAATAAAAATATCTCATATAGCTCAAAAA	AAEL002346-RA 4944	AAEL002346-RA 4944	AAEL002346	plexin a	D	0	0	0	0	0	0	0	0	0	0.076	0.114	0.088	-0.041	0.142	-0.003	0.117	-0.038	0.026	0.836896	0.6604	0.724341	0.887327	0.907553	0.990733	0.91942	0.999739	0.99987	0.62	0.93	0.72	-0.33	1.16	-0.03	0.95	-0.22	0.15	0.54178	0.36651	0.48107	0.74411	0.26265
47	1	26	GTTCAAACTATCTAGCGACAGCATCAATAGATCAAGCCAAAAAGAAAGCTAAACTTG	AAEL000256-RA 32333	AAEL000256-RA 32333	AAEL000256	epithelial membrane protein	I	0	0	0	0	0	0	0	0	0	0.036	-0.023	-0.117	0.161	-0.056	0.102	-0.15	0.058	0.094	0.938744	0.948751	0.652757	0.512493	0.985295	0.685988	0.887738	0.999739	0.99987	0.27	-0.17	-0.88	1.21	-0.42	0.77	-1.13	0.31	0.5	0.79163	0.86444	0.39015	0.24272	0.67716
48	2	26	GAATGTGTTGACATATTCAGTTAGTAACCTGACCAGTAAAATAAAGTTTTAATTCTA	AAEL013979-RB 513	AAEL013979-RB 513	AAEL013979	conserved hypothetical protein	D	0	0	0	0	0	0	0	0	0	0.344	0.354	0.451	0.243	-0.085	0.252	0.012	-0.009	-0.097	0.26792	0.21453	0.094536	0.39619	0.98331	0.350401	0.995493	0.999739	0.99987	2.12	2.18	2.77	1.49	-0.52	1.55	0.07	-0.04	-0.42	0.05068	0.04542	0.01386	0.15545	0.60765
49	1	27	ATGAAGAAATAACTCCTGAGGTGCTCCCACCAGATGTACCTAGTGATGACAATATAT	AAEL006355-RA 38111	AAEL006355-RA 38111	AAEL006355	conserved hypothetical protein	I	0	0	0	0	0	0	0	0	0	0.092	0.075	0.07	-0.04	0.045	-0.058	0.04	0.018	0.005	0.620638	0.646293	0.645674	0.81107	0.979442	0.696778	0.967271	0.999739	0.99987	1.19	0.97	0.9	-0.52	0.58	-0.75	0.52	0.16	0.05	0.25067	0.34868	0.38085	0.60802	0.56755
50	2	27	AAAGAACAATGAAGATGCAGTATCGAAAATTCAGGTTCGTTTTTGTTTGATTAATTT	AAEL013425-RB 20774	AAEL013425-RB 20774	AAEL013425	conserved hypothetical protein	D	0	0	0	0	0	0	0	0	0	0.125	0.101	0.03	0.11	-0.045	0.086	-0.116	0.024	0.07	0.718319	0.730388	0.926438	0.680393	0.986552	0.745714	0.931122	0.999739	0.99987	0.94	0.75	0.23	0.82	-0.34	0.64	-0.87	0.13	0.37	0.36331	0.46154	0.8233	0.42269	0.73931
51	1	28	TATTGAAAAACAAAGGTCTATTGTTTCGACATTGGTCTTTTTGCTTGATATTTTGTC	AAEL012459-RA 20570	AAEL012459-RA 20570	AAEL012459	conserved hypothetical protein	U	0	0	0	0	0	0	0	0	0	0.361	0.131	0.144	-0.08	0.035	-0.31	0.048	0.229	-0.013	0.230411	0.704604	0.646212	0.820193	0.994612	0.228835	0.981897	0.999739	0.99987	2.25	0.82	0.9	-0.5	0.22	-1.93	0.3	1.01	-0.06	0.03918	0.42462	0.38179	0.62317	0.83073
52	2	28	CTATGGGATGATTTCGAGTATGTGGAAGAGTTAACATTCAAATACAACCGTTCATGA	AAEL009845-RA 41087	AAEL009845-RA 41087	AAEL009845	conserved hypothetical protein	I	0	0	0	0	0	0	0	0	0	-0.405	-0.688	-0.634	0.388	-0.039	0.104	0.016	0.283	-0.054	0.582275	0.209595	0.233379	0.503139	0.994677	0.878629	0.996788	0.999739	0.99987	-1.29	-2.19	-2.02	1.24	-0.12	0.33	0.05	0.64	-0.12	0.21582	0.04381	0.06091	0.23479	0.90305
53	1	29	TACGTCAAAGAGATGAATGATGCAGGTCAGTTCTACACGAATCGTGTACTAAAAGAC	AAEL013074-RA 26979	AAEL013074-RA 26979	AAEL013074	adenylyl cyclase-associated protein	D	0	0	0	0	0	0	0	0	0	-0.354	-0.139	-0.168	0.134	0.218	0.349	0.189	-0.215	0.029	0.26527	0.698738	0.597718	0.687668	0.878584	0.187379	0.887738	0.999739	0.99987	-2.13	-0.83	-1.01	0.81	1.31	2.1	1.13	-0.91	0.12	0.04975	0.41646	0.32875	0.43191	0.20982
54	2	29	CATGCTCATCATCCATATCATGGTGAAAGTTATGCCAATATCGATCAGCATTACTAG	AAEL008981-RA 29002	AAEL008981-RA 29002	AAEL008981	conserved hypothetical protein	CS	0	0	0	0	0	0	0	0	0	0.15	0.089	0.175	-0.03	-0.126	-0.091	-0.041	0.061	-0.085	0.67873	0.784133	0.508727	0.928505	0.952103	0.748031	0.981897	0.999739	0.99987	1.05	0.62	1.22	-0.21	-0.88	-0.64	-0.28	0.3	-0.42	0.30979	0.5414	0.2399	0.83593	0.39091
55	1	30	TAACAGATATTCATTCATACATATTTAATTCCATTCGTTCATTTGGCACTCATCATC	AAEL001381-RA 4831	AAEL001381-RA 4831	AAEL001381	sphingomyelin synthetase	M	0	0	0	0	0	0	0	0	0	0.006	0.27	0.205	-0.072	0.316	0.192	0.25	-0.264	0.065	0.99525	0.551292	0.639372	0.891156	0.859652	0.646928	0.889607	0.999739	0.99987	0.03	1.21	0.92	-0.32	1.42	0.86	1.12	-0.84	0.21	0.97807	0.24428	0.37276	0.75242	0.17642
56	2	30	ACCTTCTCTAAGAAACATATTCTAGAACAGCACATAAAAACCATACACAATAAAATC	AAEL005031-RA 25684	AAEL005031-RA 25684	AAEL005031	hypothetical protein	D	0	0	0	0	0	0	0	0	0	0.129	0.046	0.176	-0.1	-0.112	-0.183	0.018	0.084	-0.13	0.738123	0.902306	0.516219	0.741859	0.965912	0.472731	0.992715	0.999739	0.99987	0.88	0.31	1.2	-0.68	-0.77	-1.25	0.12	0.4	-0.63	0.39086	0.75959	0.24745	0.50637	0.45501
57	1	31	GTTAAGTAGCCTTGAATTACTGGAGAGTACAAACATTGAATAGTCTCAATAAAGTTT	AAEL007806-RA 9153	AAEL007806-RA 9153	AAEL007806	conserved hypothetical protein	U	0	1	0	0	0	1	-1	-1	0	0.086	1.227	0.491	0.377	-0.245	1.517	-0.981	-1.141	0.736	0.89924	0.000798	0.144638	0.26941	0.895541	0.000103	0.040833	0.449879	0.99987	0.43	6.08	2.43	1.87	-1.21	7.52	-4.86	-4	2.58	0.67605	2e-05	0.02756	0.08094	0.24357
58	2	31	AATTGCCATTCATCATTGTAAATACGGATAAGAAGACTTACATCGACTGTAGTATTT	AAEL001321-RA 12946	AAEL001321-RA 12946	AAEL001321	Transcription factor dp	RTT	0	0	0	0	0	0	0	0	0	0.01	-0.153	0.256	0.095	-0.275	-0.068	0.133	0.163	-0.409	0.988778	0.597381	0.291531	0.742875	0.71585	0.816948	0.921189	0.999739	0.99987	0.07	-1.09	1.82	0.68	-1.96	-0.48	0.95	0.82	-2.06	0.94552	0.29239	0.08781	0.50798	0.06777
59	1	32	ATGGAACTTCAAAACTGACAAAACGCAAATTTTATTTACGCAAAATGTATATTTATT	AAEL012537-RA 15615	AAEL012537-RA 15615	AAEL012537	hypothetical protein	U	0	0	0	0	0	0	0	0	0	0.401	0.324	0.331	0.154	-0.014	0.077	-0.007	0.078	-0.007	0.091702	0.168214	0.144335	0.543931	0.995059	0.780085	0.996788	0.999739	0.99987	2.95	2.38	2.43	1.13	-0.11	0.56	-0.05	0.4	-0.04	0.00968	0.03063	0.02749	0.2742	0.91763
60	2	32	ATTGTAGGGTTCATCTTCAATTCTCCTTTGCTTTGTCATAGTCTTTTTGAGGTACTT	AAEL006050-RA 38036	AAEL006050-RA 38036	AAEL006050	nuclear RNA export factor 2 (NXF2), putative	I(LRR)	0	0	0	0	0	0	0	0	0	-0.18	-0.173	-0.15	-0.28	0.058	-0.273	0.081	-0.007	-0.024	0.577095	0.535197	0.568422	0.222881	0.985624	0.219063	0.958975	0.999739	0.99987	-1.3	-1.25	-1.08	-2.02	0.42	-1.97	0.59	-0.04	-0.12	0.21221	0.22948	0.29789	0.06111	0.68303
61	1	33	CTAGAAGCCGGTTGTAAGAAACAAAGTTTAACCAAACGATTGAAAAGTATAATTAAT	AAEL006212-RA 40516	AAEL006212-RA 40516	AAEL006212	toll-like receptor, putative	I	0	0	0	0	0	0	0	0	0	-0.067	0.258	0.407	-0.117	-0.022	0.208	0.127	-0.325	-0.149	0.908901	0.430815	0.153765	0.739879	0.994677	0.487228	0.936444	0.999739	0.99987	-0.39	1.51	2.38	-0.68	-0.13	1.22	0.74	-1.34	-0.62	0.70061	0.15101	0.03034	0.5041	0.89823
62	2	33	CCCACAGAAACATCCACACTAACAAAGAAGTTCTACTTCAACGATCTGAAGAAATAG	AAEL005963-RA 33150	AAEL005963-RA 33150	AAEL005963	Caspase-3 precursor	I	0	0	0	0	0	0	0	0	0	-0.037	-0.061	-0.107	-0.002	0.01	-0.026	-0.036	0.024	0.046	0.949138	0.879024	0.753492	0.995535	0.998583	0.941662	0.988829	0.999739	0.99987	-0.23	-0.38	-0.66	-0.01	0.06	-0.16	-0.22	0.11	0.2	0.82203	0.71046	0.51885	0.98885	0.9522
63	1	34	AAAAGACATCATCGTCCGTGGTAGTCAGGATTTGAATCATAATGCAGATCAGCTATC	AAEL003886-RA 26369	AAEL003886-RA 26369	AAEL003886	conserved hypothetical protein	CSR	0	0	0	0	0	0	0	0	0	0.325	0.521	0.454	-0.151	0.125	0.046	0.058	-0.197	0.067	0.383538	0.095048	0.138672	0.681225	0.976275	0.911275	0.981897	0.999739	0.99987	1.76	2.83	2.47	-0.82	0.68	0.25	0.31	-0.76	0.26	0.09765	0.01231	0.02568	0.4242	0.50824
64	2	34	TACTTTAATCTTGTATATAATGACTATTTCGTTCACTTATCGCAGTAATGGAAGTCT	AAEL013689-RA 13701	AAEL013689-RA 13701	AAEL013689	neuronal calcium sensor, putative	D	0	0	0	0	0	-1	0	0	0	0.554	0.17	0.368	-0.43	0.117	-0.814	0.315	0.384	-0.198	0.008338	0.476931	0.068815	0.027514	0.940105	0.000275	0.454578	0.9418	0.99987	4.53	1.39	3.01	-3.52	0.96	-6.66	2.58	2.22	-1.14	0.00036	0.18327	0.00849	0.00295	0.35148
65	1	35	CAAATTACAACTTCTACAGTTACCACTGCCAACATGAAGTTCAACAGCATCTTCCAA	AAEL007121-RA 43187	AAEL007121-RA 43187	AAEL007121	tartan	I(LRR)	0	0	0	0	0	0	0	0	0	0.041	0.07	0.051	-0.039	0.026	-0.009	0.007	-0.029	0.019	0.878049	0.689657	0.768044	0.830886	0.986638	0.960578	0.994387	0.999739	0.99987	0.5	0.86	0.63	-0.48	0.31	-0.11	0.09	-0.26	0.16	0.62664	0.40444	0.5384	0.64113	0.75847
66	2	35	AGTATGAGCTAACCCGTAAACAGTCACAAGAAGAATGGATACAATCGTACTATGAAG	AAEL012239-RA 29849	AAEL012239-RA 29849	AAEL012239	testis development protein nyd-sp29	D	0	0	0	0	0	0	0	0	0	-0.042	-0.064	-0.076	-0.006	0.138	-0.028	0.126	0.022	0.012	0.916493	0.816926	0.765668	0.984449	0.909626	0.915501	0.902442	0.999739	0.99987	-0.35	-0.53	-0.63	-0.05	1.16	-0.24	1.05	0.13	0.07	0.73291	0.60054	0.53471	0.96216	0.2654
67	1	36	CTGTTAGAGATTCCGAAGTTTATGTTCTACTCCCTGTTAAAGTTGCAGTATTTGAAC	AAEL002307-RA 42289	AAEL002307-RA 42289	AAEL002307	leucinech transmembrane protein	I	1	1	1	0	0	0	0	0	0	3.338	3.221	3.201	0.081	-0.126	-0.037	-0.146	0.117	0.02	0	0	0	0.85559	0.977311	0.931152	0.933289	0.999739	0.99987	17.44	16.82	16.72	0.42	-0.66	-0.19	-0.76	0.43	0.07	0	0	0	0.67918	0.51918
68	2	36	GTATGAACACAAAGGAACAGTACGGTAAAGGGTAGAAATACAATGTTTCACAATTAA	AAEL006325-RA 4229	AAEL006325-RA 4229	AAEL006325	hypothetical protein	U	0	0	0	0	0	0	0	0	0	0.174	0.225	0.34	-0.052	0.032	-0.001	0.147	-0.051	-0.115	0.563882	0.354863	0.119703	0.865605	0.993352	0.998171	0.891949	0.999739	0.99987	1.33	1.72	2.59	-0.39	0.24	-0.01	1.12	-0.27	-0.62	0.2031	0.1061	0.02	0.69999	0.81247
69	1	37	ATCAAATAATTCCCGCTCTTATTAAATGTTTAACGCTTCAAAATGTAATAAACTCTT	AAEL004311-RA 12315	AAEL004311-RA 12315	AAEL004311	conserved hypothetical protein	U	0	0	0	0	0	0	0	0	0	0.382	0.469	0.283	-0.05	0.094	0.037	-0.091	-0.087	0.186	0.139863	0.053383	0.248185	0.882089	0.977311	0.907736	0.955148	0.999739	0.99987	2.65	3.25	1.96	-0.35	0.65	0.26	-0.63	-0.43	0.91	0.01781	0.00514	0.06756	0.73447	0.52225
70	2	37	GTCGAAAGGATATCTGGGGTTAAAACTTACCCATGTCGGTGTGATAAATAAAAATAG	AAEL004695-RA 24527	AAEL004695-RA 24527	AAEL004695	hypothetical protein	U	-1	-1	-1	1	0	0	0	1	0	-3.52	-4.925	-5.033	0.943	-0.047	-0.462	-0.156	1.405	0.108	0	0	0	0.019787	0.994677	0.256634	0.957693	0.449879	0.99987	-13.99	-19.57	-20	3.75	-0.19	-1.84	-0.62	3.95	0.3	0	0	0	0.00184	0.85308
71	1	38	GAATAATTCCAAACACGCCTGATAATGTGCGAAGGCTAGAACATTTGAAACCGGATG	AAEL011539-RA 27810	AAEL011539-RA 27810	AAEL011539	metalloproteinase, putative	PROT	0	0	0	0	0	0	0	0	0	-0.381	-0.937	-0.397	-0.696	-0.352	-1.251	0.188	0.555	-0.54	0.82589	0.393976	0.744022	0.522079	0.979428	0.177262	0.981525	0.999739	0.99987	-0.65	-1.6	-0.68	-1.19	-0.6	-2.14	0.32	0.67	-0.65	0.52338	0.12892	0.50706	0.25137	0.5553
72	2	38	TGAACAAGAACCAGAAGTGAGGGATTAATAAATTGAAGCAGACAGCGAGTTTAGAAG	AAEL002504-RA 4491	AAEL002504-RA 4491	AAEL002504	ATP synthase delta chain, mitochondrial	TRP	0	0	0	0	0	0	0	0	0	0.147	-0.038	-0.077	0.05	-0.24	-0.136	-0.279	0.186	0.038	0.810919	0.946479	0.875888	0.921808	0.913722	0.745966	0.861338	0.999739	0.99987	0.69	-0.18	-0.36	0.23	-1.13	-0.64	-1.31	0.62	0.13	0.49784	0.85983	0.72348	0.81881	0.27491
73	1	39	CTTTATTTTATGTGCATTTCTTAATTGTTAGGGTTTAAAGAATAGGATACCAATAAA	AAEL010506-RA 3874	AAEL010506-RA 3874	AAEL010506	GTP-binding protein alpha subunit, gna	D	0	0	0	0	0	0	0	0	0	0.243	-0.032	0.002	0.233	-0.159	-0.042	-0.125	0.275	-0.034	0.220342	0.905427	0.994221	0.180374	0.836227	0.851538	0.878602	0.963688	0.99987	2.29	-0.3	0.02	2.19	-1.5	-0.4	-1.18	1.83	-0.23	0.0366	0.76594	0.98671	0.04398	0.15367
74	2	39	CAAACAGGCACAAATTGTGCATAAATTTGGTTACTGACTTCGAACACAAAAGAAGGC	AAEL008927-RA 28818	AAEL008927-RA 28818	AAEL008927	hypothetical protein	U	0	0	0	0	0	0	0	0	0	0.35	0.194	0.366	0.175	-0.363	0.019	-0.19	0.156	-0.172	0.081084	0.367669	0.056251	0.386205	0.30776	0.941092	0.760748	0.999739	0.99987	3.03	1.68	3.17	1.52	-3.14	0.17	-1.65	0.96	-1.05	0.00814	0.11319	0.00612	0.14905	0.00653
75	1	40	AAGGTAAACTAGCTCTTGAACGTCCTACATAAAACAACAATAACTAGACATAAATTA	AAEL002048-RA 13933	AAEL002048-RA 13933	AAEL002048	histidyl-tRNA synthetase	D	0	1	1	0	0	0	0	0	0	0.745	0.888	0.836	-0.548	0.484	-0.406	0.432	-0.142	0.051	0.020557	0.006337	0.009252	0.067275	0.523097	0.175171	0.530299	0.999739	0.99987	3.95	4.7	4.43	-2.91	2.56	-2.15	2.29	-0.53	0.19	0.0012	0.00026	0.00045	0.01056	0.02112
76	2	40	GATCGCGTTCTTCTACCTCATTCAACTGGTGCGGTTTCTTACGATTCCGTTGCGTAC	AAEL013447-RA 19119	AAEL013447-RA 19119	AAEL013447	hypothetical protein	U	0	0	0	0	0	0	0	0	0	0.344	0.205	-0.14	0.24	0.212	0.101	-0.132	0.139	0.345	0.27088	0.532273	0.663882	0.40718	0.8787	0.756664	0.932098	0.999739	0.99987	2.11	1.26	-0.86	1.47	1.3	0.62	-0.81	0.6	1.49	0.05171	0.22762	0.40527	0.16178	0.21225
77	1	41	TTTTCCACAACTGTATCTCAAACCTAGCAATGAATTTTATGGTCGTGACGAATATGC	AAEL000652-RA 34811	AAEL000652-RA 34811	AAEL000652	gram-negative bacterial binding protein, putative	I	0	0	0	0	0	0	0	0	0	-0.502	-0.4	-0.332	-0.147	0.017	-0.045	0.086	-0.102	-0.069	0.005243	0.022063	0.054263	0.426734	0.994677	0.837806	0.932098	0.999739	0.99987	-4.84	-3.86	-3.2	-1.42	0.16	-0.43	0.83	-0.7	-0.47	0.00019	0.00145	0.00578	0.17601	0.87277
78	2	41	ATTAGTGAAAGATCCAATTATAATGGCTAGCAACCAGCAAGATAGTGACAAACTCTA	AAEL004000-RA 37766	AAEL004000-RA 37766	AAEL004000	toll	I	0	0	0	0	0	0	0	0	0	-0.065	-0.234	-0.022	0.246	-0.254	0.078	-0.042	0.169	-0.212	0.907731	0.465519	0.956666	0.393075	0.828093	0.820692	0.98395	0.999739	0.99987	-0.4	-1.43	-0.13	1.5	-1.55	0.47	-0.25	0.73	-0.91	0.69625	0.17389	0.89659	0.1535	0.14205
79	1	42	GTGGACTGTAGAAGAAAAAGGCAACCAACAGAAATCCATAGGTCGCTGGTTCAAATC	AAEL016156-RA 30468	AAEL016156-RA 30468	AAEL016156	tRNA-Tyr	RTT	0	0	0	0	0	0	0	0	0	0.133	-0.038	0.092	0.393	-0.435	0.222	-0.305	0.171	-0.13	0.913648	0.97085	0.917756	0.570857	0.906233	0.764476	0.932098	0.999739	0.99987	0.36	-0.1	0.25	1.06	-1.18	0.6	-0.83	0.33	-0.25	0.72351	0.91941	0.80651	0.30351	0.25627
80	2	42	AACTGTACGCTGAATAAATGGAATTAATTTAGTTGAACTATTTACTTGCTGATAATC	AAEL006477-RA 718	AAEL006477-RA 718	AAEL006477	lachesin, putative	D	0	0	0	0	0	0	0	0	0	0.126	0.478	0.696	-0.127	-0.15	0.225	0.068	-0.352	-0.218	0.738123	0.047217	0.004945	0.650607	0.926676	0.341485	0.972102	0.987983	0.99987	0.88	3.34	4.86	-0.89	-1.05	1.57	0.48	-1.74	-1.08	0.39087	0.00428	0.00019	0.3896	0.31163
81	1	43	TACACATGCACAATTCGTTTAATATTCAAGAGCTTGACATTCCTAATAACATCAGAA	AAEL001802-RA 32530	AAEL001802-RA 32530	AAEL001802	macroglobulin/complement	I	0	0	0	0	0	0	0	0	0	0.128	0.007	0.222	0.121	0.164	0	0.379	0.121	-0.214	0.794453	0.986797	0.481326	0.733806	0.940959	0.999296	0.569289	0.999739	0.99987	0.74	0.04	1.28	0.7	0.95	0	2.19	0.49	-0.88	0.46915	0.9661	0.21827	0.49582	0.3564
82	2	43	GTGTGTATCATAAACAACAGTGAAATTGATAATATAGATTGTAATCATATTTGTAAC	AAEL004697-RA 8483	AAEL004697-RA 8483	AAEL004697	synoviolin	D	0	0	0	0	0	0	0	0	0	0.21	0.097	0.148	0.056	0.309	-0.057	0.36	0.113	-0.051	0.386408	0.706369	0.503689	0.835613	0.52032	0.819642	0.32207	0.999739	0.99987	1.75	0.81	1.23	0.47	2.58	-0.48	3	0.67	-0.3	0.09907	0.42854	0.2353	0.648	0.02044
83	1	44	AGGTACTTTGAGATCTTCAAACAAGGAATTACTCTGTAAATATATTGAATTGTATTT	AAEL000476-RA 7951	AAEL000476-RA 7951	AAEL000476	conserved hypothetical protein	U	0	0	0	0	0	0	0	0	0	0.126	0.078	0.048	0.191	-0.087	0.143	-0.117	0.048	0.03	0.68438	0.778482	0.862431	0.368866	0.974173	0.508309	0.91814	0.999739	0.99987	1.03	0.64	0.4	1.56	-0.72	1.17	-0.96	0.28	0.17	0.3183	0.53094	0.69763	0.13772	0.48489
84	2	44	GTGTAATGGTTAGCACTTTGGACTCTGAATCCAACGATCCGAGTTCAAATCTCGGTG	AAEL016729-RA 30574	AAEL016729-RA 30574	AAEL016729	tRNA-Gln	RTT	0	0	0	1	0	0	0	0	0	0.315	0.06	0.086	1.354	-0.055	1.099	-0.029	0.255	-0.026	0.752179	0.952668	0.924727	0.022926	0.994677	0.05716	0.995491	0.999739	0.99987	0.85	0.16	0.23	3.65	-0.15	2.96	-0.08	0.49	-0.05	0.40957	0.87372	0.82042	0.00226	0.88388
85	1	45	AAATGATGAACATAATCGAAGAATTGCAACAGTTACTAGTGTAGAAACCTTATTAGG	AAEL013697-RA 6428	AAEL013697-RA 6428	AAEL013697	condensin, SMC5-subunit, putative	D	0	0	0	0	0	0	0	1	0	0.693	-0.109	0.157	0.056	0.014	-0.746	0.279	0.802	-0.266	0.010235	0.758352	0.603774	0.87863	0.996546	0.003966	0.716502	0.55895	0.99987	4.4	-0.69	0.99	0.35	0.09	-4.73	1.77	3.6	-1.19	0.00048	0.50064	0.3352	0.7283	0.9319
86	2	45	CAGTCGGTAGCGCGTAAGTCTCATAATCTTAAGGTCGTGAGTTCGATCCTCACTCGG	AAEL016192-RA 16634	AAEL016192-RA 16634	AAEL016192	tRNA-Met	RTT	0	0	0	1	0	0	0	0	0	0.506	-0.361	-0.44	1.208	0.596	0.341	0.517	0.867	0.079	0.43541	0.57149	0.430369	0.01653	0.727526	0.547873	0.758768	0.951161	0.99987	1.62	-1.16	-1.41	3.87	1.91	1.09	1.66	1.96	0.18	0.12505	0.26501	0.1784	0.00142	0.07492
87	1	46	GTTACAACCGTTCCTGCTCAATCAACTACCTCTAGGTACCACGTTTAGTTTGGTTTC	AAEL001745-RA 3913	AAEL001745-RA 3913	AAEL001745	candidate tumor suppressor protein	D	0	0	0	0	0	0	0	0	0	-0.041	0.168	0.038	-0.055	0.049	0.154	-0.08	-0.208	0.13	0.915069	0.451634	0.886411	0.831037	0.985295	0.438375	0.943233	0.999739	0.99987	-0.35	1.46	0.33	-0.47	0.43	1.33	-0.7	-1.28	0.8	0.72904	0.165	0.74425	0.64142	0.67461
89	1	47	ATAACTCAATAGCAAAGTATTATTAGAGAAACATTCATAGTATAAATTCCGAGAAAG	AAEL005503-RA 48	AAEL005503-RA 48	AAEL005503	hypothetical protein	U	0	0	0	0	0	0	0	0	0	0.256	0.216	-0.028	-0.303	0.343	-0.343	0.099	0.04	0.244	0.565186	0.585596	0.952508	0.367055	0.765097	0.2725	0.969115	0.999739	0.99987	1.33	1.12	-0.15	-1.57	1.78	-1.78	0.51	0.15	0.89	0.20378	0.28046	0.88624	0.13654	0.09528
90	2	47	AATGTAGGAATCACCTTAAATGGCATGTGGAATCTTCAGAATCGTCCTCTCATTATT	AAEL002496-RA 25732	AAEL002496-RA 25732	AAEL002496	hypothetical protein	D	0	0	0	0	0	0	0	0	0	0.051	-0.078	0.024	0.074	-0.255	-0.055	-0.154	0.129	-0.102	0.919101	0.827975	0.948818	0.82704	0.790466	0.868447	0.90911	0.999739	0.99987	0.33	-0.51	0.15	0.48	-1.66	-0.36	-1	0.6	-0.47	0.743	0.6183	0.87946	0.63496	0.11612
91	1	48	ATTTCGATACCAAAATCATATAACAAATTTAGTGCCCTAAAACAACCTTTACTTTTA	AAEL001191-RA 4370	AAEL001191-RA 4370	AAEL001191	conserved hypothetical protein	D	-1	0	0	0	0	0	0	0	0	-0.793	-0.698	-0.592	0.358	-0.207	0.454	-0.101	-0.096	-0.106	0.016054	0.031622	0.064303	0.272102	0.922043	0.135548	0.966424	0.999739	0.99987	-4.11	-3.62	-3.07	1.86	-1.07	2.35	-0.52	-0.35	-0.39	0.00086	0.00241	0.00759	0.08247	0.29931
92	2	48	CAAGGATTGACAACTCACGAGTCTATGATGGAATTGGATATCTCCAACAATGAACTC	AAEL001766-RA 39772	AAEL001766-RA 39772	AAEL001766	leucinech transmembrane protein, putative	I(LRR)	0	0	0	0	0	0	0	0	0	-0.153	-0.32	-0.258	0.026	-0.008	-0.141	0.055	0.167	-0.062	0.414673	0.037759	0.089876	0.905745	0.996675	0.354237	0.958332	0.999739	0.99987	-1.67	-3.49	-2.81	0.28	-0.08	-1.54	0.6	1.29	-0.48	0.11446	0.00312	0.01274	0.78239	0.93552
93	1	49	CTAACTTTCAATTATAATGTAGAATAGTCATCAGAAGGGTTACACTGTTCTCTTGTG	AAEL009085-RA 8852	AAEL009085-RA 8852	AAEL009085	rho/rac/cdc gtpase-activating protein	CS	0	0	0	0	0	0	0	0	0	0.029	0.041	0.077	-0.098	0.334	-0.087	0.37	-0.012	-0.036	0.973725	0.94416	0.878317	0.842474	0.831629	0.851719	0.749381	0.999739	0.99987	0.13	0.19	0.35	-0.45	1.53	-0.4	1.7	-0.04	-0.12	0.89685	0.85489	0.7289	0.65787	0.14563
95	1	50	CTGAGTATATGAAATTCAGTGTTGATGATGAGGAAACTCTGGTAGTGGATGGAAATT	AAEL009178-RA 33707	AAEL009178-RA 33707	AAEL009178	gram-negative bacteria binding protein	I	-1	-1	-1	1	0	0	0	1	0	-2.511	-4.465	-4.009	1.996	-0.528	0.043	-0.072	1.953	-0.456	0.000124	0	1e-06	0.000804	0.823003	0.955028	0.988829	0.432974	0.99987	-7.51	-13.36	-11.99	5.97	-1.58	0.13	-0.22	4.13	-0.96	0	0	0	2e-05	0.13463
96	2	50	CAGGAAAAGAAACTGAAATTTGAAATTATAAAACTGCAACAGCAATTGGACTTGGAG	AAEL003171-RA 22457	AAEL003171-RA 22457	AAEL003171	hypothetical protein	U	0	0	0	0	0	0	0	0	0	0.056	0.137	0.18	-0.067	0.065	0.014	0.107	-0.081	-0.042	0.8885	0.580199	0.401968	0.800014	0.982985	0.959323	0.929714	0.999739	0.99987	0.46	1.13	1.48	-0.55	0.54	0.12	0.89	-0.47	-0.25	0.65058	0.27464	0.15822	0.58895	0.59974
97	1	51	GTCTTAGTTTATTTTTCTTTTCCATCGAATGTGTTCTTAGTTTTCTGTTCTGTATAA	AAEL011505-RA 13711	AAEL011505-RA 13711	AAEL011505	integral membrane pore glycoprotein gp210, putative	TRP	0	0	0	0	0	0	0	0	0	-0.17	-0.186	-0.054	-0.282	0.113	-0.298	0.245	0.016	-0.133	0.813844	0.732374	0.927752	0.543266	0.985255	0.49568	0.91135	0.999739	0.99987	-0.69	-0.75	-0.22	-1.13	0.45	-1.2	0.99	0.05	-0.38	0.50226	0.46378	0.83143	0.2736	0.65633
98	2	51	GGCGTGCTTTAAAAATGGTCCCCCTTTTTATCCATCAGTCAGAAATTTACAACAAAT	AAEL004479-RA 27025	AAEL004479-RA 27025	AAEL004479	organic cation transporter	TRP	0	0	0	0	0	0	0	0	0	0.002	-0.405	-0.348	0.691	-0.002	0.285	0.054	0.407	-0.057	0.997838	0.073581	0.119079	0.002518	0.999904	0.181955	0.976627	0.949242	0.99987	0.02	-3.02	-2.6	5.16	-0.02	2.12	0.4	2.15	-0.3	0.98708	0.00838	0.01983	0.0001	0.98592
99	1	52	AAGGGAGAATCTACCGGAAAGGACGAGTTCGGATTCCAATATGATCAACTGGTTATA	AAEL014413-RA 31165	AAEL014413-RA 31165	AAEL014413	cytochrome P450	REDOX/STRESS/MIT	-1	0	0	0	0	0	0	0	0	-1.009	-0.036	-0.034	-0.443	-0.588	0.53	-0.586	-0.973	-0.003	0.022886	0.958992	0.957224	0.321427	0.600949	0.201345	0.542318	0.879453	0.99987	-3.88	-0.14	-0.13	-1.7	-2.26	2.04	-2.25	-2.65	-0.01	0.00139	0.89086	0.89901	0.10845	0.03834
100	2	52	GATGCATGCTACTACAATGGCTCCGTTTGATCAAGAATTCTACATCATCATGAATTT	AAEL009176-RA 38555	AAEL009176-RA 38555	AAEL009176	gram-negative bacteria binding protein	I	0	0	0	1	0	0	0	0	0	-0.101	-0.682	-0.333	1.103	-0.424	0.522	-0.075	0.581	-0.349	0.915605	0.168596	0.53463	0.017209	0.842477	0.261663	0.982913	0.999739	0.99987	-0.35	-2.38	-1.16	3.84	-1.48	1.82	-0.26	1.43	-0.86	0.73041	0.03076	0.26326	0.00151	0.15979
101	1	53	CCGTACCTACATTTAATGATTGATTGATTGCGTACTTTATAAATCCCACTCTTTATA	AAEL005048-RA 13724	AAEL005048-RA 13724	AAEL005048	conserved hypothetical protein	D	0	0	0	0	1	0	1	0	0	-0.019	-0.106	-0.073	-0.39	1.045	-0.476	1.078	0.086	-0.033	0.963642	0.645998	0.749454	0.025619	0.0002	0.006876	0.000127	0.999739	0.99987	-0.18	-0.97	-0.67	-3.57	9.57	-4.36	9.87	0.56	-0.21	0.86144	0.34795	0.51374	0.00267	0
102	2	53	GATTTCGATTCATTGAAGTATGCAAATAAACTGTGATATGGCTTATAAAATTTCGTT	AAEL003616-RA 7687	AAEL003616-RA 7687	AAEL003616	conserved hypothetical protein	U	0	0	0	0	0	0	0	0	0	0.02	0.01	0.348	0.069	-0.229	0.059	0.11	0.01	-0.339	0.975507	0.98232	0.18683	0.847265	0.847432	0.86089	0.942769	0.999739	0.99987	0.13	0.06	2.22	0.44	-1.46	0.37	0.7	0.05	-1.53	0.90126	0.95244	0.04164	0.66586	0.16477
103	1	54	GAAATGGACGTTTCGGACTAGCTTTAGGAACTTAGTGATTAGTGTTTTGTTATGTAC	AAEL003949-RA 6206	AAEL003949-RA 6206	AAEL003949	conserved hypothetical protein	U	0	0	0	-1	0	-1	0	0	0	0.19	-0.031	-0.091	-1.236	0.286	-1.457	0.225	0.221	0.06	0.848412	0.973544	0.905921	0.017673	0.952082	0.005525	0.943233	0.999739	0.99987	0.59	-0.09	-0.28	-3.82	0.88	-4.5	0.7	0.48	0.13	0.5653	0.92574	0.78232	0.00157	0.39059
104	2	54	AAAGGGCAGTGATTTATTTAACGAAACCAAACTAAATGATTAAGCCTAAACAGACAT	AAEL001930-RB 10104	AAEL001930-RB 10104	AAEL001930	pra1 protein	D	0	0	0	0	0	0	0	0	0	-0.046	-0.093	-0.159	-0.048	0.268	-0.095	0.201	0.047	0.067	0.914373	0.742834	0.498821	0.872678	0.677808	0.702509	0.789348	0.999739	0.99987	-0.36	-0.72	-1.24	-0.37	2.09	-0.74	1.57	0.26	0.37	0.72552	0.47978	0.23175	0.71494	0.05357
105	1	55	ATAAAGGTAAACGGCGACTATAATCAACGAACGAAAAGTGTAATTTCAACAAAAGAATA	AAEL001515-RA 37318	AAEL001515-RA 37318	AAEL001515	Bcl-2 associated protein, putative	I	0	0	0	0	0	0	0	0	0	0.359	0.06	0.039	-0.071	-0.084	-0.369	-0.106	0.299	0.021	0.039173	0.795755	0.867407	0.735315	0.961801	0.021268	0.904629	0.949242	0.99987	3.53	0.59	0.38	-0.69	-0.83	-3.64	-1.04	2.08	0.15	0.00287	0.56264	0.70722	0.49779	0.4183
106	2	55	AACAAACATAAGGAATTAGCTGGAATTCACTTCTGATTCATCAATTCAATACGAAAT	AAEL007599-RA 33514	AAEL007599-RA 33514	AAEL007599	cathepsin b	I	0	0	0	0	0	0	0	0	0	-0.031	0.239	0.244	0.079	-0.135	0.348	-0.129	-0.269	-0.006	0.929696	0.186686	0.157752	0.707715	0.8787	0.031736	0.871004	0.959981	0.99987	-0.3	2.3	2.36	0.76	-1.3	3.37	-1.25	-1.84	-0.04	0.76978	0.0359	0.03151	0.45893	0.21309
107	1	56	TTAAGTGTGATGTTTTGAATAGTTTTAATGGGATAAGGATAAATCAATTTAATAAAA	AAEL003253-RA 37612	AAEL003253-RA 37612	AAEL003253	clip-domain serine protease, putative	I	0	0	0	0	0	0	0	0	0	-0.038	0.041	0.076	-0.002	-0.063	0.077	-0.028	-0.078	-0.035	0.893348	0.835792	0.64436	0.992617	0.969596	0.62716	0.981525	0.999739	0.99987	-0.45	0.49	0.9	-0.02	-0.75	0.91	-0.33	-0.66	-0.3	0.66082	0.63317	0.37954	0.98268	0.4656
108	2	56	TTGTTTAAATGTAATGAAAGCTATGAATTAAGCACGATGAACAATAAATTGTCTGCT	AAEL005929-RA 4443	AAEL005929-RA 4443	AAEL005929	ATP-binding cassette transporter	TRP	0	0	0	0	0	0	0	0	0	-0.017	0.377	0.293	-0.071	0.008	0.323	-0.077	-0.394	0.084	0.971322	0.066997	0.150822	0.786661	0.998583	0.089944	0.955566	0.941182	0.99987	-0.14	3.09	2.4	-0.58	0.06	2.65	-0.63	-2.28	0.49	0.89042	0.00724	0.02937	0.56955	0.95142
109	1	57	CGACATTGTGAACTGAACGAGAGAAACGATAGACTGCATTACTACAACAAGAGATTT	AAEL005058-RA 24356	AAEL005058-RA 24356	AAEL005058	conserved hypothetical protein	U	0	0	0	0	0	0	0	0	0	-0.303	-0.015	-0.096	-0.531	-0.298	-0.243	-0.379	-0.288	0.081	0.387006	0.975352	0.790597	0.047903	0.766521	0.407221	0.544885	0.999739	0.99987	-1.75	-0.09	-0.57	-3.14	-1.76	-1.41	-2.24	-1.19	0.34	0.09954	0.93006	0.57693	0.0065	0.09729
110	2	57	CATTCCAACTTTCGAAACAACTACCAGCTCACTCGAACGCCAAATAATAGGAATAAC	AAEL000633-RA 34809	AAEL000633-RA 34809	AAEL000633	toll	I	0	0	0	0	0	0	0	0	0	0.117	0.258	0.334	-0.014	-0.023	0.127	0.054	-0.141	-0.076	0.699431	0.216137	0.090068	0.960413	0.994677	0.558929	0.972493	0.999739	0.99987	0.98	2.17	2.81	-0.12	-0.19	1.07	0.45	-0.84	-0.45	0.33972	0.04591	0.01281	0.90922	0.85077
111	1	58	CTTCAACAAAATCTAAGCGGGATGAGATGGCACTTAGTTGTTTGACTTATAACATTC	AAEL000951-RB 24155	AAEL000951-RB 24155	AAEL000951	elongation factor 1-beta2	RTT	0	0	0	0	0	-1	0	0	0	-0.168	-0.316	-0.193	-0.66	-0.054	-0.807	0.069	0.148	-0.123	0.51355	0.112188	0.34532	0.001238	0.985255	0.000201	0.958975	0.999739	0.99987	-1.44	-2.7	-1.65	-5.65	-0.46	-6.92	0.59	0.89	-0.74	0.16989	0.01591	0.11852	4e-05	0.65102
112	2	58	CTTAACCAACTGATCACCTCCCAGGATCCTAAGATCGTCGATCTTTCCACCAACTAC	AAEL003781-RA 20094	AAEL003781-RA 20094	AAEL003781	zinc carboxypeptidase	PROT	0	0	0	1	0	1	0	0	0	-0.177	-0.528	-0.296	1.665	-0.318	1.314	-0.086	0.351	-0.232	0.655203	0.047718	0.278081	5e-06	0.698638	4.3e-05	0.962869	0.992179	0.99987	-1.11	-3.33	-1.87	10.51	-2.01	8.29	-0.54	1.57	-1.04	0.28216	0.00436	0.08088	0	0.0626
113	1	59	TTTATTTGGTAAAGCGTTCGTCTAGCAAACAAGAATTCTGAGTTCGAATCTCAGCTG	AAEL016347-RA 30512	AAEL016347-RA 30512	AAEL016347	tRNA-Ala	RTT	0	0	0	0	0	0	0	0	0	-0.061	0.188	0.073	-0.182	0.115	0.066	0	-0.249	0.115	0.87415	0.410649	0.775526	0.386417	0.940105	0.785873	0.999812	0.999739	0.99987	-0.51	1.56	0.61	-1.52	0.96	0.55	0	-1.46	0.68	0.61996	0.13836	0.55266	0.14916	0.3527
114	2	59	ATTCGTTCTAATTTTAAGTACATAGTAATTAAGTATCGTTTATTTTCCAAATGATAT	AAEL009705-RA 7349	AAEL009705-RA 7349	AAEL009705	conserved hypothetical protein	U	0	0	0	0	0	0	0	0	0	0.288	-0.044	-0.04	0.166	0.082	-0.167	0.087	0.333	-0.005	0.353705	0.911647	0.915794	0.570141	0.98331	0.55678	0.961809	0.999739	0.99987	1.85	-0.29	-0.25	1.07	0.53	-1.07	0.56	1.51	-0.02	0.0827	0.77845	0.80215	0.3027	0.60678
115	1	60	TACTTTGTAATCTAGCGAGAAAATATGATACAGAGGGAGGCTGAGTAAATAAATTTC	AAEL013107-RB 10265	AAEL013107-RB 10265	AAEL013107	conserved hypothetical protein	D	0	0	0	0	0	0	0	0	0	-0.176	-0.018	0.027	-0.284	-0.154	-0.125	-0.109	-0.159	-0.044	0.428199	0.952321	0.917337	0.098167	0.854772	0.513557	0.906694	0.999739	0.99987	-1.64	-0.16	0.25	-2.64	-1.43	-1.16	-1.02	-1.04	-0.29	0.12157	0.87285	0.80581	0.01818	0.17287
116	2	60	TATAAATTCAATGAAACACTAACGAATAGACGGGCACTGTTCGAATCTTCAAAGAAC	AAEL003686-RA 35289	AAEL003686-RA 35289	AAEL003686	serine protease inhibitor, serpin	I	0	0	0	0	0	0	0	0	0	-0.083	-0.245	-0.063	0.106	-0.166	-0.056	0.016	0.163	-0.182	0.867753	0.407981	0.859467	0.741493	0.924803	0.867836	0.993271	0.999739	0.99987	-0.53	-1.57	-0.4	0.68	-1.06	-0.36	0.1	0.74	-0.82	0.60434	0.13668	0.69184	0.5057	0.30394
117	1	61	GTTAAACCATATGACGAAGAAATGATTATGAAATAAATGTTACACTTGATACTCTCT	AAEL005724-RA 14692	AAEL005724-RA 14692	AAEL005724	conserved hypothetical protein	U	0	0	0	0	0	0	0	0	0	0.177	0.421	0.257	-0.121	0.031	0.122	-0.133	-0.243	0.164	0.630119	0.100223	0.329729	0.688814	0.994677	0.669155	0.929714	0.999739	0.99987	1.18	2.79	1.7	-0.8	0.2	0.81	-0.88	-1.14	0.77	0.25747	0.01338	0.10821	0.4333	0.84107
118	2	61	GATCATACCATGTTGAAAACACCAGTTCTCGTCCGATCACTGAAGTTAAGCAACATC	AAEL017830-RA 32122	AAEL017830-RA 32122	AAEL017830	5S ribosomal RNA [Source: RFAM 9.0]	RTT	0	0	0	0	0	0	0	0	0	-0.675	-0.855	-1.048	0.743	-0.358	0.563	-0.55	0.18	0.192	0.688	0.518717	0.369221	0.548867	0.982985	0.652544	0.932098	0.999739	0.99987	-1.02	-1.29	-1.58	1.12	-0.54	0.85	-0.83	0.19	0.21	0.32432	0.21592	0.1342	0.27923	0.59737
119	1	62	CAGAACATAGCAAGAGAATTTCCCCCAATAGAAACAATTACGAAGTATCCATATCTC	AAEL017023-RA 37058	AAEL017023-RA 37058	AAEL017023	macroglobulin/complement, putative	I	0	0	0	0	0	0	0	0	0	0.091	0.001	0.464	0.099	0.004	0.008	0.467	0.091	-0.464	0.883556	0.999152	0.143353	0.813043	0.999904	0.98585	0.490069	0.999739	0.99987	0.48	0	2.44	0.52	0.02	0.04	2.45	0.34	-1.72	0.63764	0.99755	0.0271	0.61208	0.98546
120	2	62	AAATACTAATGGTACAGAAAATGGAAAGTAATAAATGTTGTTCTGCAATAATAAATG	AAEL009433-RA 2588	AAEL009433-RA 2588	AAEL009433	conserved hypothetical protein	D	0	0	0	0	0	0	0	0	0	0.205	0.161	0.22	0.11	-0.014	0.067	0.045	0.044	-0.059	0.492734	0.564415	0.362835	0.690921	0.995059	0.816393	0.981525	0.999739	0.99987	1.49	1.17	1.6	0.8	-0.1	0.48	0.32	0.22	-0.3	0.15642	0.25905	0.12995	0.43537	0.91844
121	1	63	TATGATCCAGGCAGATAACAACATCCAATAAAAATTACAAACCGTTCTTATAAATAC	AAEL008956-RA 4295	AAEL008956-RA 4295	AAEL008956	conserved hypothetical protein	D	0	0	0	0	0	0	0	0	0	-0.033	-0.072	0.246	0.159	-0.151	0.121	0.166	0.039	-0.317	0.928644	0.771272	0.179162	0.40866	0.866156	0.540835	0.806129	0.999739	0.99987	-0.3	-0.66	2.26	1.46	-1.39	1.11	1.53	0.25	-2.06	0.76636	0.51917	0.03887	0.16301	0.18464
122	2	63	CTAGGATTAAGAACCGTTGCTTTATGTGATATTAGCTCAGTGCAGAGAAATTTCCCA	AAEL014858-RA 20419	AAEL014858-RA 20419	AAEL014858	ganglioside induced differentiation associated protein	D	0	0	0	0	0	0	0	0	0	-0.049	0.029	0.058	0.044	-0.118	0.122	-0.09	-0.078	-0.028	0.909714	0.929571	0.84308	0.883671	0.946767	0.613345	0.943099	0.999739	0.99987	-0.38	0.23	0.45	0.34	-0.92	0.95	-0.7	-0.43	-0.16	0.70755	0.82311	0.66092	0.73795	0.37235
123	1	64	ACGAAGTATAGGCTAGAGCTGAGAAAATGTATAAAGCAAATTATTAAACTATTCATT	AAEL003267-RA 18037	AAEL003267-RA 18037	AAEL003267	conserved hypothetical protein	U	0	0	0	0	0	0	0	0	0	0.21	0.142	-0.03	0.005	0.003	-0.064	-0.169	0.068	0.172	0.460492	0.613074	0.926776	0.988813	0.999904	0.820808	0.871004	0.999739	0.99987	1.56	1.05	-0.22	0.03	0.02	-0.47	-1.26	0.36	0.9	0.13864	0.30788	0.82515	0.97345	0.98324
124	2	64	TGATTCAAGGCGAATTAAAGATGATTTCAATTTTGTTCATAAGAAAGACAAGATTAG	AAEL010475-RA 22442	AAEL010475-RA 22442	AAEL010475	hypothetical protein	U	0	0	0	0	0	0	0	0	0	0.086	0.057	0.214	0.079	-0.261	0.049	-0.104	0.03	-0.157	0.811911	0.847418	0.325678	0.763305	0.677596	0.851961	0.932098	0.999739	0.99987	0.69	0.45	1.72	0.63	-2.09	0.4	-0.83	0.17	-0.89	0.49934	0.65543	0.10594	0.53604	0.05312
125	1	65	ATTTAGTGTTCCACATGTTGATAATCAGTTTCGATTAATAAATTTAGCTAACGTGAC	AAEL015216-RA 7910	AAEL015216-RA 7910	AAEL015216	serine/threonine-protein kinase vrk	D	0	0	0	0	0	0	0	0	0	0.277	0.416	0.357	-0.727	0.094	-0.588	0.035	-0.139	0.059	0.69413	0.431844	0.476716	0.098605	0.986552	0.179909	0.992715	0.999739	0.99987	1	1.51	1.29	-2.63	0.34	-2.13	0.13	-0.36	0.15	0.33146	0.15201	0.21461	0.01834	0.73793
126	2	65	GATCATACCATGTTGAAAACACCAGTTCTCGTCCGATCACTGAAGTTAAGCAACATC	AAEL017910-RA 32202	AAEL017910-RA 32202	AAEL017910	5S ribosomal RNA [Source: RFAM 9.0]	RTT	0	0	0	0	0	0	0	0	0	-0.68	-0.772	-1.002	0.716	-0.285	0.624	-0.515	0.092	0.23	0.686805	0.568313	0.393309	0.566423	0.985295	0.618006	0.932787	0.999739	0.99987	-1.02	-1.16	-1.51	1.08	-0.43	0.94	-0.78	0.1	0.24	0.32168	0.26279	0.15158	0.29793	0.67377
127	1	66	CTTTGTCAATGGAGACCATCCGGTTGATATGATGTTCAAACAAGAGCAGGTTCTGTA	AAEL002720-RA 35126	AAEL002720-RA 35126	AAEL002720	serine protease inhibitors, serpins	I	0	0	0	0	0	0	0	0	0	0.073	-0.206	0.071	0.348	-0.242	0.068	0.035	0.28	-0.277	0.911608	0.615778	0.875816	0.301969	0.890763	0.873321	0.989684	0.999739	0.99987	0.37	-1.05	0.36	1.77	-1.23	0.35	0.18	1	-1	0.71545	0.31045	0.72337	0.0971	0.23675
128	2	66	TCGATCCTGAATACATGCCTCTACTTAAAGACAATTTCAACAATTTAAAATTTGGAG	AAEL001784-RA 10388	AAEL001784-RA 10388	AAEL001784	cytidine and deoxycytidylate deaminase zinc-binding region	D	0	0	1	0	0	0	0	0	0	0.521	0.602	0.828	-0.457	-0.041	-0.375	0.184	-0.082	-0.225	0.040757	0.016676	0.001838	0.052947	0.990733	0.107624	0.871004	0.999739	0.99987	3.5	4.05	5.57	-3.07	-0.28	-2.52	1.24	-0.39	-1.07	0.00306	0.00097	5e-05	0.0075	0.78641
129	1	67	TTTATGCAAATCAATCCGCATGTTATGTAACGTTGATGTTCTTATTATGAAAGAAAA	AAEL014272-RA 20962	AAEL014272-RA 20962	AAEL014272	molybdopterin cofactor sulfurase (mosc)	D	0	0	0	0	0	0	0	0	0	0.231	0.167	0.041	0.655	-0.337	0.592	-0.463	0.064	0.126	0.738059	0.778926	0.947899	0.118004	0.878962	0.151954	0.716502	0.999739	0.99987	0.88	0.64	0.16	2.51	-1.29	2.26	-1.77	0.17	0.34	0.39063	0.53233	0.87724	0.02364	0.21634
130	2	67	TTCTGTCTGTGTAATTTTTCATTTTGAAAAGATAATTCAATTTACAAGGTTTTACTA	AAEL013267-RA 26545	AAEL013267-RA 26545	AAEL013267	conserved hypothetical protein	D	0	0	0	0	0	0	0	0	0	0.064	0.017	0.047	-0.525	-0.261	-0.572	-0.231	0.047	-0.03	0.895646	0.966389	0.892398	0.025039	0.763493	0.01392	0.786738	0.999739	0.99987	0.44	0.12	0.32	-3.58	-1.78	-3.9	-1.58	0.23	-0.14	0.66763	0.90912	0.75428	0.00259	0.09424
131	1	68	CTCAACTTGAAGCAGAAATCTCTCAATATTCACATCCCCATCGATAAGACAATCCTG	AAEL014062-RA 22288	AAEL014062-RA 22288	AAEL014062	hypothetical protein	U	0	0	0	0	0	0	0	0	0	-0.289	-0.097	-0.073	-0.324	-0.02	-0.132	0.003	-0.192	-0.024	0.201846	0.716647	0.779222	0.09763	0.994677	0.556662	0.997418	0.999739	0.99987	-2.36	-0.79	-0.6	-2.64	-0.17	-1.08	0.03	-1.11	-0.14	0.03189	0.44183	0.55885	0.01802	0.87008
132	2	68	ATAAGGAACATCGATTGGTACGTGCTTCCGGTGCAGAATCCGGACGGATACGAATAC	AAEL000653-RA 20461	AAEL000653-RA 20461	AAEL000653	zinc carboxypeptidase	PROT	0	0	0	0	0	0	0	0	0	0.023	0.085	-0.044	-0.04	-0.02	0.021	-0.149	-0.062	0.129	0.968868	0.797449	0.897362	0.905965	0.994677	0.946919	0.904629	0.999739	0.99987	0.16	0.59	-0.31	-0.28	-0.14	0.15	-1.03	-0.3	0.63	0.87604	0.5651	0.76361	0.78281	0.88991
133	1	69	CTATTTACCATAGAAAAGGTCGATCTGATAATTACGCCTGTGGTGGAACGCTTATCA	AAEL000040-RA 39557	AAEL000040-RA 39557	AAEL000040	elastase, putative	I	0	0	0	0	0	0	0	0	0	-0.067	-0.074	-0.058	-0.038	0.014	-0.046	0.03	0.008	-0.016	0.808363	0.720472	0.773779	0.862542	0.994677	0.816808	0.981897	0.999739	0.99987	-0.7	-0.78	-0.61	-0.4	0.14	-0.48	0.31	0.06	-0.12	0.49278	0.44722	0.55039	0.69338	0.88827
134	2	69	TTTGAATAAATTAGAAGATAGTGAAAATTACAGCAGAACATATATAAAACGAGTTGG	AAEL000934-RE 5626	AAEL000934-RE 5626	AAEL000934	clathrin light chain	TRP	0	0	0	0	0	0	0	0	0	-0.005	-0.204	-0.056	0.256	0.026	0.057	0.174	0.199	-0.149	0.990653	0.145404	0.74346	0.048283	0.986638	0.720241	0.58883	0.991305	0.99987	-0.06	-2.5	-0.68	3.13	0.31	0.7	2.13	1.72	-1.28	0.9507	0.02415	0.50629	0.00658	0.7576
135	1	70	TTTGTTTGAAACACTTTTGAAACCACTAATATTGGATAAGCGAATGAAGTTGAGGTC	AAEL005832-RA 40410	AAEL005832-RA 40410	AAEL005832	programmed cell death	I	0	0	0	-1	0	-1	0	0	0	0.146	-0.243	0.016	-0.991	-0.412	-1.379	-0.153	0.388	-0.259	0.740318	0.450219	0.966881	0.000806	0.545711	4.2e-05	0.925406	0.991305	0.99987	0.88	-1.46	0.1	-5.97	-2.48	-8.3	-0.92	1.65	-1.1	0.39392	0.16403	0.92389	2e-05	0.02513
136	2	70	AAGAAAGAGTCTCAAAAATGGCTAGTGTCATTTGTGGATATAGATACGTCCTTTTTC	AAEL001151-RA 27348	AAEL001151-RA 27348	AAEL001151	n-acetylgalactosaminyltransferase	M	-1	-1	-1	0	0	0	0	0	0	-1.944	-1.514	-1.109	-0.68	-0.451	-0.251	-0.045	-0.429	-0.406	9e-06	9.8e-05	0.001807	0.031755	0.596646	0.468322	0.988829	0.999739	0.99987	-9.79	-7.63	-5.58	-3.42	-2.27	-1.26	-0.23	-1.53	-1.44	0	0	5e-05	0.0036	0.03777
137	1	71	TAATCCAGAAAGTAAGGTGTTTTACCTCAAAATGAAGGGAGATTACTACAGATACCTA	AAEL006885-RA 20642	AAEL006885-RA 20642	AAEL006885	14-3-3 protein sigma, gamma, zeta, beta/alpha	D	0	0	0	0	0	0	0	0	0	-0.174	-0.308	-0.179	-0.089	-0.089	-0.224	0.041	0.134	-0.13	0.504455	0.130415	0.396064	0.71075	0.969596	0.245015	0.981296	0.999739	0.99987	-1.46	-2.59	-1.5	-0.75	-0.75	-1.88	0.34	0.8	-0.77	0.1641	0.02016	0.15376	0.46409	0.46638
138	2	71	CGAACATGTACTACTACGATGCAATGGTTTTCCACAAGAACGAGAAGGAGATCAATG	AAEL013759-RA 6951	AAEL013759-RA 6951	AAEL013759	hexamerin 2 beta	I	0	0	0	0	0	0	0	0	0	0.264	0.242	0.167	0.061	-0.001	0.038	-0.076	0.022	0.075	0.156521	0.174883	0.356815	0.784043	0.999904	0.862272	0.936444	0.999739	0.99987	2.56	2.34	1.62	0.59	-0.01	0.37	-0.74	0.15	0.51	0.02129	0.03267	0.12578	0.56559	0.99026
139	1	72	TGGAAAACTTCGCATAAAATTGGAATACTTGGAACGGAAATTACTGGAAATGAAAAC	AAEL008030-RA 36044	AAEL008030-RA 36044	AAEL008030	fibrinogen and fibronectin	I	0	0	0	0	0	0	0	0	0	-0.019	0.049	-0.018	0.091	0.054	0.16	-0.013	-0.069	0.067	0.949803	0.800909	0.930316	0.568046	0.977399	0.245248	0.992715	0.999739	0.99987	-0.23	0.58	-0.21	1.07	0.64	1.88	-0.15	-0.57	0.56	0.82451	0.57128	0.83698	0.30025	0.53187
141	1	73	CGAAACAACCTAAATACGGTGACGAAATTGCAATCAAAGGAGTTCTTCAAAACGATG	AAEL009842-RA 38660	AAEL009842-RA 38660	AAEL009842	keratinocyte lectin, putative	I	0	0	0	0	0	1	0	0	0	-0.056	0.301	0.181	0.512	-0.279	0.869	-0.399	-0.357	0.12	0.917267	0.313559	0.558046	0.049445	0.786778	0.001764	0.491061	0.999739	0.99987	-0.34	1.83	1.1	3.12	-1.7	5.29	-2.43	-1.54	0.52	0.73822	0.08596	0.28651	0.00683	0.10942
142	2	73	GAATTAGACAAAGGGAGATAAGACCAAGAGGCTGTTTACCAAACATGACATCAAATG	AAEL008365-RA 28102	AAEL008365-RA 28102	AAEL008365	conserved hypothetical protein	U	0	0	0	0	0	0	0	0	0	-0.311	-0.275	0.271	-0.042	-0.421	-0.005	0.125	-0.036	-0.546	0.306145	0.339252	0.319279	0.91027	0.459974	0.988278	0.932098	0.999739	0.99987	-2	-1.76	1.74	-0.27	-2.7	-0.03	0.8	-0.16	-2.48	0.06384	0.09762	0.10199	0.79327	0.01611
143	1	74	ATTAGTATGGATATGTATTAATGTATGTTTAAATTTATGATGATGGTCTGTTATATT	AAEL003083-RA 10077	AAEL003083-RA 10077	AAEL003083	myotubularin	D	0	0	0	0	0	0	0	0	0	0.403	0.71	0.616	-0.375	0.22	-0.068	0.126	-0.307	0.094	0.320677	0.041355	0.072021	0.284397	0.924223	0.878843	0.958332	0.999739	0.99987	1.95	3.43	2.98	-1.82	1.06	-0.33	0.61	-1.05	0.32	0.06948	0.00352	0.00903	0.08877	0.30315
144	2	74	AAGCTTGTACGATTACCTGCAGAAACGAGTTCTTAATCCGCATATGCTTAAGACTTT	AAEL009339-RA 23648	AAEL009339-RA 23648	AAEL009339	activin receptor type I, putative	D	0	0	0	0	0	0	0	0	0	-0.148	-0.178	0.226	-0.387	-0.184	-0.417	0.22	0.031	-0.405	0.766333	0.643893	0.502668	0.199061	0.934677	0.148586	0.87509	0.999739	0.99987	-0.81	-0.98	1.24	-2.11	-1.01	-2.28	1.2	0.12	-1.56	0.43111	0.34443	0.23443	0.05104	0.32877
145	1	75	GAATACGAGAAACAGCATCAGTGAATTATCCAGTAACACAAATCAAAAGGACGAATG	AAEL011284-RA 43682	AAEL011284-RA 43682	AAEL011284	down syndrome cell adhesion molecule	I	0	0	0	0	0	0	0	0	0	0.249	0.155	0.157	0.075	-0.005	-0.02	-0.003	0.094	-0.002	0.075171	0.287545	0.25467	0.632631	0.998583	0.911378	0.996788	0.999739	0.99987	3.09	1.92	1.94	0.92	-0.06	-0.25	-0.04	0.83	-0.02	0.00724	0.07355	0.07041	0.37046	0.94943
146	2	75	GTACACGTAATGGCACTGGAAGAATTCACGGGTATATTTTGAAATCCCCGTGTTCTG	AAEL017764-RA 32056	AAEL017764-RA 32056	AAEL017764	MiRNA is single stranded RNA, typically 21-23 base pairs long, that is thought to be invovled in gene regulation (especially inhibition of protein expression). NO protein product	RTT	0	0	0	0	0	0	0	0	0	0.038	0.138	0.144	0.058	0.038	0.158	0.044	-0.1	-0.006	0.940439	0.655559	0.607959	0.865002	0.991971	0.554801	0.981897	0.999739	0.99987	0.26	0.95	0.98	0.39	0.26	1.08	0.3	-0.48	-0.03	0.79682	0.3586	0.3397	0.69837	0.79916
147	1	76	GTAAAATGGAATGATGTACATTGCCATGCAAGATCACGCTACATTTGTGAAACTGTC	AAEL014385-RA 41751	AAEL014385-RA 41751	AAEL014385	conserved hypothetical protein	I	0	0	0	0	0	0	0	0	0	-0.246	-0.002	-0.226	-0.32	0.195	-0.076	-0.03	-0.244	0.224	0.216827	0.993716	0.210821	0.059502	0.748662	0.716915	0.982353	0.991305	0.99987	-2.3	-0.02	-2.12	-2.99	1.82	-0.71	-0.28	-1.61	1.48	0.03557	0.98269	0.05088	0.00892	0.08842
148	2	76	CAACAAGTGCCGATGAAACAGATATGTATTGAACTAGATATTTTGATGAATAAATTT	AAEL009764-RB 248	AAEL009764-RB 248	AAEL009764	xaa-pro aminopeptidase	M	1	1	1	1	0	1	0	0	0	1.466	1.357	1.378	2.216	0.101	2.107	0.122	0.109	-0.021	0.01149	0.017802	0.015921	0.000377	0.987391	0.000483	0.980433	0.999739	0.99987	4.32	4	4.07	6.54	0.3	6.22	0.36	0.23	-0.04	0.00056	0.00108	0.00095	1e-05	0.76961
149	1	77	TAGTTATACAATGGAATGAGTTTTATGTAGGATACAAAAGAGATAGATGTGAATTATA	AAEL003822-RB 8140	AAEL003822-RB 8140	AAEL003822	conserved hypothetical protein	U	0	0	0	0	0	0	0	0	0	-0.155	-0.124	-0.244	-0.418	-0.028	-0.387	-0.148	-0.031	0.12	0.742681	0.754224	0.444041	0.145112	0.994677	0.167904	0.932098	0.999739	0.99987	-0.87	-0.7	-1.37	-2.36	-0.16	-2.18	-0.83	-0.12	0.48	0.39633	0.49468	0.18903	0.03199	0.87458
151	1	78	TACATATATTGTGTCATATTTATAGCGAAAGGTGATTATTTAATTTACGGGTCGGTG	AAEL003452-RA 8146	AAEL003452-RA 8146	AAEL003452	conserved hypothetical protein	D	0	0	0	-1	0	-1	0	0	0	0.168	0.248	0.335	-1.487	-0.254	-1.407	-0.166	-0.08	-0.087	0.670034	0.402366	0.20437	1.3e-05	0.806927	2.1e-05	0.90236	0.999739	0.99987	1.07	1.58	2.14	-9.51	-1.62	-9	-1.06	-0.36	-0.39	0.2998	0.13335	0.04835	0	0.12465
152	2	78	CCAGACGAAGAAAGAAGAATATCAAAAGTAGTGTAAGTTTCAATGACCAAGAGAAAA	AAEL001469-RA 37311	AAEL001469-RA 37311	AAEL001469	kek1	I(LRR)	0	0	0	0	0	0	0	0	0	-0.064	0.034	0.016	-0.068	0.03	0.03	0.013	-0.098	0.017	0.763549	0.858898	0.931973	0.66069	0.986169	0.859183	0.991275	0.999739	0.99987	-0.82	0.43	0.21	-0.86	0.38	0.38	0.16	-0.88	0.16	0.42691	0.67604	0.84022	0.40162	0.70725
153	1	79	GTGCACGTGCTAATCGGTAGGTTCCATTCTACTTGTGTGACCCTACACATTCGTTGA	AAEL013508-RA 23158	AAEL013508-RA 23158	AAEL013508	conserved hypothetical protein	D	0	0	0	0	0	0	0	0	0	-0.074	0.358	0.562	-0.409	-0.059	0.023	0.145	-0.432	-0.204	0.891817	0.21264	0.039598	0.120613	0.986169	0.950516	0.929714	0.95792	0.99987	-0.45	2.18	3.43	-2.49	-0.36	0.14	0.88	-1.86	-0.88	0.65707	0.04484	0.00358	0.02434	0.72241
154	2	79	CTTATTTAGTGATAAAGATATTGACAAAAGATTAGAATACATTGTAGTTGCCATTTT	AAEL000956-RA 15393	AAEL000956-RA 15393	AAEL000956	conserved hypothetical protein	D	0	0	0	0	0	0	0	0	0	-0.042	0.14	0.298	0.03	-0.097	0.212	0.062	-0.181	-0.159	0.945084	0.700284	0.306767	0.938838	0.979442	0.469507	0.978649	0.999739	0.99987	-0.25	0.83	1.77	0.18	-0.58	1.26	0.37	-0.76	-0.67	0.80782	0.41915	0.09551	0.85862	0.57308
155	1	80	AAAAACGATTCGGAAATTTCCATTGCCCTGTGTTCGCTGTATTTGCTCTTCGGTATC	AAEL009544-RA 22773	AAEL009544-RA 22773	AAEL009544	conserved hypothetical protein	D	0	0	0	0	0	0	0	0	0	-0.155	0.164	-0.134	0.045	-0.011	0.365	-0.31	-0.32	0.298	0.655127	0.562482	0.618405	0.889968	0.996675	0.093733	0.551572	0.991305	0.99987	-1.11	1.18	-0.96	0.32	-0.08	2.62	-2.22	-1.62	1.51	0.28181	0.25623	0.35006	0.7502	0.93595
156	2	80	GATAAAATTCCTTCAATGTTTGTACAGTTCTTAAACTCAAATTGTGAATAAATAATT	AAEL009272-RA 4208	AAEL009272-RA 4208	AAEL009272	KTI12 protein, putative	D	0	0	0	0	0	0	0	0	0	-0.392	-0.439	-0.535	-0.182	-0.083	-0.228	-0.179	0.046	0.096	0.239986	0.148884	0.068506	0.586337	0.985255	0.457262	0.908458	0.999739	0.99987	-2.22	-2.48	-3.02	-1.03	-0.47	-1.29	-1.01	0.18	0.38	0.042	0.02514	0.00836	0.32017	0.64648
157	1	81	AAAACTCAGTGTGGTCATGCAAAACCTTATCGTGTTTTAAGATCTATTATTGAAATA	AAEL013143-RA 36649	AAEL013143-RA 36649	AAEL013143	conserved hypothetical protein	I	0	0	0	0	0	0	0	0	0	-0.272	-0.273	-0.224	-0.156	-0.071	-0.157	-0.022	0.001	-0.049	0.164792	0.140047	0.220063	0.417833	0.977311	0.390349	0.988829	0.999739	0.99987	-2.52	-2.53	-2.07	-1.44	-0.66	-1.45	-0.2	0.01	-0.32	0.02317	0.02268	0.05512	0.17004	0.52191
158	2	81	ACTTGGAGAAGTATGTAATATCGTGGAAGAATGCGGGTCTGATTTTGATCGTGAATC	AAEL014148-RA 39287	AAEL014148-RA 39287	AAEL014148	caspase-8	I	0	0	0	0	0	0	0	0	0	0.105	0.185	0.228	0.13	-0.072	0.209	-0.028	-0.08	-0.043	0.727005	0.391151	0.241056	0.544852	0.978164	0.258813	0.98515	0.999739	0.99987	0.91	1.61	1.99	1.13	-0.62	1.83	-0.25	-0.49	-0.27	0.3742	0.12706	0.06447	0.2754	0.54163
159	1	82	TAATCAAACAAAGACAGATTGTCCTTATTTCAAGCTATTCTGCATGTTTTCAACATA	AAEL013275-RB 6763	AAEL013275-RB 6763	AAEL013275	importin beta-1	TRP	0	0	0	0	0	0	0	0	0	0.31	0.3	0.197	-0.704	0.13	-0.715	0.028	0.01	0.103	0.485753	0.452117	0.621473	0.032049	0.977399	0.027247	0.992715	0.999739	0.99987	1.5	1.45	0.96	-3.42	0.63	-3.47	0.13	0.04	0.35	0.15236	0.16555	0.35317	0.00366	0.53609
160	2	82	GTACATATAGCGAATAATTCGAGTAAAACGGTTAAGAAAATCAAAGTGTCAGTGCGG	AAEL012004-RA 23683	AAEL012004-RA 23683	AAEL012004	beta-arrestin 1, putative	TRP	0	0	0	0	0	0	0	0	0	-0.055	-0.041	-0.126	-0.389	0.129	-0.375	0.044	-0.014	0.085	0.89285	0.894305	0.59003	0.046403	0.926666	0.050434	0.98091	0.999739	0.99987	-0.45	-0.33	-1.03	-3.16	1.05	-3.05	0.36	-0.08	0.49	0.65972	0.74223	0.32061	0.0062	0.31111
161	1	83	AGCTCAAAATATCAGAGATTCTGTCCTTTTGCTTCTGAATGCCATCTACTTCAAAGG	AAEL005665-RA 40349	AAEL005665-RA 40349	AAEL005665	serine protease inhibitor, serpin	I	0	0	0	0	0	0	0	0	0	0.018	-0.139	-0.012	0.458	-0.318	0.301	-0.191	0.157	-0.127	0.977836	0.672582	0.973556	0.062583	0.683957	0.22658	0.871101	0.999739	0.99987	0.12	-0.9	-0.08	2.95	-2.05	1.94	-1.23	0.72	-0.58	0.9097	0.38257	0.9392	0.00955	0.05745
162	2	83	ATTCCCATAAACTAGAATGCCTTTTGTTAATTTTCACACAAACATCTTATACATAAA	AAEL006480-RA 2892	AAEL006480-RA 2892	AAEL006480	conserved hypothetical protein	D	0	0	0	0	0	0	0	0	0	-0.188	-0.539	-0.501	-0.797	0.254	-1.148	0.292	0.351	-0.038	0.942317	0.737409	0.741543	0.562633	0.986552	0.34337	0.976627	0.999739	0.99987	-0.26	-0.74	-0.68	-1.09	0.35	-1.57	0.4	0.34	-0.04	0.80088	0.47238	0.50368	0.29283	0.7327
163	1	84	GGATAAGAAAGGATGGGGCATTCCCAGTCCGATTGGTTATGTAAGAAGTTTAATAAG	AAEL003547-RA 27531	AAEL003547-RA 27531	AAEL003547	hypothetical protein	U	0	0	0	0	0	0	0	0	0	0.269	0.362	0.229	0.003	-0.06	0.095	-0.192	-0.093	0.132	0.499685	0.270274	0.494372	0.995535	0.986552	0.797916	0.902914	0.999739	0.99987	1.47	1.98	1.25	0.01	-0.33	0.52	-1.05	-0.36	0.51	0.1612	0.06606	0.22828	0.98867	0.74615
164	2	84	TTAAAGAGAAAGTAATGTTTAGATTTTATATGTGAAATCAAAATATACGAAATGAAAC	AAEL009681-RA 374	AAEL009681-RA 374	AAEL009681	conserved hypothetical protein	D	0	0	0	0	0	0	0	0	0	-0.014	0.127	0.118	-0.142	0.346	-0.001	0.336	-0.141	0.009	0.981368	0.656937	0.65751	0.575406	0.52569	0.996404	0.483593	0.999739	0.99987	-0.1	0.94	0.87	-1.05	2.56	-0.01	2.49	-0.74	0.05	0.92158	0.3601	0.39579	0.30831	0.02145
165	1	85	CAAAATCACACAATTCACAATGTTATATAATTAGATAATTAAGCATCACTTCAAAAG	AAEL000665-RA 554	AAEL000665-RA 554	AAEL000665	adult cuticle protein, putative	CS	0	0	0	0	0	0	0	0	0	0.102	0.204	0.099	-0.071	-0.028	0.031	-0.133	-0.102	0.104	0.723491	0.310151	0.646212	0.760295	0.99231	0.898931	0.875719	0.999739	0.99987	0.92	1.84	0.9	-0.64	-0.26	0.28	-1.2	-0.65	0.67	0.36922	0.08436	0.38175	0.53103	0.80153
166	2	85	ATAGTTGATCATGTGCAGTGTCTTAAAAACGATCGATTGCTGTTTGGAAACATTTTG	AAEL013427-RA 41563	AAEL013427-RA 41563	AAEL013427	serine protease, putative	I	0	0	0	0	0	0	0	0	0	-0.06	0.07	0.01	-0.052	0.125	0.079	0.065	-0.131	0.061	0.878049	0.80114	0.972867	0.854835	0.930347	0.742106	0.964142	0.999739	0.99987	-0.5	0.58	0.08	-0.42	1.03	0.65	0.53	-0.76	0.35	0.62717	0.57164	0.93702	0.67797	0.31949
167	1	86	CTAGAATTGAACGACATTCATCTCAACATTACGACGTACTATTCGGTACTAAATGAT	AAEL008505-RA 5587	AAEL008505-RA 5587	AAEL008505	conserved hypothetical protein	U	0	0	0	0	0	0	0	0	0	0.117	0.082	0.115	-0.339	-0.11	-0.374	-0.077	0.035	-0.033	0.758391	0.800804	0.684193	0.137085	0.964039	0.089806	0.961908	0.999739	0.99987	0.83	0.58	0.81	-2.4	-0.78	-2.65	-0.55	0.18	-0.16	0.41898	0.56991	0.42993	0.02939	0.44911
169	1	87	CATCGATAAAACGCTAAACCTGGAATCTGTCCAACAGAAACGGAAGCGTTCAGTTTC	AAEL005267-RA 29548	AAEL005267-RA 29548	AAEL005267	conserved hypothetical protein	D	0	0	0	0	0	0	0	0	0	-0.191	0.159	-0.153	-0.002	0.142	0.347	-0.17	-0.35	0.312	0.723447	0.724081	0.716447	0.996661	0.975835	0.303896	0.932098	0.999739	0.99987	-0.93	0.77	-0.74	-0.01	0.69	1.69	-0.83	-1.2	1.07	0.36904	0.45202	0.4695	0.99127	0.50176
170	2	87	AACTGAATGCTCATCTGAAAACACATTCTGCTAAGGAAATTGAAAGGAATCGCTTTA	AAEL010493-RA 27732	AAEL010493-RA 27732	AAEL010493	hypothetical protein	D	0	0	0	0	0	0	0	0	0	0.014	0.144	-0.091	-0.063	0.027	0.068	-0.209	-0.13	0.235	0.977836	0.54595	0.698228	0.808022	0.994277	0.775513	0.716502	0.999739	0.99987	0.12	1.22	-0.78	-0.53	0.23	0.58	-1.78	-0.78	1.42	0.90934	0.23884	0.44766	0.60122	0.82388
171	1	88	GGTTTTCGTTTAGTTGAATGGGCTTCTGGGTTATTTCTAAGAAAAGACGATAATTAA	AAEL007221-RA 13154	AAEL007221-RA 13154	AAEL007221	brain-specific homeobox protein, putative	D	0	0	0	0	0	0	0	0	0	-0.047	0.128	0.144	0.19	0.099	0.366	0.115	-0.175	-0.016	0.90933	0.618171	0.530837	0.375808	0.962253	0.056403	0.921762	0.999739	0.99987	-0.38	1.04	1.17	1.55	0.8	2.97	0.93	-1.01	-0.09	0.70607	0.31393	0.25977	0.14211	0.43327
172	2	88	AACTAAGATTGCGTCTTCTACAATTGCACAGATTTCAACTACGGAGCCAATTATAAG	AAEL012653-RA 19706	AAEL012653-RA 19706	AAEL012653	hypothetical protein	CS	0	0	0	0	0	0	0	0	0	0.039	0.12	0.012	0.067	-0.034	0.147	-0.141	-0.08	0.107	0.928202	0.66326	0.967296	0.814359	0.991304	0.528141	0.896724	0.999739	0.99987	0.3	0.92	0.1	0.51	-0.26	1.13	-1.09	-0.44	0.59	0.76517	0.36992	0.92488	0.6142	0.7957
173	1	89	TATTCAAATTTCAGCCAATTCTTTCTAACAGAAGCTAAGATACAGAGTCCCTAACTT	AAEL000749-RA 39682	AAEL000749-RA 39682	AAEL000749	conserved hypothetical protein	I	0	0	0	0	0	0	0	0	0	-0.01	0.026	0.033	-0.031	0.014	0.006	0.021	-0.036	-0.007	0.972793	0.893837	0.850807	0.864241	0.994677	0.974021	0.982722	0.999739	0.99987	-0.14	0.34	0.42	-0.4	0.18	0.08	0.27	-0.33	-0.06	0.89352	0.74095	0.67763	0.69641	0.85686
174	2	89	GTTTTCTTGCTAGATGTAATCTTATCCGAATAAAACTTAATTGTTAGCTGTAAATTT	AAEL009160-RA 12768	AAEL009160-RA 12768	AAEL009160	skp1	M	0	0	0	0	0	0	0	0	0	0.29	-0.005	-0.072	-0.267	-0.063	-0.562	-0.13	0.295	0.067	0.059454	0.984263	0.685297	0.059239	0.974173	0.000441	0.827605	0.909299	0.99987	3.25	-0.05	-0.81	-2.99	-0.71	-6.29	-1.46	2.34	0.53	0.0052	0.95684	0.43169	0.00884	0.49111
175	1	90	ATTAGTTGGTAAAGCACTCGTCTAGCATATAAGAGTCCTGGGTTCGAATCCCAGCTG	AAEL016846-RA 30614	AAEL016846-RA 30614	AAEL016846	tRNA-Ala	RTT	0	0	0	0	0	0	0	0	0	0.162	-0.259	-0.168	-0.272	-0.091	-0.693	0.001	0.422	-0.092	0.821446	0.6111	0.741543	0.553073	0.986169	0.068693	0.999812	0.999739	0.99987	0.66	-1.06	-0.68	-1.11	-0.37	-2.83	0	1.22	-0.26	0.51695	0.30579	0.50343	0.28364	0.71538
176	2	90	ATAACCTGTGCTCTTATAACGGTTTCGATTGGTAATCTATTCTATCAATCTTGGATT	AAEL001537-RA 7350	AAEL001537-RA 7350	AAEL001537	bax inhibitor	I	0	0	0	0	0	0	0	0	0	0.006	-0.027	0.044	-0.109	0.027	-0.142	0.098	0.033	-0.071	0.988981	0.906269	0.823758	0.509421	0.986638	0.335337	0.895709	0.999739	0.99987	0.07	-0.3	0.5	-1.22	0.3	-1.59	1.1	0.26	-0.56	0.94732	0.76758	0.62637	0.2401	0.76567
177	1	91	CTACACTACAGGACTTTGTTACTCCCAACTCCAACATGAGGACCAACTCTCTTAGGG	AAEL011764-RA 36504	AAEL011764-RA 36504	AAEL011764	prophenoloxidase	I	0	0	0	0	0	0	0	0	0	0.483	0.062	0.007	0.178	-0.272	-0.244	-0.328	0.421	0.055	0.301207	0.920318	0.991161	0.71487	0.913646	0.584003	0.85034	0.999739	0.99987	2.01	0.26	0.03	0.74	-1.13	-1.02	-1.36	1.24	0.16	0.06174	0.80027	0.97866	0.4702	0.27367
178	2	91	AGAGAAAGCCGAAAATTTAGGTGATTTCGATTTTCATCATAAGTAGGATATTTTCTA	AAEL013269-RA 8555	AAEL013269-RA 8555	AAEL013269	zinc carboxypeptidase	PROT	0	0	0	1	0	1	0	0	0	-0.093	-0.226	-0.235	0.986	-0.756	0.853	-0.765	0.133	0.009	0.8159	0.375983	0.324281	0.000161	0.017396	0.00047	0.016594	0.999739	0.99987	-0.68	-1.65	-1.72	7.21	-5.53	6.24	-5.59	0.69	0.05	0.50645	0.11841	0.10526	0	5e-05
179	1	92	GCTGATATATAGATGGAAGTACGAAACAAAGAAGGATCATTAGTTAGAATATTGAAA	AAEL009508-RA 36171	AAEL009508-RA 36171	AAEL009508	zinc finger protein	D	0	0	0	0	0	0	0	0	0	-0.026	-0.144	-0.113	-0.149	-0.09	-0.268	-0.059	0.118	-0.031	0.960776	0.61053	0.67668	0.557338	0.977311	0.21821	0.974189	0.999739	0.99987	-0.19	-1.06	-0.83	-1.1	-0.67	-1.97	-0.43	0.62	-0.16	0.85259	0.30514	0.41966	0.28807	0.51542
180	2	92	ATATCTACCAATGAGCCTATCGGATACAAGACGGGATACCTAAATTATTCACCTGGA	AAEL011622-RA 41315	AAEL011622-RA 41315	AAEL011622	serine protease, putative	I	0	0	0	0	1	0	0	0	0	-0.281	-0.119	-0.715	-0.252	1.207	-0.09	0.611	-0.162	0.596	0.666239	0.84661	0.097027	0.613043	0.054392	0.872994	0.512224	0.999739	0.99987	-1.08	-0.46	-2.75	-0.97	4.64	-0.35	2.35	-0.44	1.62	0.29577	0.65354	0.01445	0.34752	0.00029
181	1	93	TAAACTAAGATAGAAAGCAAAAGTATGCCTTATTATGGTTAGACAAAACTGAACAAA	AAEL000706-RA 15988	AAEL000706-RA 15988	AAEL000706	serine palmitoyltransferase	M	0	0	0	0	0	0	0	0	0	-0.967	-0.983	-0.848	-1.011	0.444	-1.027	0.58	0.016	-0.135	0.118104	0.096772	0.144866	0.06783	0.882566	0.058597	0.756997	0.999739	0.99987	-2.77	-2.82	-2.43	-2.9	1.27	-2.94	1.66	0.03	-0.27	0.01389	0.01265	0.02763	0.01071	0.2214
182	2	93	TATGTTAAATTCATAGAGAATATTTTAGATTATCGTTCCAGTGTATTGCAGAGGTTA	AAEL002688-RA 13706	AAEL002688-RA 13706	AAEL002688	glucosyl/glucuronosyl transferases	M	1	1	1	0	0	0	0	0	0	1.545	1.125	1.345	0.199	-0.264	-0.221	-0.043	0.42	-0.22	0.000581	0.007204	0.001985	0.6821	0.921574	0.629627	0.989711	0.999739	0.99987	6.34	4.61	5.52	0.82	-1.08	-0.91	-0.18	1.22	-0.64	1e-05	0.00031	5e-05	0.42568	0.29584
183	1	94	GTGTACGTCCGCGTGTCGCACTTCAGAGACTGGATTTTGTCTAACTCGGATCTGTAA	AAEL008221-RA 33646	AAEL008221-RA 33646	AAEL008221	serine protease	I	0	0	0	0	0	0	0	0	0	-0.305	-0.143	-0.198	-0.401	-0.116	-0.24	-0.171	-0.162	0.055	0.643616	0.816597	0.715326	0.389925	0.985255	0.631349	0.953257	0.999739	0.99987	-1.15	-0.54	-0.74	-1.51	-0.43	-0.9	-0.64	-0.43	0.15	0.26926	0.5986	0.46806	0.15128	0.66965
184	2	94	GTTTAATGTCGGATCGATTCGTAACCGAATCCAGTATAATTGCAGAAAAGGAAGTTG	AAEL008583-RA 22444	AAEL008583-RA 22444	AAEL008583	conserved hypothetical protein	U	0	0	0	0	0	0	0	0	0	0.055	0.273	0.411	-0.472	-0.089	-0.254	0.048	-0.218	-0.138	0.884784	0.171792	0.033496	0.012161	0.965912	0.166899	0.976417	0.999739	0.99987	0.47	2.36	3.55	-4.07	-0.77	-2.19	0.42	-1.33	-0.84	0.64139	0.03186	0.00279	0.00094	0.45264
185	1	95	CAATGACATCGGTATTATCACGCTACCTGGATCTCTGGAGTTCACCTCCAACGTATT	AAEL010959-RA 43626	AAEL010959-RA 43626	AAEL010959	serine collagenase 1 precursor, putative	I	0	0	0	0	0	0	0	0	0	-0.009	0.064	-0.034	0.124	-0.024	0.196	-0.121	-0.072	0.097	0.987433	0.804982	0.899137	0.554665	0.994677	0.280877	0.897338	0.999739	0.99987	-0.08	0.57	-0.3	1.11	-0.21	1.75	-1.08	-0.46	0.61	0.93952	0.57791	0.76752	0.28529	0.83325
186	2	95	TACATGAAAGATTATTCAGAAACACAGGTCATTGTCAAAGTTATCGTCGATTACAAA	AAEL001869-RA 5191	AAEL001869-RA 5191	AAEL001869	gmp synthase	D	0	0	0	0	0	0	0	0	0	0.071	-0.023	-0.043	-0.212	-0.172	-0.307	-0.191	0.095	0.019	0.91043	0.963913	0.926776	0.548867	0.946767	0.325271	0.908738	0.999739	0.99987	0.38	-0.12	-0.22	-1.12	-0.91	-1.62	-1.01	0.35	0.07	0.71202	0.9029	0.82513	0.27932	0.3782
187	1	96	ATTAATGGAATGCTTTTGTATAAGGTGGAATGTAGTTGTGCAGCACTAAATAAAGTTA	AAEL009477-RA 11104	AAEL009477-RA 11104	AAEL009477	hypothetical protein	D	0	0	0	0	0	0	0	0	0	-0.114	0.023	0.092	-0.31	-0.045	-0.173	0.024	-0.138	-0.069	0.808094	0.958222	0.792197	0.255011	0.990706	0.560864	0.992715	0.999739	0.99987	-0.71	0.14	0.57	-1.91	-0.28	-1.06	0.15	-0.6	-0.3	0.49114	0.88869	0.57968	0.07458	0.78624
188	2	96	GAATATGATTACAATATATGGTTCATTCTGGGTTGTTTCATCGGAATCGTTCTGATG	AAEL010981-RA 15873	AAEL010981-RA 15873	AAEL010981	hypothetical protein	PROT	0	0	0	0	0	0	0	0	0	0.209	0.013	0.133	0.205	0.057	0.009	0.177	0.196	-0.12	0.435366	0.972583	0.589263	0.359178	0.985255	0.97663	0.85034	0.999739	0.99987	1.62	0.1	1.03	1.59	0.44	0.07	1.37	1.08	-0.66	0.12501	0.92316	0.31965	0.13141	0.66305
189	1	97	ATTAACGCCAACCCAGACAGCTACGATACAGATTACTACAAGTACATTGAATTCTTC	AAEL000765-RA 32416	AAEL000765-RA 32416	AAEL000765	hexamerin 2 beta	I	0	0	0	0	0	0	0	0	0	-0.027	-0.03	0.054	0.032	-0.03	0.029	0.054	0.004	-0.084	0.919728	0.879074	0.751313	0.862596	0.986169	0.86958	0.946706	0.999739	0.99987	-0.33	-0.38	0.66	0.4	-0.37	0.36	0.67	0.03	-0.74	0.74448	0.71083	0.51592	0.69379	0.71505
190	2	97	TAATAGTCAAGAAAGGTGATGTTTTGGAATACATAGCGATTACTGATAACGGAAAGA	AAEL006964-RA 18437	AAEL006964-RA 18437	AAEL006964	conserved hypothetical protein	U	0	0	0	0	0	0	0	0	0	0.216	0.197	0.151	-0.046	-0.178	-0.065	-0.224	0.019	0.047	0.495807	0.493468	0.587752	0.893098	0.89487	0.831681	0.801257	0.999739	0.99987	1.48	1.35	1.03	-0.31	-1.22	-0.45	-1.54	0.09	0.23	0.15829	0.19629	0.31829	0.75713	0.24118
191	1	98	ATGGTACTTTAAGTATTTTCTAGGAAAACTTCACCAGAACTACGTGGGAATAGATTC	AAEL004219-RA 42641	AAEL004219-RA 42641	AAEL004219	rap gtpase-activating protein	I	0	0	0	0	0	0	0	0	0	0.046	-0.04	-0.12	0.035	-0.047	-0.051	-0.127	0.086	0.08	0.887458	0.871568	0.516529	0.87863	0.985255	0.80439	0.870024	0.999739	0.99987	0.46	-0.4	-1.2	0.35	-0.47	-0.51	-1.28	0.61	0.57	0.64854	0.69777	0.24788	0.72843	0.64453
192	2	98	GGTCATATTTGTGTTCAACGTGATGAAGTACATTAGGAACATAGAGTACTGACAGGG	AAEL010802-RB 25049	AAEL010802-RB 25049	AAEL010802	conserved hypothetical protein	U	0	0	0	0	0	0	0	0	0	0.138	-0.035	0.03	-0.101	-0.066	-0.274	-0.001	0.174	-0.065	0.730126	0.929132	0.935286	0.752646	0.985295	0.270041	0.999635	0.999739	0.99987	0.9	-0.23	0.2	-0.66	-0.43	-1.79	-0.01	0.8	-0.3	0.38079	0.82139	0.84755	0.52143	0.67256
193	1	99	GCGTCGCTGCTTCCTTGTGAATAACCAATATTTCCAAATGGATATTTACAAAGATCC	AAEL010574-RA 21388	AAEL010574-RA 21388	AAEL010574	conserved hypothetical protein	U	0	0	0	0	0	0	0	0	0	-0.03	0.048	0.099	-0.744	-0.102	-0.665	-0.051	-0.079	-0.051	0.944082	0.870001	0.679576	0.00065	0.961801	0.001358	0.976417	0.999739	0.99987	-0.25	0.4	0.82	-6.14	-0.84	-5.49	-0.42	-0.46	-0.3	0.80537	0.69476	0.42414	2e-05	0.41369
194	2	99	GATCAGTGAATGCTATATATTTCCAGCCTTCTGGACTACAGGCAATTATAGATAATG	AAEL002755-RA 26525	AAEL002755-RA 26525	AAEL002755	nucleoprotein, putative	D	0	0	0	0	0	0	0	0	0	0.272	0.334	0.287	-0.147	0.056	-0.085	0.009	-0.062	0.047	0.228017	0.102334	0.153598	0.509421	0.985255	0.716915	0.995493	0.999739	0.99987	2.26	2.78	2.38	-1.22	0.47	-0.71	0.08	-0.36	0.28	0.03841	0.01377	0.03029	0.24005	0.64564
195	1	100	AAATATCTCTTGTTATTTATTTGAGAATCCGTGATGGAGGAAAAGAAAAGAATACAC	AAEL003675-RB 5889	AAEL003675-RB 5889	AAEL003675	ubiquinol-cytochrome c reductase iron-sulfur subunit	D	0	0	0	0	0	0	0	0	0	-0.064	-0.034	0.022	-0.404	-0.276	-0.374	-0.22	-0.03	-0.056	0.882943	0.920318	0.944411	0.053413	0.677596	0.06809	0.755281	0.999739	0.99987	-0.48	-0.26	0.17	-3.06	-2.1	-2.84	-1.67	-0.16	-0.3	0.63539	0.79942	0.86779	0.00761	0.05261
196	2	100	CGTAATGTCGATCAGCGAGAGATACCTAAGACTGAAGGGTCAAATGATGTATATCCC	AAEL005442-RA 24836	AAEL005442-RA 24836	AAEL005442	guanylate cyclase beta 1 subunit	D	0	0	0	0	0	0	0	0	0	0.106	0.023	0.121	-0.008	-0.196	-0.091	-0.098	0.083	-0.098	0.817248	0.957104	0.700601	0.98222	0.887147	0.772061	0.955448	0.999739	0.99987	0.68	0.15	0.77	-0.05	-1.26	-0.58	-0.63	0.37	-0.44	0.5091	0.88584	0.45122	0.95765	0.22783
197	1	101	CAGTAGTTCTACATCGACCTCTTCGTCTTCATCTCACAGTAAAATCTACCAACTGTG	AAEL005840-RA 27883	AAEL005840-RA 27883	AAEL005840	conserved hypothetical protein	D	0	0	0	0	0	0	0	0	0	0.246	-0.053	-0.016	0.174	0.047	-0.125	0.084	0.299	-0.037	0.389365	0.879072	0.961957	0.502505	0.986552	0.637425	0.958332	0.999739	0.99987	1.75	-0.38	-0.11	1.24	0.33	-0.89	0.6	1.5	-0.19	0.10063	0.71066	0.911	0.23426	0.74279
198	2	101	ATTGCGGAGAACCATATTCCTTGACGAGAGTTATACATAAGTACTACGAAGAAACTA	AAEL002969-RA 8094	AAEL002969-RA 8094	AAEL002969	brain chitinase and chia	DIG	0	0	0	0	0	0	0	0	0	0.167	0.06	0.146	-0.08	-0.03	-0.187	0.055	0.107	-0.086	0.713105	0.891586	0.676091	0.840148	0.994677	0.559637	0.981897	0.999739	0.99987	0.95	0.34	0.83	-0.46	-0.17	-1.07	0.32	0.43	-0.35	0.35619	0.73741	0.41913	0.6543	0.86527
199	1	102	CAATACTCTGAGACAATGTTCTGAATGATGGATAAGATCGAGCAAGGGAAATGATTG	AAEL006126-RA 16550	AAEL006126-RA 16550	AAEL006126	conserved hypothetical protein	TRP	0	0	0	0	0	0	0	0	0	0.21	-0.047	-0.08	0.24	-0.105	-0.017	-0.138	0.257	0.033	0.365369	0.864086	0.735864	0.207005	0.946767	0.946452	0.87509	0.992179	0.99987	1.82	-0.41	-0.7	2.08	-0.91	-0.15	-1.2	1.58	0.2	0.0882	0.6865	0.49565	0.05439	0.37423
200	2	102	ATTTGGGTACTATGTTAATATATGTTTCTAAAAAGTCTATATTAAAATGAAAGGTCT	AAEL003522-RA 26813	AAEL003522-RA 26813	AAEL003522	protein arginine n-methyltransferase	D	0	0	0	0	0	0	0	0	0	0.05	0.109	0.009	-0.271	0.158	-0.212	0.058	-0.059	0.099	0.917078	0.73543	0.97778	0.275159	0.922043	0.392572	0.976627	0.999739	0.99987	0.34	0.74	0.06	-1.85	1.07	-1.44	0.4	-0.28	0.48	0.73743	0.46894	0.94936	0.08414	0.29899
201	1	103	ATATCTCTTAGAAAAGTGAAAGTGTTATCTCGGCTCGGAAAATGAAGGTGCTAAACG	AAEL005316-RA 20991	AAEL005316-RA 20991	AAEL005316	conserved hypothetical protein	U	0	0	0	0	0	0	0	0	0	0.141	0.064	0.005	-0.033	0.178	-0.109	0.119	0.077	0.059	0.626668	0.815759	0.987441	0.907585	0.837433	0.624272	0.910322	0.999739	0.99987	1.18	0.54	0.04	-0.27	1.5	-0.92	1	0.46	0.35	0.25438	0.59751	0.96864	0.78745	0.15478
202	2	103	AATTTAGGAAGAAAATGTACTCTAAGGAAGATTAAGTTAATACACAACTATAAATCG	AAEL010004-RA 9779	AAEL010004-RA 9779	AAEL010004	conserved hypothetical protein	D	0	0	0	0	0	0	0	0	0	-0.014	-0.026	0.058	0.111	-0.172	0.099	-0.089	0.012	-0.084	0.975931	0.92896	0.817433	0.606047	0.831629	0.64169	0.932787	0.999739	0.99987	-0.12	-0.23	0.51	0.98	-1.53	0.88	-0.78	0.08	-0.52	0.90478	0.82082	0.61641	0.33994	0.14705
203	1	104	TAAACGTGATCTCTATAAAGGAGATTTGAATTTATTTATCAATACCTTCGATTTATT	AAEL000541-RB 989	AAEL000541-RB 989	AAEL000541	fasciclin, putative	D	0	0	0	-1	0	-1	0	0	0	0.121	-0.221	0.015	-0.804	-0.689	-1.147	-0.453	0.343	-0.236	0.815614	0.539258	0.971933	0.006444	0.137345	0.000364	0.46348	0.999739	0.99987	0.68	-1.24	0.08	-4.51	-3.87	-6.44	-2.54	1.36	-0.94	0.5054	0.23266	0.93463	0.00038	0.00143
204	2	104	AAAACAGTTTCAAAATTAACGCCGACGAGATTAAATAAATTATTATCCCGAAGCTAG	AAEL005816-RA 25804	AAEL005816-RA 25804	AAEL005816	chromatin regulatory protein sir2	D	0	0	0	-1	0	-1	0	0	0	-0.49	-0.503	-0.205	-0.781	-0.196	-0.793	0.102	0.012	-0.298	0.114539	0.090037	0.532075	0.007015	0.915808	0.005347	0.958975	0.999739	0.99987	-2.8	-2.87	-1.17	-4.46	-1.12	-4.53	0.58	0.05	-1.2	0.01319	0.01143	0.26086	0.00043	0.28104
205	1	105	TAGTTCTGTGTTTGTGCGCTGTGATACCGATAGGTTAGATATAATGAAAGTATTAAT	AAEL012446-RA 31077	AAEL012446-RA 31077	AAEL012446	survivin	M	0	0	0	0	0	0	0	0	0	-0.285	-0.211	0.223	-0.157	-0.169	-0.083	0.265	-0.074	-0.434	0.324118	0.459674	0.389338	0.569049	0.910086	0.778705	0.703789	0.999739	0.99987	-1.94	-1.44	1.52	-1.07	-1.15	-0.57	1.81	-0.35	-2.09	0.07082	0.17036	0.14854	0.30166	0.26726
206	2	105	AATGGATGAGGAACAAATGGAGCAAATCACTACTCTCAGCGACAATACAATACATAC	AAEL014310-RA 25570	AAEL014310-RA 25570	AAEL014310	hypothetical protein	D	0	0	0	0	0	0	0	0	0	0.313	-0.124	-0.03	0.348	-0.358	-0.088	-0.265	0.436	-0.093	0.522119	0.80705	0.954832	0.363149	0.806927	0.851078	0.87509	0.999739	0.99987	1.42	-0.56	-0.14	1.58	-1.63	-0.4	-1.2	1.4	-0.3	0.17513	0.58296	0.8924	0.13393	0.12382
207	1	106	CTTTCTTTGCCAAACAACGACCGTGATTTACTGCTTAAAATGTTGGTAATCTTGGTG	AAEL010409-RA 30379	AAEL010409-RA 30379	AAEL010409	conserved hypothetical protein	CSR	0	0	0	0	0	0	0	0	0	-0.023	0.054	0.031	-0.116	0.063	-0.039	0.04	-0.077	0.023	0.952671	0.82766	0.901546	0.560128	0.979442	0.864571	0.97773	0.999739	0.99987	-0.22	0.51	0.29	-1.09	0.59	-0.37	0.37	-0.51	0.15	0.82994	0.61754	0.77203	0.29059	0.56419
208	2	106	CTATTGAGCACTGATCAATAAAGTTTGTCTTCCTGTTTTTAACATTACTTGATATTA	AAEL009547-RA 21991	AAEL009547-RA 21991	AAEL009547	nad dehydrogenase	M	0	0	0	0	0	0	0	0	0	-0.056	0.044	-0.001	-0.506	0.045	-0.405	0	-0.101	0.045	0.90627	0.90048	0.99801	0.023896	0.986552	0.062742	0.999812	0.999739	0.99987	-0.4	0.32	-0.01	-3.62	0.33	-2.9	0	-0.51	0.23	0.69212	0.75485	0.9955	0.00241	0.74947
209	1	107	TATTGCGTACATGATTGGAGATAAAGGCTCTGATATGATCAAGGAAGATAATAATTT	AAEL009207-RA 16434	AAEL009207-RA 16434	AAEL009207	glucose dehydrogenase	TRP	0	0	0	0	0	0	0	0	0	0.28	0.137	-0.113	0.081	0.119	-0.063	-0.131	0.143	0.25	0.359478	0.672461	0.714895	0.808783	0.963874	0.845614	0.93208	0.999739	0.99987	1.84	0.9	-0.74	0.53	0.78	-0.41	-0.86	0.67	1.16	0.08474	0.38227	0.46755	0.60371	0.44576
210	2	107	CAACACCCGATAATGTTAAATTTGAAGACAGAACTTCGGTGGCAAACAGTATCAATC	AAEL002699-RA 35109	AAEL002699-RA 35109	AAEL002699	serine protease inhibitor, serpin	I	0	0	0	0	0	0	0	0	0	-0.03	-0.051	-0.046	-0.062	0.043	-0.082	0.048	0.021	-0.005	0.908901	0.77192	0.778662	0.693311	0.982985	0.561482	0.958332	0.999739	0.99987	-0.39	-0.66	-0.6	-0.8	0.55	-1.06	0.61	0.19	-0.04	0.7016	0.52058	0.55769	0.43836	0.58683
211	1	108	GACCAGTACGGTGGACAAAACAATGTGATAAACGGTGAAATCGAAAGCATCAAGTCG	AAEL011140-RA 757	AAEL011140-RA 757	AAEL011140	conserved hypothetical protein	U	0	0	0	0	0	0	0	0	0	0.083	0.043	-0.027	0.502	-0.147	0.463	-0.217	0.039	0.07	0.880104	0.920336	0.947724	0.06054	0.955413	0.07814	0.867463	0.999739	0.99987	0.49	0.26	-0.16	2.98	-0.87	2.74	-1.29	0.16	0.29	0.63096	0.80045	0.87604	0.00911	0.39704
212	2	108	ATTTATGGACGACCCCTATGCCGGAAGAACGACAAGTAAAGATAATATTCAACAGAG	AAEL011597-RA 22949	AAEL011597-RA 22949	AAEL011597	conserved hypothetical protein	U	0	0	0	0	0	0	0	0	0	-0.069	-0.264	-0.22	0.084	-0.064	-0.111	-0.02	0.196	-0.044	0.838211	0.167899	0.24288	0.707802	0.979442	0.590109	0.989782	0.999739	0.99987	-0.62	-2.38	-1.98	0.76	-0.57	-1	-0.18	1.25	-0.28	0.54494	0.03048	0.06522	0.45906	0.5747
213	1	109	GAGAAAGTCGAAAGGCTAATGGAACTACATTTCAAGTACCTGGATAAAGTAGAAATT	AAEL000475-RB 8889	AAEL000475-RB 8889	AAEL000475	conserved hypothetical protein	U	0	0	0	0	0	0	0	0	0	-0.252	-0.178	-0.23	-0.007	-0.039	0.067	-0.091	-0.074	0.052	0.351169	0.507058	0.331022	0.981808	0.988817	0.811307	0.946706	0.999739	0.99987	-1.86	-1.31	-1.7	-0.05	-0.29	0.49	-0.67	-0.39	0.27	0.08154	0.20776	0.10913	0.95692	0.77733
214	2	109	GAAGGGATATCTTCAAACCTTTTTGCACAAGCTAGCCAGTGAAAAGGAAGAATTTAC	AAEL001036-RA 32429	AAEL001036-RA 32429	AAEL001036	ikappab kinase complex-associated protein	I	0	0	0	0	0	0	0	0	0	0.07	-0.04	0.049	-0.554	0.041	-0.664	0.13	0.11	-0.089	0.902812	0.928216	0.903511	0.041312	0.993572	0.014233	0.934585	0.999739	0.99987	0.41	-0.23	0.29	-3.24	0.24	-3.89	0.76	0.46	-0.37	0.68556	0.81884	0.77594	0.00524	0.81515
215	1	110	GAGTATATGCAACATCCGAAAGTGACAAGATGTCCAATGGAATTAGCAGTTCAAACG	AAEL009976-RA 30041	AAEL009976-RA 30041	AAEL009976	hypothetical protein	U	0	0	0	0	0	0	0	0	0	0.006	-0.069	0.183	-0.212	0.009	-0.287	0.262	0.075	-0.252	0.995552	0.906034	0.688869	0.63276	0.999904	0.472894	0.887116	0.999739	0.99987	0.03	-0.3	0.8	-0.92	0.04	-1.25	1.14	0.23	-0.78	0.97886	0.76673	0.43694	0.37074	0.96794
216	2	110	AAAATAAATAAAATCCGAAAGGAATGAAGTAAAGAAAATCAGCAGTAATAAAGACTG	AAEL006463-RA 8107	AAEL006463-RA 8107	AAEL006463	conserved hypothetical protein	D	0	0	0	0	0	0	0	0	0	0.02	-0.231	-0.301	0.123	-0.097	-0.128	-0.167	0.251	0.07	0.96902	0.330814	0.163835	0.620213	0.969596	0.596514	0.867463	0.999739	0.99987	0.16	-1.79	-2.33	0.95	-0.75	-0.99	-1.29	1.37	0.38	0.87768	0.09376	0.0338	0.35517	0.46606
217	1	111	CAATGGACGATTCTAGCGAGACAAGTGTACTTAATAAAGATCAACTGCTTCAATTCG	AAEL011100-RA 1028	AAEL011100-RA 1028	AAEL011100	hypothetical protein	U	0	0	0	-1	0	-1	0	0	0	0.439	-0.033	0.183	-0.842	-0.303	-1.314	-0.087	0.472	-0.216	0.076851	0.92896	0.482856	0.00091	0.670356	1.7e-05	0.958332	0.909299	0.99987	3.07	-0.23	1.28	-5.89	-2.12	-9.19	-0.61	2.34	-1.07	0.00748	0.82036	0.21934	3e-05	0.05081
218	2	111	CTAACGGTCTTGCCTTTGACGTTCAACTATTTCTCATTACTGTTACAAACGAACAAG	AAEL013064-RA 29834	AAEL013064-RA 29834	AAEL013064	tubulin gamma chain	CS	0	0	0	0	0	0	0	0	0	-0.057	0.023	0.134	-0.187	-0.039	-0.107	0.071	-0.08	-0.11	0.905012	0.951283	0.621869	0.458049	0.990227	0.688605	0.96959	0.999739	0.99987	-0.41	0.17	0.96	-1.34	-0.28	-0.77	0.51	-0.41	-0.56	0.68951	0.87046	0.35384	0.19966	0.78222
219	1	112	TGACCTCAAATACAGATGGTCAGCCAAGCTATGCACAGAAAAGTTAAATTTCATCTG	AAEL003119-RA 32729	AAEL003119-RA 32729	AAEL003119	conserved hypothetical protein	I	0	0	0	0	0	0	0	0	0	-0.322	-0.519	-0.434	0.185	-0.277	-0.013	-0.192	0.198	-0.086	0.115642	0.008583	0.02462	0.357088	0.565966	0.960685	0.756997	0.999739	0.99987	-2.79	-4.5	-3.76	1.6	-2.4	-0.11	-1.66	1.21	-0.52	0.01345	0.00039	0.0018	0.13013	0.02911
220	2	112	CAGGAACGATTTTATGGACTTGTTGATACAAATGAGAAATCCAGACGAGAATAAAAG	AAEL009127-RA 31246	AAEL009127-RA 31246	AAEL009127	cytochrome P450	REDOX/STRESS/MIT	0	0	0	0	0	0	0	0	0	0.199	0.151	0.397	1.397	-0.292	1.349	-0.046	0.048	-0.246	0.888896	0.88804	0.639129	0.042252	0.976275	0.045663	0.993195	0.999739	0.99987	0.46	0.35	0.92	3.23	-0.67	3.12	-0.11	0.08	-0.4	0.65159	0.73096	0.37242	0.00542	0.51029
221	1	113	GAATACCTATTTCAATAAATCGCCCAACTACTTTAAATACAAACACTCCACTAGTAC	AAEL000349-RA 2558	AAEL000349-RA 2558	AAEL000349	conserved hypothetical protein	U	0	0	0	0	0	0	0	0	0	0.322	0.156	0.399	-0.149	0.155	-0.314	0.398	0.166	-0.243	0.329388	0.65978	0.153531	0.649215	0.946578	0.245064	0.507939	0.999739	0.99987	1.92	0.93	2.38	-0.89	0.93	-1.88	2.38	0.7	-1.03	0.073	0.36485	0.03024	0.38815	0.36871
222	2	113	CTCAGTCGGTAGAGCGTTGGACTTTTAATCCAACGGTCTAGGGTTCAAGTCCCTATC	AAEL016892-RA 30625	AAEL016892-RA 30625	AAEL016892	tRNA-Lys	RTT	0	0	0	0	0	0	0	0	0	0.107	0.128	-0.044	0.401	0.093	0.422	-0.079	-0.021	0.172	0.923417	0.879024	0.956849	0.524255	0.990733	0.474064	0.98769	0.999739	0.99987	0.32	0.38	-0.13	1.19	0.27	1.25	-0.23	-0.04	0.36	0.75557	0.7102	0.89759	0.25351	0.78704
223	1	114	TTTGCGATGATTTCCGACTTCACTAACGATACTGTAAACCAGGAATTCGATGAAAAC	AAEL015116-RA 39427	AAEL015116-RA 39427	AAEL015116	prophenoloxidase	I	0	0	0	0	0	0	0	0	0	0.519	0.29	0.164	0.203	-0.204	-0.027	-0.33	0.229	0.126	0.123925	0.424744	0.660903	0.57013	0.92248	0.95036	0.726981	0.999739	0.99987	2.73	1.53	0.86	1.07	-1.07	-0.14	-1.74	0.85	0.47	0.015	0.14707	0.40118	0.30257	0.2997
224	2	114	GAAGCAATCAAAGCAAAGGCAACAGATGATCGAAGAAATTGAAGAAATAGATCCATC	AAEL004206-RA 16327	AAEL004206-RA 16327	AAEL004206	hypothetical protein	U	0	0	0	0	0	0	0	0	0	0.444	0.721	1.149	-0.563	0.428	-0.286	0.856	-0.277	-0.428	0.763305	0.502927	0.211357	0.583417	0.963874	0.795755	0.78827	0.999739	0.99987	0.82	1.33	2.11	-1.03	0.79	-0.53	1.57	-0.36	-0.56	0.42641	0.20421	0.05125	0.31697	0.44369
225	1	115	ATATCGGAACTTGAGATGGATTGACGATGCGAGAATACTAAACAGTTCAAACATAAT	AAEL017381-RA 30737	AAEL017381-RA 30737	AAEL017381	Conserved hypothetical protein	U	0	0	0	0	0	0	0	0	0	0.05	0.444	0.216	-0.336	0.222	0.058	-0.006	-0.394	0.229	0.949716	0.276934	0.615964	0.403406	0.938073	0.907138	0.997418	0.999739	0.99987	0.23	1.95	0.97	-1.48	0.98	0.26	-0.03	-1.24	0.72	0.82417	0.06906	0.34715	0.15943	0.34381
226	2	115	AAGATAAGAAACGACTGACCATGCTGAACAAAGAGTACAAGGAAAAGTTTGGATTTC	AAEL015053-RA 24354	AAEL015053-RA 24354	AAEL015053	conserved hypothetical protein	U	0	1	1	1	-1	1	-1	0	0	0.381	0.786	1.202	2.36	-1.373	2.764	-0.957	-0.404	-0.416	0.362961	0.025259	0.001398	3e-06	0.005442	0	0.054991	0.999739	0.99987	1.83	3.77	5.77	11.32	-6.59	13.26	-4.59	-1.37	-1.41	0.08654	0.00175	3e-05	0	1e-05
227	1	116	GGGCATTGGTTTTGGTTATTTACAATTGACATACCAGTATCATAGAAACATTCAAAA	AAEL000087-RA 34722	AAEL000087-RA 34722	AAEL000087	macroglobulin/complement	I	0	0	0	0	0	0	0	0	0	0.045	0.21	0.076	0.229	0.006	0.394	-0.128	-0.165	0.135	0.929138	0.472844	0.82071	0.383747	0.999904	0.092952	0.932098	0.999739	0.99987	0.3	1.4	0.5	1.52	0.04	2.62	-0.86	-0.78	0.63	0.76794	0.18089	0.6212	0.14781	0.96765
228	2	116	TACCCTCGGATGTAATCAAGATAAAGTTCTACCGACCTCCAAATCTAAAATATCTTT	AAEL007563-RA 33508	AAEL007563-RA 33508	AAEL007563	dual oxidase 1	I	0	0	0	0	0	0	0	0	0	0.003	0.001	-0.02	-0.001	0.053	-0.003	0.032	0.002	0.021	0.995262	0.996775	0.928032	0.996661	0.979699	0.990259	0.981296	0.999739	0.99987	0.03	0.01	-0.21	-0.01	0.57	-0.03	0.34	0.01	0.16	0.97817	0.99156	0.83276	0.99145	0.57705
229	1	117	GATTCTTATAATCGGTCATCACATTCTACAAGGACGTCTGCAAAAAGTGGATAAACC	AAEL012992-RA 24983	AAEL012992-RA 24983	AAEL012992	conserved hypothetical protein	U	0	0	0	0	0	0	0	0	0	0.054	0.012	-0.027	-0.374	0.199	-0.416	0.16	0.042	0.039	0.912284	0.978222	0.937392	0.109961	0.868968	0.067333	0.896664	0.999739	0.99987	0.37	0.08	-0.19	-2.56	1.36	-2.85	1.09	0.2	0.19	0.71793	0.93709	0.85406	0.02134	0.19348
230	2	117	TAGTCTATCAAGAACCTAACGATACATTACAAAGGGAAAACTCTCCGATCTACCAAC	AAEL012093-RA 34113	AAEL012093-RA 34113	AAEL012093	leucinech transmembrane protein	I	0	0	0	0	0	0	0	0	0	0.285	0.076	0.179	0.279	0.02	0.07	0.123	0.209	-0.103	0.349312	0.831119	0.527396	0.280649	0.994677	0.825821	0.932098	0.999739	0.99987	1.87	0.5	1.18	1.83	0.13	0.46	0.81	0.97	-0.48	0.08065	0.6251	0.25689	0.0866	0.89706
231	1	118	GATGATGATGATGACGATAATGATGGACCTGCTACATCTGCTAATCTGGTTGATATT	AAEL000998-RA 34847	AAEL000998-RA 34847	AAEL000998	galactose-specific C-type lectin, putative	I	0	0	0	0	0	0	0	0	0	0.019	0.147	0.096	-0.099	0.025	0.03	-0.026	-0.129	0.051	0.952676	0.349746	0.548836	0.53167	0.987391	0.872427	0.981897	0.999739	0.99987	0.22	1.73	1.13	-1.16	0.3	0.35	-0.31	-1.07	0.43	0.83036	0.1033	0.27703	0.26198	0.77026
232	2	118	GATTGGAAGCGAGGAAGACGGATATCAGTTGGATTTGGGAAGTTATGCATTTGGAAG	AAEL003753-RA 477	AAEL003753-RA 477	AAEL003753	fibrinogen and fibronectin	I	0	0	0	0	0	0	0	0	0	-0.014	0.032	-0.014	-0.005	0.06	0.041	0.014	-0.046	0.046	0.96902	0.886435	0.94736	0.982338	0.976491	0.826375	0.991729	0.999739	0.99987	-0.16	0.36	-0.16	-0.05	0.67	0.46	0.16	-0.36	0.36	0.87843	0.72688	0.87532	0.95799	0.51133
233	1	119	GAGAGACATGAAAGTGTCTACACGGATTGACAATTCTAAGCAAGACATCAGACAAAC	AAEL000499-RA 37215	AAEL000499-RA 37215	AAEL000499	Sp?tzle 1B (Spz1B)	I	0	0	0	0	0	0	0	0	0	0.046	0.039	0.108	0.026	-0.023	0.02	0.046	0.006	-0.069	0.846803	0.826284	0.430936	0.885058	0.986638	0.909037	0.958975	0.999739	0.99987	0.6	0.51	1.41	0.34	-0.3	0.26	0.59	0.06	-0.63	0.56005	0.61532	0.17876	0.7398	0.76534
234	2	119	GTGGGGGTCATGGTCGGCTATCACATGAATTGGATTCTGGATCAGATGGATGTTTGA	AAEL007993-RA 33611	AAEL007993-RA 33611	AAEL007993	lumbrokinase-1T4 precursor, putative	I	0	0	0	1	1	1	1	0	0	-0.525	-0.047	-0.436	0.862	1.678	1.34	1.289	-0.478	0.389	0.093806	0.919031	0.144335	0.004129	0.000204	0.000106	0.002309	0.95792	0.99987	-2.93	-0.26	-2.43	4.81	9.37	7.49	7.2	-1.89	1.53	0.00996	0.79687	0.02748	0.00021	0
235	1	120	CATCTCGGAGACAATTTACTAACGGAGCTAAACTTCAACATCACGTGTTTGAAAAAG	AAEL007363-RA 40769	AAEL007363-RA 40769	AAEL007363	leucinech transmembrane protein	I	0	0	0	0	0	0	0	0	0	-0.069	-0.158	-0.082	-0.081	0.027	-0.169	0.103	0.088	-0.076	0.778149	0.338161	0.638127	0.640882	0.986638	0.239702	0.882737	0.999739	0.99987	-0.78	-1.77	-0.92	-0.91	0.31	-1.9	1.16	0.7	-0.6	0.44484	0.097	0.3715	0.37863	0.76382
236	2	120	AAGTAAGTACCTACCTATTTACAGTACATCTATGCAATTTTTGGTGGGTTTCGACAT	AAEL013644-RA 24065	AAEL013644-RA 24065	AAEL013644	ubiquitously transcribed sex (x/y) chromosome tetratricopeptide repeat protein	D	0	0	0	0	0	0	0	0	0	-0.49	0.092	-0.109	-0.55	0.141	0.031	-0.06	-0.581	0.201	0.318988	0.882042	0.846666	0.179255	0.981763	0.956981	0.986371	0.991305	0.99987	-1.96	0.37	-0.44	-2.2	0.56	0.13	-0.24	-1.64	0.57	0.06879	0.71856	0.66951	0.04354	0.58233
237	1	121	AATACATTCTACATCCCGATTATAGACCATCCGAAAGTCGCTACCATGACATCGCTC	AAEL011593-RA 34008	AAEL011593-RA 34008	AAEL011593	elastase, putative	I	0	0	0	0	0	0	0	0	0	0.057	0.047	-0.093	0.052	0.164	0.042	0.024	0.01	0.14	0.820623	0.811681	0.564827	0.773385	0.726415	0.810415	0.981897	0.999739	0.99987	0.67	0.55	-1.09	0.61	1.92	0.49	0.28	0.08	1.16	0.51576	0.59102	0.29383	0.54984	0.07362
238	2	121	ATCTTCTTTTTAAGTGTAGCGTTAATATCTTAGGATCTATAGTTTTGCCTGTTGAAC	AAEL013568-RA 34347	AAEL013568-RA 34347	AAEL013568	conserved hypothetical protein	I(LRR)	0	0	0	0	0	0	0	0	0	0.393	0.36	0.434	-0.153	-0.053	-0.186	0.021	0.033	-0.074	0.005917	0.01058	0.002896	0.273154	0.977399	0.153055	0.983739	0.999739	0.99987	4.76	4.35	5.25	-1.85	-0.64	-2.26	0.26	0.29	-0.63	0.00023	0.00052	9e-05	0.08296	0.53256
240	2	122	CAAACAAAGGTGGAAAGTTCCAATCAGAAAAATGCAGTTCAGTGTCACAGTGATATG	AAEL008797-RA 23857	AAEL008797-RA 23857	AAEL008797	hypothetical protein	D	0	0	0	0	0	0	0	0	0	-0.132	-0.153	-0.217	0.01	0.097	-0.011	0.032	0.021	0.064	0.657431	0.520504	0.289665	0.972543	0.962253	0.967174	0.982722	0.999739	0.99987	-1.11	-1.28	-1.83	0.08	0.81	-0.1	0.27	0.12	0.38	0.2847	0.21774	0.08695	0.93624	0.42741
241	1	123	GATGGAAGCAAGAAAAAGAAAAAGAAAGACAAGAAGAAGCACAAACATAAGCATAAG	AAEL014028-RA 12544	AAEL014028-RA 12544	AAEL014028	hypothetical protein	PROT	0	0	0	0	0	0	0	0	0	0.087	0.24	0.189	-0.114	-0.15	0.04	-0.201	-0.154	0.051	0.808363	0.280191	0.386111	0.633306	0.895226	0.883396	0.772931	0.999739	0.99987	0.7	1.94	1.53	-0.92	-1.21	0.32	-1.63	-0.88	0.29	0.49304	0.07031	0.14643	0.37116	0.24325
242	2	123	AAAAATGAGTAATTTGTTTTAAGTTTTAATTTCTTTTAATTTGATGTGTTGCGACAC	AAEL007158-RC 9028	AAEL007158-RC 9028	AAEL007158	nnp-1 protein (novel nuclear protein 1) (nop52)	D	0	0	0	0	0	0	0	0	0	0.129	0.113	0.092	-0.389	-0.005	-0.405	-0.026	0.016	0.021	0.643171	0.627935	0.678577	0.028408	0.999904	0.022078	0.988234	0.999739	0.99987	1.15	1.01	0.82	-3.5	-0.04	-3.61	-0.23	0.1	0.13	0.26891	0.32627	0.42259	0.00307	0.96769
243	1	124	ACGTTTGTAATGCACACGTATTTAGGATACAGTAAATTCACATTTTGTTTTATCATT	AAEL003874-RA 13430	AAEL003874-RA 13430	AAEL003874	conserved hypothetical protein	D	0	0	0	0	0	0	0	0	0	0.261	0.344	0.265	0.223	0.231	0.306	0.153	-0.083	0.078	0.432237	0.221891	0.343709	0.436257	0.849482	0.235301	0.91895	0.999739	0.99987	1.63	2.15	1.66	1.39	1.44	1.91	0.95	-0.37	0.35	0.12342	0.04789	0.11742	0.18316	0.1684
244	2	124	CATACATAGCTCCTTTGGTTTGCAGATCAATTACTACTTCTTCACACTTTTGACGAG	AAEL009413-RA 25373	AAEL009413-RA 25373	AAEL009413	conserved hypothetical protein	U	0	0	0	0	0	0	0	0	0	0.083	0.308	0.397	0.421	-0.193	0.645	-0.104	-0.225	-0.089	0.815614	0.141578	0.051065	0.031002	0.823003	0.001783	0.932098	0.999739	0.99987	0.68	2.52	3.24	3.44	-1.58	5.28	-0.85	-1.3	-0.51	0.50522	0.02316	0.00525	0.00347	0.1346
245	1	125	TATAAATTCGTATTTTAAAGACGCAAAACGTGTAAATTGATTAATTTGTCTTGATATATA	AAEL004287-RA 15374	AAEL004287-RA 15374	AAEL004287	fas-associated protein	D	0	0	0	0	0	0	0	0	0	0.131	0.225	0.256	0.368	0.037	0.462	0.069	-0.094	-0.031	0.663056	0.302357	0.207726	0.053664	0.986638	0.015519	0.959723	0.999739	0.99987	1.09	1.87	2.13	3.06	0.31	3.84	0.57	-0.55	-0.18	0.2918	0.08055	0.04969	0.00769	0.75981
246	2	125	GATATGATGAAGACTTTCAATCTAGTTTTAACGAATCAAATCCAACCGTAACATTTT	AAEL007182-RA 8823	AAEL007182-RA 8823	AAEL007182	hypothetical protein	D	0	0	0	0	0	0	0	0	0	-0.205	-0.136	0.221	0.2	-0.158	0.268	0.199	-0.069	-0.357	0.800174	0.837248	0.712917	0.729488	0.982985	0.612761	0.942091	0.999739	0.99987	-0.73	-0.48	0.75	0.71	-0.53	0.95	0.71	-0.17	-0.87	0.47798	0.63577	0.46562	0.48925	0.60054
247	1	126	CAATTTGAATGGATTATACCGGAATGTGAAAGACGTAGATGCAATGACGTGGTATAG	AAEL009384-RA 41006	AAEL009384-RA 41006	AAEL009384	fibrinogen and fibronectin	I	0	0	0	0	0	0	0	0	0	0.153	-0.016	-0.017	0.014	0.01	-0.155	0.008	0.169	0.001	0.417425	0.94901	0.937392	0.950032	0.995059	0.302501	0.994387	0.999739	0.99987	1.66	-0.17	-0.19	0.15	0.1	-1.69	0.09	1.3	0.01	0.11605	0.86525	0.85366	0.8844	0.91879
248	2	126	ATTTTGATTCAGTATTTTATAAATGGTTATCTACAGGGATATTCTTAGGGAGAGTAT	AAEL001297-RA 10556	AAEL001297-RA 10556	AAEL001297	conserved hypothetical protein	D	0	0	0	0	0	0	0	0	0	0.136	0.316	0.31	-0.148	0.099	0.032	0.094	-0.18	0.005	0.685009	0.166675	0.160194	0.550197	0.969596	0.913202	0.942005	0.999739	0.99987	1.03	2.39	2.35	-1.12	0.75	0.24	0.71	-0.96	0.03	0.31933	0.03007	0.03258	0.28099	0.46522
249	1	127	TTAAGTGCTAAGATCGAACGAACCAACTCAAGTCGAATAAAGTAAGATTTTTGTTAC	AAEL006830-RA 43078	AAEL006830-RA 43078	AAEL006830	yellow protein precursor	I	0	0	0	0	0	0	0	0	0	0.013	0.148	0.056	-0.127	0.068	0.007	-0.025	-0.135	0.092	0.969345	0.369496	0.767716	0.417668	0.965912	0.97156	0.98205	0.999739	0.99987	0.15	1.67	0.63	-1.44	0.76	0.08	-0.28	-1.08	0.74	0.88196	0.11444	0.53764	0.16983	0.45672
250	2	127	CAACATAGAGAATCACAGGAGGAAGAATAAAGTTTCACATCTAGCGAAATATATGAA	AAEL001304-RA 1714	AAEL001304-RA 1714	AAEL001304	nuclear hormone receptor ftz-f1 beta	D	0	0	0	0	0	0	0	0	0	0.004	0.071	-0.122	-0.179	-0.098	-0.111	-0.291	-0.068	0.193	0.994925	0.814719	0.637746	0.450607	0.970227	0.654992	0.560537	0.999739	0.99987	0.03	0.54	-0.92	-1.36	-0.74	-0.84	-2.21	-0.36	1.03	0.97734	0.59572	0.37075	0.19419	0.46834
251	1	128	TAGTAAGAAAAATATTGTTGTAGGGCTAATTGAAGCAAACACAAAAGTATATTGGTT	AAEL008565-RA 13390	AAEL008565-RA 13390	AAEL008565	metalloprotease m41 ftsh	PROT	0	0	0	0	0	0	0	0	0	-0.018	-0.081	-0.096	0.001	0.079	-0.062	0.064	0.063	0.015	0.981579	0.848592	0.805535	0.997764	0.985255	0.87286	0.980433	0.999739	0.99987	-0.1	-0.45	-0.54	0.01	0.45	-0.35	0.36	0.25	0.06	0.9227	0.65715	0.59861	0.99506	0.66234
252	2	128	GTAAGTAATGAAAACCTGTTCATTCTGGATCTCTCGGCCAATAACATCAATGTTTTG	AAEL014896-RA 41814	AAEL014896-RA 41814	AAEL014896	conserved hypothetical protein	I	0	0	0	0	0	0	0	0	0	-0.182	-0.091	0.279	-0.65	-0.342	-0.559	0.029	-0.091	-0.37	0.679032	0.820465	0.358648	0.019734	0.714228	0.03899	0.991275	0.999739	0.99987	-1.05	-0.53	1.61	-3.75	-1.97	-3.22	0.17	-0.37	-1.51	0.3104	0.60636	0.12731	0.00184	0.06687
253	1	129	TTAAGGAGAAGATGATGAAGTTTAACCGTTTTGCCTCAGAGGAAGAAGCTAAAGTTC	AAEL007504-RA 29045	AAEL007504-RA 29045	AAEL007504	hypothetical protein	U	0	0	0	0	0	0	0	0	0	0.109	0.101	0.049	-0.172	0.072	-0.18	0.02	0.008	0.052	0.707567	0.674874	0.847657	0.381507	0.977399	0.330947	0.989982	0.999739	0.99987	0.96	0.89	0.43	-1.53	0.64	-1.6	0.18	0.05	0.32	0.34961	0.38568	0.67096	0.14601	0.5345
254	2	129	GTTATCGTCATTGTGGGCAACAACACCATCAGGATATGTTAATATGCAGTGAGTAAC	AAEL014524-RA 29373	AAEL014524-RA 29373	AAEL014524	DNA replication licensing factor MCM4	RTT	0	0	0	0	0	0	0	0	0	-0.02	-0.137	-0.19	-0.43	0.214	-0.547	0.161	0.117	0.053	0.991758	0.881804	0.817466	0.534619	0.979442	0.380924	0.974189	0.999739	0.99987	-0.05	-0.37	-0.51	-1.16	0.57	-1.47	0.43	0.22	0.1	0.9573	0.71716	0.61654	0.2646	0.57376
255	1	130	GAGCGGATCGGTTTATATTAAATGAAGGACAAAGAATATCAACAGATTCAGGTTTAA	AAEL011400-RA 36414	AAEL011400-RA 36414	AAEL011400	conserved hypothetical protein	I	0	0	0	0	0	0	0	0	0	0.078	0.264	0.15	0.117	-0.15	0.304	-0.265	-0.186	0.115	0.859978	0.305276	0.578115	0.680417	0.925765	0.179064	0.688527	0.999739	0.99987	0.55	1.86	1.05	0.82	-1.06	2.13	-1.86	-0.93	0.57	0.59112	0.08189	0.30806	0.42287	0.30721
256	2	130	CAACGGTACTGTAATTAAAACATTCAATTCTTCTTTTTGGAATATGTATAAACTATT	AAEL004657-RA 14975	AAEL004657-RA 14975	AAEL004657	conserved hypothetical protein	U	0	0	0	0	0	0	0	0	0	-0.023	0.196	0.087	-0.072	-0.02	0.147	-0.128	-0.219	0.108	0.968868	0.501197	0.781287	0.824258	0.994677	0.592691	0.929714	0.999739	0.99987	-0.16	1.33	0.59	-0.49	-0.14	1	-0.87	-1.05	0.52	0.87674	0.20274	0.56159	0.63084	0.89347
257	1	131	AATGAAACGCATAAGCTACTCTACTATTATTATCATCCGTAACTGTATTAATTATTC	AAEL013353-RC 41534	AAEL013353-RC 41534	AAEL013353	profilin	I	0	0	0	0	0	0	0	0	0	0.188	-0.128	-0.104	0.671	0.073	0.355	0.097	0.315	-0.024	0.511438	0.640723	0.688525	0.002512	0.981188	0.079707	0.936252	0.991305	0.99987	1.44	-0.98	-0.8	5.16	0.56	2.73	0.75	1.72	-0.13	0.16867	0.34057	0.43641	0.0001	0.58122
258	2	131	CCTCCGAAGTTGGATATTAATGGATGACCTGTCAAGGTATAACGTAGATCATAGGAC	AAEL012514-RA 13564	AAEL012514-RA 13564	AAEL012514	translation initiation factor 2b, delta subunit	RTT	0	0	0	0	0	0	0	0	0	0.597	0.377	0.212	0.06	-0.022	-0.16	-0.187	0.22	0.165	0.012969	0.115714	0.393492	0.852578	0.994677	0.52644	0.857815	0.999739	0.99987	4.24	2.68	1.51	0.43	-0.15	-1.14	-1.33	1.11	0.83	0.00066	0.01674	0.15184	0.67459	0.87891
259	1	132	TTCTACGGACCAGTATATGATCCATCGGTTTGAAGTTTTTCATGTGAATTCTATATA	AAEL014141-RB 41711	AAEL014141-RB 41711	AAEL014141	serine protease inhibitor, serpin	I	0	0	0	0	0	0	0	0	0	0.017	0.119	-0.034	-0.146	0.064	-0.043	-0.09	-0.102	0.153	0.957288	0.468819	0.859607	0.31381	0.967733	0.800094	0.90236	0.999739	0.99987	0.2	1.41	-0.4	-1.73	0.75	-0.52	-1.06	-0.86	1.28	0.84268	0.17716	0.69211	0.10396	0.46232
260	2	132	GAGGAATCGAAAGACACGAAAGACAGCGGTTGTGCTCTAATTGTAATTAGTTCATTT	AAEL014572-RA 19801	AAEL014572-RA 19801	AAEL014572	tetraspanin 97e	D	0	0	0	0	0	0	0	0	0	0.201	0.198	0.028	0.036	0.084	0.032	-0.086	0.003	0.17	0.453295	0.414478	0.9273	0.906191	0.977311	0.910331	0.946706	0.999739	0.99987	1.58	1.55	0.22	0.28	0.66	0.25	-0.68	0.02	0.94	0.13441	0.14064	0.82882	0.78422	0.52104
261	1	133	GAAGAGAACAATCTGATCTTCCGTTTGATCCAGCAGAACGATGTCCCATACATCTGG	AAEL011070-RA 31363	AAEL011070-RA 31363	AAEL011070	conserved hypothetical protein	I	0	0	0	0	0	0	0	0	0	0.027	-0.16	0.401	0.29	-0.118	0.104	0.442	0.186	-0.561	0.979402	0.775959	0.353841	0.527222	0.985255	0.842301	0.709145	0.999739	0.99987	0.11	-0.65	1.63	1.18	-0.48	0.42	1.79	0.53	-1.61	0.91555	0.52697	0.12385	0.25688	0.63764
262	2	133	TAATGAGAGAAAAATCGACCGTACTAAGTCGCTAAATTAGCTAGAACAACGTAGAAC	AAEL014949-RA 26147	AAEL014949-RA 26147	AAEL014949	conserved hypothetical protein	D	0	0	0	0	0	0	0	0	0	-0.207	-0.32	-0.001	0.705	-0.574	0.593	-0.255	0.113	-0.319	0.694463	0.416414	0.998848	0.032237	0.425273	0.065514	0.871004	0.999739	0.99987	-1	-1.55	0	3.41	-2.78	2.87	-1.23	0.39	-1.09	0.33173	0.1418	0.99788	0.00369	0.01368
263	1	134	CAGTTACTACTGCAGCTAGTGTTGCTGATGATGCCTCTGAGGAAGAGAAGGAAGTAA	AAEL005529-RA 26193	AAEL005529-RA 26193	AAEL005529	hypothetical protein	D	0	0	0	0	0	0	0	0	0	0.062	0.126	0.142	0.355	-0.121	0.419	-0.105	-0.064	-0.016	0.838359	0.535939	0.431354	0.027514	0.903344	0.009543	0.904629	0.999739	0.99987	0.62	1.25	1.41	3.52	-1.19	4.15	-1.04	-0.45	-0.11	0.54524	0.23006	0.17945	0.00295	0.25012
264	2	134	GATGGTAATCAGTATTTGAAAACGGTCGAGCAGTACGACACGGAAAGTAACGAATGG	AAEL008102-RA 14618	AAEL008102-RA 14618	AAEL008102	actin binding protein, putative	CS	0	0	0	0	0	0	0	0	0	-0.308	-0.198	-0.161	-0.172	0.001	-0.061	0.037	-0.11	-0.036	0.370272	0.571062	0.627789	0.597346	0.999904	0.867637	0.988829	0.999739	0.99987	-1.8	-1.16	-0.94	-1	0	-0.36	0.22	-0.46	-0.15	0.09092	0.26468	0.35968	0.33047	0.99743
267	1	136	TCTTAAGATGAAGGCTCTTTTTGTACAGAAATATAACCACTGAAGTACTGTGAACTG	AAEL000005-RA 25913	AAEL000005-RA 25913	AAEL000005	hypothetical protein	D	0	0	0	0	0	0	0	0	0	-0.062	0.036	-0.042	-0.108	-0.042	-0.01	-0.121	-0.098	0.078	0.833694	0.880869	0.849049	0.551556	0.985255	0.963431	0.871004	0.999739	0.99987	-0.63	0.37	-0.43	-1.11	-0.44	-0.11	-1.24	-0.71	0.57	0.53525	0.7144	0.67339	0.28204	0.66821
268	2	136	CAAAATGACTCATGACCAGTTCAACATCAATCTCCAGTCCGGCCCTAACGTGAATCC	AAEL005293-RA 31059	AAEL005293-RA 31059	AAEL005293	galectin	I	1	1	0	0	0	0	0	0	0	1.802	1.572	1.359	-0.371	1.286	-0.601	1.073	0.229	0.213	0.007385	0.017238	0.036738	0.620304	0.266926	0.354767	0.396626	0.999739	0.99987	4.61	4.03	3.48	-0.95	3.29	-1.54	2.75	0.41	0.39	0.00031	0.00103	0.0032	0.35596	0.00472
269	1	137	ACCAGTGGACTGGATAGTGAGTCTTCCTACCAGGTGATTTCCTACTTGAAAGATCTG	AAEL008627-RA 2202	AAEL008627-RA 2202	AAEL008627	abc transporter	TRP	0	0	0	0	0	0	0	0	0	0.039	0.166	0.134	-0.183	0.06	-0.056	0.028	-0.127	0.032	0.917171	0.455701	0.531202	0.360546	0.98331	0.816246	0.985624	0.999739	0.99987	0.34	1.45	1.17	-1.59	0.52	-0.48	0.24	-0.78	0.2	0.73758	0.16809	0.26016	0.13245	0.60995
270	2	137	TATAAACATTATAAGGATCTTACACCTTTTACTACGTGATCGAAAGAATAAATTGAATA	AAEL006715-RA 13317	AAEL006715-RA 13317	AAEL006715	DNA polymerase iota	RTT	0	0	0	0	0	0	0	0	0	-0.012	0.136	0.432	-0.413	-0.11	-0.266	0.186	-0.148	-0.296	0.987433	0.675451	0.088466	0.089246	0.974173	0.28602	0.871637	0.999739	0.99987	-0.08	0.89	2.83	-2.71	-0.72	-1.74	1.22	-0.68	-1.37	0.93961	0.38637	0.01235	0.01583	0.48218
271	1	138	TTTGAATCACAAATTAAAATAAACTATCGTCAGAAAATGTTTCCTATAATTGCTAAA	AAEL011014-RA 2638	AAEL011014-RA 2638	AAEL011014	conserved hypothetical protein	U	0	0	0	0	0	0	0	0	0	0.018	0.016	0.085	-0.113	0.027	-0.116	0.097	0.003	-0.07	0.964925	0.956595	0.687619	0.572979	0.99231	0.552868	0.927509	0.999739	0.99987	0.17	0.15	0.8	-1.06	0.25	-1.08	0.91	0.02	-0.46	0.86513	0.88397	0.43559	0.30579	0.80296
272	2	138	CTGGTATATTGGAGTTTAACATAGAAGTACATTAACATCATATTACAAAGCAAATTC	AAEL003709-RA 6434	AAEL003709-RA 6434	AAEL003709	crotonobetainyl-CoA-hydratase, putative	M	0	0	0	1	0	1	0	0	0	0.186	0.306	0.269	0.917	-0.212	1.037	-0.25	-0.12	0.038	0.58695	0.233598	0.285321	0.000535	0.848163	0.000159	0.741794	0.999739	0.99987	1.28	2.1	1.84	6.29	-1.45	7.11	-1.71	-0.58	0.18	0.21957	0.05213	0.08451	1e-05	0.16634
273	1	139	TTTAGTTACTGTTATAATTTATAATTTACGATAGAATATTATGTTGGAAGTCAACGG	AAEL017328-RA 16919	AAEL017328-RA 16919	AAEL017328	hypothetical protein	U	0	0	0	0	0	0	0	0	0	-0.129	-0.144	-0.021	-0.215	-0.075	-0.231	0.048	0.016	-0.123	0.806639	0.71407	0.960732	0.52412	0.985624	0.463727	0.982913	0.999739	0.99987	-0.71	-0.8	-0.12	-1.19	-0.41	-1.27	0.27	0.06	-0.48	0.48899	0.43844	0.90806	0.25338	0.68545
274	2	139	TATCAACTTTCAACGCACACTTTATCACGGTGAGTGAATATGAAAACAGTTAATTTA	AAEL000949-RA 5160	AAEL000949-RA 5160	AAEL000949	conserved hypothetical protein	U	0	0	0	0	0	0	0	0	0	-0.143	-0.185	-0.024	-0.181	-0.018	-0.224	0.143	0.043	-0.161	0.585049	0.371264	0.927384	0.344298	0.994677	0.206786	0.867463	0.999739	0.99987	-1.28	-1.67	-0.22	-1.63	-0.16	-2.02	1.29	0.27	-1.02	0.21819	0.11541	0.83021	0.12287	0.87255
275	1	140	CACAGTGTCTATATATTTAGTTGATGGGAAACATTTTTGCGGTGGTAGTCTTATTTC	AAEL006414-RA 23440	AAEL006414-RA 23440	AAEL006414	trypsin	PROT	0	0	0	0	0	0	0	0	0	0.122	0.367	0.29	-0.241	0.009	0.004	-0.069	-0.245	0.077	0.853603	0.354119	0.451424	0.545333	0.999904	0.993655	0.981525	0.999739	0.99987	0.57	1.72	1.36	-1.13	0.04	0.02	-0.32	-0.81	0.26	0.57659	0.10556	0.19448	0.27579	0.9676
276	2	140	AAATCCTTTGGAAACTACTTCATTGATGTATCGGGAATTGTTCGGGTTTATGCAATA	AAEL003738-RA 12894	AAEL003738-RA 12894	AAEL003738	conserved hypothetical protein	D	0	0	0	0	0	0	0	0	0	-0.285	-0.595	-0.582	-0.064	0.689	-0.374	0.703	0.31	-0.014	0.884362	0.634747	0.613122	0.963954	0.909626	0.752444	0.878602	0.999739	0.99987	-0.48	-1	-0.97	-0.11	1.16	-0.63	1.18	0.37	-0.02	0.63926	0.33379	0.34463	0.91619	0.26545
277	1	141	GAGTGGAATGACGAAAACTGCCAGAATAATTGGTACTTTGTGTGTGAAAATGTAGAA	AAEL011079-RA 1465	AAEL011079-RA 1465	AAEL011079	galactose-specific C-type lectin, putative	I	0	0	0	0	0	0	0	0	0	-0.131	0.078	0.039	-0.14	0.006	0.068	-0.033	-0.208	0.039	0.642074	0.761134	0.88175	0.505012	0.998879	0.764565	0.981897	0.999739	0.99987	-1.15	0.68	0.34	-1.23	0.05	0.6	-0.29	-1.3	0.24	0.26777	0.50428	0.73646	0.23621	0.95958
278	2	141	TAGATGATATTTTGTTTTATTGTTGGAGAAGAAGCATTTTCACTAGTAATTTGTTTT	AAEL010109-RA 16393	AAEL010109-RA 16393	AAEL010109	conserved hypothetical protein	U	0	0	0	1	0	1	0	0	0	0.076	0.054	-0.202	2.184	0.16	2.163	-0.096	0.021	0.257	0.951678	0.953461	0.783092	0.000486	0.985255	0.000439	0.981897	0.999739	0.99987	0.22	0.16	-0.59	6.36	0.47	6.3	-0.28	0.04	0.53	0.82783	0.87598	0.56431	1e-05	0.64682
279	1	142	GAGGGTGACGGTGGAGTCAAAATTGGTTGCGTTCGTTTCGATGCTTACATACAATGA	AAEL001654-RA 7579	AAEL001654-RA 7579	AAEL001654	conserved hypothetical protein	U	0	0	0	0	0	0	0	0	0	-0.005	-0.031	-0.083	1.7	-0.628	1.674	-0.681	0.025	0.053	0.999268	0.981626	0.943177	0.02785	0.8787	0.02754	0.841484	0.999739	0.99987	-0.01	-0.06	-0.17	3.51	-1.3	3.46	-1.41	0.04	0.08	0.99112	0.95016	0.86558	0.00299	0.21322
281	1	143	TAACACTGGTGTAACATATAGACGAGCTATCAAGTTTTAATAATTATATAACTTATT	AAEL011366-RA 4135	AAEL011366-RA 4135	AAEL011366	hypothetical protein	U	0	0	0	0	0	0	0	0	0	0.229	0.162	0.045	0.133	-0.035	0.066	-0.151	0.068	0.116	0.547922	0.647811	0.910626	0.694278	0.994677	0.85404	0.928717	0.999739	0.99987	1.36	0.96	0.27	0.79	-0.21	0.39	-0.9	0.28	0.49	0.19193	0.35077	0.79037	0.43964	0.83681
283	1	144	CTCCAAGAAAGCGAAGACGAACTGAAAGACATCATCTCGAATGCGATCTTTCTGAAA	AAEL014258-RA 4022	AAEL014258-RA 4022	AAEL014258	monocarboxylate transporter	TRP	0	0	0	0	0	0	0	0	0	0.168	0.387	0.388	-0.36	-0.077	-0.141	-0.076	-0.219	-0.002	0.584835	0.079536	0.072924	0.083329	0.979442	0.555988	0.95958	0.999739	0.99987	1.28	2.96	2.97	-2.75	-0.59	-1.08	-0.58	-1.19	-0.01	0.21804	0.00943	0.0092	0.01442	0.56374
284	2	144	GTTATAAAGAGGATCAATGGTCAGAGACGATCTGATAGCTGTAAATAGTGTAAATTT	AAEL015161-RA 10926	AAEL015161-RA 10926	AAEL015161	conserved hypothetical protein	D	1	1	1	0	0	0	0	0	0	1.764	1.291	1.511	-0.154	0.022	-0.627	0.241	0.473	-0.219	1.3e-05	0.000267	6.9e-05	0.681232	0.994677	0.03312	0.868575	0.974129	0.99987	9.39	6.87	8.04	-0.82	0.11	-3.34	1.28	1.78	-0.83	0	0	0	0.42436	0.91034
285	1	145	AATTCGCAATATGTTGAGTTTTATTTAGTTCGTCGCTATACCTATAAGTATTTTAAA	AAEL001451-RA 14639	AAEL001451-RA 14639	AAEL001451	DNA repair protein Rad62, putative	RTT	0	0	0	0	0	0	0	0	0	0.124	0.021	0.148	-0.349	-0.031	-0.451	0.096	0.103	-0.127	0.769367	0.959581	0.619526	0.164608	0.994677	0.060117	0.957549	0.999739	0.99987	0.8	0.14	0.96	-2.26	-0.2	-2.93	0.62	0.47	-0.58	0.43454	0.89277	0.35143	0.03844	0.8422
286	2	145	CTAATGAAACTAAATGAAGAATTTTGTGGAATGAAGATGTTTGAGATTCAGAGAAAA	AAEL009422-RA 7367	AAEL009422-RA 7367	AAEL009422	conserved hypothetical protein	D	0	0	0	0	0	0	0	0	0	-0.302	-0.091	-0.046	-0.403	-0.152	-0.192	-0.107	-0.211	-0.044	0.04168	0.61587	0.806576	0.005224	0.772956	0.161703	0.871004	0.991305	0.99987	-3.49	-1.05	-0.54	-4.65	-1.75	-2.22	-1.24	-1.72	-0.36	0.00316	0.31055	0.59984	0.00028	0.10001
287	1	146	GAGACATTTGATTATGTAAACGAGCAAGGAGCTGGAAGTTTCTTGAGGGAAATTGTG	AAEL009589-RA 30049	AAEL009589-RA 30049	AAEL009589	conserved hypothetical protein	D	0	0	0	1	0	1	0	0	0	-0.233	-0.254	-0.399	0.894	-0.199	0.873	-0.345	0.021	0.145	0.621812	0.514471	0.227586	0.005848	0.931783	0.005837	0.71845	0.999739	0.99987	-1.19	-1.3	-2.04	4.58	-1.02	4.47	-1.76	0.08	0.53	0.25135	0.21296	0.05841	0.00033	0.323
288	2	146	ATATTCACGCATAACGAAGTCGTTTACAGCATCTACGACAACCTGGACGAAGTTATT	AAEL015108-RA 11545	AAEL015108-RA 11545	AAEL015108	conserved hypothetical protein	U	0	0	0	0	0	0	0	0	0	-0.674	-0.51	-0.59	-0.41	0.032	-0.247	-0.047	-0.164	0.079	0.000293	0.003069	0.00102	0.010764	0.986552	0.110839	0.972102	0.999739	0.99987	-6.83	-5.17	-5.97	-4.16	0.32	-2.5	-0.48	-1.17	0.57	0	0.0001	2e-05	0.00078	0.75019
289	1	147	TTTGTTACAATAGGTATTACTACTATTAGATCGTATATTAGCTTTTAATGGATGTAG	AAEL004858-RA 8617	AAEL004858-RA 8617	AAEL004858	conserved hypothetical protein	D	0	0	0	0	0	0	0	0	0	0.196	0.502	0.297	-0.056	-0.023	0.25	-0.228	-0.306	0.205	0.510501	0.027567	0.191047	0.857101	0.994677	0.252576	0.751553	0.992179	0.99987	1.45	3.71	2.2	-0.42	-0.17	1.85	-1.69	-1.6	1.07	0.16774	0.00197	0.04335	0.68187	0.86569
290	2	147	TTTACCGCTCGAACTAGCAAAAGTAAAAATTTTAATCATCTTCGTGCTGGGAGTTTA	AAEL010395-RA 18940	AAEL010395-RA 18940	AAEL010395	beat protein	D	0	0	0	0	0	0	0	0	0	0.182	0.426	0.504	-0.662	-0.049	-0.418	0.029	-0.244	-0.078	0.644522	0.11568	0.056118	0.010693	0.986638	0.092374	0.989684	0.999739	0.99987	1.14	2.68	3.17	-4.16	-0.31	-2.63	0.18	-1.09	-0.35	0.27004	0.01671	0.00609	0.00077	0.76054
291	1	148	TAAATTTCTCAAATGGATTCGACAAAACATGGACTAGCTTAATAAACAGTTACAAAA	AAEL006260-RA 42953	AAEL006260-RA 42953	AAEL006260	serine protease, putative	I	0	0	0	0	0	0	0	0	0	0.009	-0.101	-0.023	0.231	-0.184	0.12	-0.107	0.111	-0.078	0.988778	0.728222	0.942269	0.312625	0.867019	0.631349	0.932098	0.999739	0.99987	0.07	-0.76	-0.18	1.73	-1.38	0.9	-0.8	0.59	-0.41	0.94541	0.45856	0.86294	0.1032	0.18578
292	2	148	CAGTTAAGTTTATTTAGCAGAAGAAATAATCCGTTTATTAATCAAAGTTAGTAGATC	AAEL002287-RA 15540	AAEL002287-RA 15540	AAEL002287	trans-prenyltransferase	M	0	0	0	0	0	0	0	0	0	0.198	0.148	-0.333	-0.165	0.394	-0.215	-0.087	0.05	0.481	0.791409	0.807365	0.490018	0.766794	0.837433	0.667236	0.981525	0.999739	0.99987	0.75	0.56	-1.26	-0.62	1.49	-0.81	-0.33	0.13	1.29	0.46487	0.58367	0.22538	0.54112	0.15516
293	1	149	TATCTAAGCGATTCTAACAAAATGAATAAAGTGGTTGCTTTTACGTTTCTTCTCTTT	AAEL011230-RA 20751	AAEL011230-RA 20751	AAEL011230	chymotrypsin, putative	DIG	0	0	0	0	0	0	0	0	0	0.215	0.219	0.228	0.066	0.066	0.069	0.075	-0.004	-0.009	0.310366	0.257857	0.214104	0.777225	0.979428	0.74718	0.944431	0.999739	0.99987	1.98	2.02	2.1	0.6	0.61	0.64	0.69	-0.02	-0.06	0.06557	0.06145	0.05249	0.5551	0.55247
294	2	149	TTAACAAAACTGATAATTTATAATGACATCTAGTATGGGAGCGGTTATTATTAATTT	AAEL012207-RD 6554	AAEL012207-RD 6554	AAEL012207	myosin light chain 1, putative	CS	0	0	0	0	0	0	0	0	0	-0.346	-0.221	-0.51	-0.274	-0.039	-0.149	-0.329	-0.125	0.289	0.097871	0.30675	0.011489	0.156513	0.986552	0.473114	0.392918	0.999739	0.99987	-2.9	-1.86	-4.29	-2.3	-0.33	-1.25	-2.76	-0.74	1.72	0.01059	0.0826	0.0006	0.03573	0.74535
295	1	150	AAGTATCACTCCGTCTATCAGTATCTGAAGGATCGCGAACAATTCCTGCGTCATCAG	AAEL004495-RA 14822	AAEL004495-RA 14822	AAEL004495	ankyrin repeat domain	D	0	0	0	0	0	0	0	0	0	0.215	0.267	0.189	-0.276	0.126	-0.224	0.048	-0.052	0.079	0.308111	0.150173	0.317585	0.11119	0.907387	0.194518	0.974189	0.999739	0.99987	1.99	2.47	1.74	-2.55	1.17	-2.07	0.44	-0.34	0.51	0.06443	0.02548	0.10102	0.02173	0.26105
296	2	150	GGTACTTGGATTGGATTCTGCAGAATTTGGAACCGTCCGAGAAGAGCATTATCAAAG	AAEL001084-RA 31643	AAEL001084-RA 31643	AAEL001084	conserved hypothetical protein	I	0	0	0	0	0	0	0	0	0	0.095	0.095	0.012	-0.083	0.134	-0.083	0.051	0.001	0.083	0.801029	0.744014	0.969687	0.764068	0.933743	0.748625	0.976891	0.999739	0.99987	0.73	0.72	0.09	-0.63	1.02	-0.64	0.38	0	0.45	0.47921	0.48165	0.92997	0.53721	0.32501
297	1	151	GTTAAGGCGTCTGACTAGAAATCAGATTCCCTCTGGGAGCGTAGGTTCGAATCCTAC	AAEL016232-RA 16643	AAEL016232-RA 16643	AAEL016232	tRNA-Ser	RTT	0	0	0	0	0	0	0	0	0	0.125	0.09	-0.129	0.782	0.066	0.747	-0.153	0.035	0.219	0.909225	0.913393	0.861903	0.134103	0.994677	0.143758	0.972102	0.999739	0.99987	0.39	0.28	-0.4	2.41	0.2	2.31	-0.47	0.08	0.48	0.70395	0.78384	0.69633	0.02847	0.84025
298	2	151	CGAAATCAAAGATATAATCGAGAGCAAAGAAAATTATCCGTTGACGCTTAAATTCAG	AAEL007185-RA 31816	AAEL007185-RA 31816	AAEL007185	synbindin	D	0	0	0	0	0	0	0	0	0	-0.053	0.071	-0.036	0.109	-0.101	0.233	-0.208	-0.124	0.107	0.895568	0.798181	0.89943	0.643762	0.961801	0.231116	0.737269	0.999739	0.99987	-0.44	0.59	-0.3	0.9	-0.83	1.92	-1.72	-0.72	0.63	0.66726	0.56616	0.76834	0.38177	0.41788
299	1	152	CTATTATCTCCATTGTTGATCTATCCTTTGTGGAAGTTTGGAAAAAGGGTTCTTATC	AAEL012737-RA 23377	AAEL012737-RA 23377	AAEL012737	conserved hypothetical protein	D	0	0	0	1	0	0	0	0	0	0.853	0.275	0.383	1.543	-0.359	0.965	-0.251	0.577	-0.108	0.099696	0.65978	0.47449	0.002284	0.895067	0.036385	0.932098	0.999739	0.99987	2.89	0.93	1.3	5.23	-1.22	3.27	-0.85	1.38	-0.26	0.01087	0.36487	0.21279	9e-05	0.24142
300	2	152	CTTTAACCAGTACTTTCAACAAAATACATGTCCCCAGCAGATCCGATTCGAACAATC	AAEL003110-RA 25395	AAEL003110-RA 25395	AAEL003110	hypothetical protein	D	0	0	0	0	0	0	0	0	0	0.171	0.473	0.544	-0.091	-0.057	0.211	0.015	-0.302	-0.072	0.487059	0.014349	0.005558	0.689168	0.985255	0.250883	0.992715	0.95792	0.99987	1.5	4.16	4.79	-0.8	-0.5	1.85	0.13	-1.88	-0.45	0.15319	0.00078	0.00022	0.43368	0.62193
301	1	153	AAAACCTCAAAACATTGGATTTGAATCACAACCATCTTATACTGTTAAGTTTCGACA	AAEL007785-RA 43279	AAEL007785-RA 43279	AAEL007785	leucinech transmembrane protein	I	0	0	0	0	0	0	0	0	0	-0.061	0.021	-0.131	-0.412	0.027	-0.33	-0.124	-0.082	0.151	0.839512	0.937331	0.469624	0.011156	0.990957	0.034391	0.871004	0.999739	0.99987	-0.62	0.21	-1.31	-4.13	0.27	-3.31	-1.25	-0.58	1.07	0.54678	0.83779	0.20855	0.00082	0.78838
302	2	153	AATGATGATTCGAGAGGTGTGAATCAGATGAGTGGGCGAGATGTTTAATAAATTGTA	AAEL002713-RA 42398	AAEL002713-RA 42398	AAEL002713	fibrinogen and fibronectin	I	0	0	0	0	0	0	0	0	0	0.023	0.056	0.03	0	-0.051	0.033	-0.076	-0.033	0.025	0.93566	0.766278	0.873454	0.999862	0.979428	0.851406	0.927083	0.999739	0.99987	0.28	0.67	0.37	0	-0.61	0.4	-0.92	-0.28	0.22	0.78692	0.5108	0.71899	0.99981	0.55157
303	1	154	AAGATAGATTGTGATTTTTCCTAATTAATTTTCTCAAACCCGTATAAAACTTACTTA	AAEL002781-RB 7272	AAEL002781-RB 7272	AAEL002781	galactokinase	M	1	1	1	0	0	0	0	0	0	1.205	1.717	1.624	0.081	0.129	0.593	0.036	-0.512	0.093	2e-06	0	0	0.699681	0.888118	0.000997	0.981296	0.585691	0.99987	11.58	16.51	15.61	0.78	1.24	5.7	0.35	-3.48	0.63	0	0	0	0.44771	0.2337
304	2	154	AAACTGAAGGACACTGCAATAGTTATTAAGAAAGTTCCACCCAAAGAAGTTCCGATT	AAEL011362-RA 23919	AAEL011362-RA 23919	AAEL011362	hypothetical protein	D	0	0	0	0	0	0	0	0	0	0.208	0.101	0.15	-0.027	-0.268	-0.133	-0.219	0.107	-0.049	0.260952	0.616488	0.380502	0.907813	0.436005	0.422329	0.540855	0.999739	0.99987	2.14	1.05	1.55	-0.27	-2.76	-1.37	-2.26	0.78	-0.35	0.04813	0.31196	0.14238	0.78822	0.01422
305	1	155	CTTGTAGAAAAGATATGCACTCACTACGGTGATAAAATCTGCGAGTATAATGGGACC	AAEL008148-RA 25075	AAEL008148-RA 25075	AAEL008148	8-oxoguanine DNA glycosylase	M	0	0	0	0	0	0	0	0	0	0.42	0.234	0.181	0.218	0.073	0.032	0.021	0.186	0.052	0.148877	0.454463	0.55012	0.454119	0.985255	0.928472	0.992715	0.999739	0.99987	2.6	1.45	1.12	1.35	0.45	0.2	0.13	0.81	0.23	0.01963	0.16706	0.27804	0.19638	0.65617
306	2	155	AATATTATTTAAACTTGTTTTATACTCTTGTAAATTATTGCCTCATGTGTTTGTCCG	AAEL002039-RA 10703	AAEL002039-RA 10703	AAEL002039	nadph oxidase	REDOX/STRESS/MIT	0	0	0	0	0	0	0	0	0	0.165	0.358	0.264	-0.137	0.117	0.057	0.023	-0.193	0.094	0.655515	0.160893	0.303251	0.63157	0.963874	0.85729	0.991715	0.999739	0.99987	1.11	2.42	1.78	-0.92	0.79	0.38	0.16	-0.92	0.45	0.28258	0.02818	0.09387	0.36939	0.43964
307	1	156	TACGATTGGGTGGAATGGAGATAGATGTGAATGGAGGATCTAAGAACAAACAGTATT	AAEL011621-RA 34034	AAEL011621-RA 34034	AAEL011621	conserved hypothetical protein	I	0	0	0	0	0	0	0	0	0	0.01	0.112	0.115	-0.063	0.072	0.039	0.075	-0.102	-0.003	0.977595	0.489723	0.436022	0.704134	0.955099	0.819396	0.927509	0.999739	0.99987	0.12	1.36	1.39	-0.77	0.87	0.48	0.91	-0.88	-0.02	0.90875	0.19318	0.18291	0.45439	0.39617
308	2	156	AAAGATATCAATACCAGCCGATGGTGATGATTTATTAGAACCAATTGTAAATAATTC	AAEL002793-RA 1450	AAEL002793-RA 1450	AAEL002793	conserved hypothetical protein	PROT	0	0	0	0	0	0	0	0	0	-0.106	0.09	0.08	-0.206	-0.095	-0.01	-0.104	-0.196	0.009	0.79037	0.780235	0.790616	0.409343	0.976275	0.97488	0.936444	0.999739	0.99987	-0.75	0.64	0.57	-1.46	-0.67	-0.07	-0.74	-0.98	0.05	0.46263	0.53386	0.57704	0.16369	0.51039
310	2	157	TGGTTTCTGTGTTTAGGTATTGCTCCATGGCAGTTCTATATGTGTCAATTGTAGATG	AAEL001317-RA 24674	AAEL001317-RA 24674	AAEL001317	DEAD box ATP-dependent RNA helicase	RTT	0	0	0	0	0	0	0	0	0	-0.174	-0.021	-0.034	-0.369	0.064	-0.216	0.051	-0.153	0.013	0.452704	0.941657	0.89613	0.035667	0.979442	0.221601	0.972102	0.999739	0.99987	-1.58	-0.19	-0.31	-3.35	0.58	-1.96	0.47	-0.98	0.08	0.13389	0.84952	0.76007	0.00422	0.56779
311	1	158	AAAAGCTAAACGAAGCCACCGACAGCATCAACAAGTATGAAGTTGAACTGGATGAAG	AAEL015075-RA 28052	AAEL015075-RA 28052	AAEL015075	conserved hypothetical protein	D	0	0	0	0	0	0	0	0	0	0.293	0.447	0.106	-0.396	0.064	-0.243	-0.276	-0.153	0.34	0.26739	0.055345	0.702942	0.071766	0.985255	0.280877	0.640838	0.999739	0.99987	2.12	3.23	0.77	-2.86	0.46	-1.75	-1.99	-0.78	1.74	0.05052	0.00544	0.45418	0.01163	0.64869
312	2	158	AATTTTGGAAAGTTTGAAAACGCAATAATAATATTTTGTAATACAATGGTATTTTGG	AAEL005348-RB 10096	AAEL005348-RB 10096	AAEL005348	hypothetical protein	D	0	0	0	0	0	0	0	0	0	-0.269	-0.448	-0.203	0.232	-0.334	0.054	-0.089	0.179	-0.245	0.407728	0.096035	0.483333	0.408393	0.676835	0.875804	0.960292	0.999739	0.99987	-1.7	-2.82	-1.28	1.47	-2.11	0.34	-0.56	0.8	-1.09	0.10969	0.01251	0.21976	0.16283	0.0516
313	1	159	TAATTACACTTTGATTCGACTTACATGTGGATTTAGTACCATTATAGAGCTGATATA	AAEL008079-RA 6998	AAEL008079-RA 6998	AAEL008079	trypsin-alpha, putative	DIG	-1	-1	0	0	0	0	1	0	0	-2.046	-1.913	-1.294	-0.909	0.858	-0.776	1.477	-0.133	-0.62	0.002079	0.004049	0.03828	0.142272	0.613896	0.194667	0.118218	0.999739	0.99987	-5.46	-4.99	-3.45	-2.37	2.24	-2.07	3.94	-0.25	-1.16	6e-05	0.00014	0.0034	0.03105	0.04021
315	1	160	TATGGTTCGGGTTCTAGCGATAGTGATTGATATGTACGAATTGAAATAAATAATTAA	AAEL014495-RA 14412	AAEL014495-RA 14412	AAEL014495	conserved hypothetical protein	U	0	0	0	0	0	0	0	0	0	0.128	0.054	0.016	-0.079	-0.122	-0.153	-0.16	0.073	0.038	0.750148	0.884408	0.963284	0.808783	0.962253	0.581687	0.90112	0.999739	0.99987	0.85	0.36	0.11	-0.53	-0.81	-1.02	-1.07	0.35	0.18	0.40708	0.72197	0.91635	0.60377	0.42882
316	2	160	TATCATGTTGTAATTTAAAGTTATAAATCGACATAAATCTTTGGATTCATCAATATC	AAEL000163-RA 10041	AAEL000163-RA 10041	AAEL000163	mitochondrial inner membrane protein translocase, 22kD-subunit, putative	REDOX/STRESS/MIT	0	0	0	0	0	0	0	0	0	-0.302	-0.304	-0.489	-0.002	0.073	-0.004	-0.111	0.002	0.185	0.32926	0.281605	0.060303	0.996661	0.985255	0.991344	0.941608	0.999739	0.99987	-1.92	-1.94	-3.11	-0.01	0.47	-0.02	-0.71	0.01	0.83	0.0728	0.07102	0.00685	0.99102	0.64665
317	1	161	GTCCGCTGGATCGCTGTTTGATGGTGAGTATGAGTTTAATTCAATTTGTTTGGTTTG	AAEL007794-RA 40854	AAEL007794-RA 40854	AAEL007794	defective proboscis extension response, putative	I	0	0	0	0	0	0	0	0	0	-0.111	-0.059	-0.106	-0.082	-0.066	-0.031	-0.112	-0.051	0.046	0.618985	0.777414	0.540467	0.647342	0.974173	0.875692	0.87274	0.999739	0.99987	-1.2	-0.64	-1.15	-0.89	-0.71	-0.34	-1.21	-0.39	0.36	0.24921	0.52913	0.26898	0.38556	0.4872
318	2	161	ATATTATAAATATCAATTAGACGAGCTAGGCTGATTTATGGAACAAGTGCAGAATAA	AAEL014103-RA 14204	AAEL014103-RA 14204	AAEL014103	hypothetical protein	D	0	0	0	0	0	0	0	0	0	-0.101	-0.009	0.231	-0.041	-0.194	0.051	0.046	-0.093	-0.24	0.839512	0.984925	0.431262	0.916284	0.905572	0.885158	0.981913	0.999739	0.99987	-0.62	-0.05	1.41	-0.25	-1.18	0.31	0.28	-0.4	-1.03	0.54668	0.95855	0.17915	0.80506	0.25584
319	4	2	TTTTCGCATGTTAGGAATCTGTTGAGGTGATTCTGGAATCAGTAGTCTAAAAGTGTG	AAEL002406-RA 26239	AAEL002406-RA 26239	AAEL002406	conserved hypothetical protein	D	0	0	0	1	0	1	0	0	0	0.053	-0.377	-0.485	1.314	-0.183	0.884	-0.291	0.43	0.108	0.914586	0.13585	0.048193	2.6e-05	0.888118	0.000669	0.653864	0.949242	0.99987	0.36	-2.56	-3.29	8.9	-1.24	5.98	-1.97	2.06	0.52	0.72642	0.02144	0.00481	0	0.23366
320	3	3	TCGAATAAGTGAATAATGACATAATATTTATTATTATACATGATAGACAAATTATTAAT	AAEL003873-RB 4502	AAEL003873-RB 4502	AAEL003873	glycerol-3-phosphate dehydrogenase	M	0	0	0	0	0	0	0	0	0	0.179	0.081	0.112	-0.671	-0.024	-0.769	0.007	0.098	-0.031	0.595695	0.805118	0.694692	0.004736	0.994677	0.001521	0.996788	0.999739	0.99987	1.26	0.57	0.79	-4.72	-0.17	-5.41	0.05	0.49	-0.16	0.22779	0.57877	0.44331	0.00025	0.86788
322	3	4	TTAAACTACGATAAGCATACGGTTAACGGTAATAGTACTCACGAAAACATCTATCAA	AAEL009405-RA 18213	AAEL009405-RA 18213	AAEL009405	hypothetical protein	D	0	0	0	0	0	0	0	0	0	0.415	0.414	0.245	-0.362	-0.105	-0.363	-0.275	0.001	0.17	0.076367	0.068689	0.294373	0.093224	0.963885	0.085463	0.622596	0.999739	0.99987	3.08	3.07	1.81	-2.68	-0.78	-2.68	-2.04	0.01	0.89	0.00742	0.00754	0.08938	0.01683	0.44651
323	4	4	GATAAGTGATACAATGGAATCCAAATGTGCCTCAATCAAATGTCCTAAACGAAAGTC	AAEL006397-RA 33278	AAEL006397-RA 33278	AAEL006397	serine protease inhibitor	I	0	0	0	0	0	0	0	0	0	0.074	-0.008	-0.021	0.074	-0.1	-0.007	-0.114	0.081	0.013	0.749038	0.975586	0.920398	0.659738	0.907553	0.972652	0.860664	0.999739	0.99987	0.85	-0.09	-0.24	0.86	-1.16	-0.08	-1.32	0.67	0.11	0.40578	0.93131	0.81132	0.40071	0.26217
324	3	5	GAACCGATTATACACCAACAATATGGAGTTCAGAAGATGATTGTCCACGAACACTAC	AAEL002288-RB 39853	AAEL002288-RB 39853	AAEL002288	serine protease	I	0	0	0	0	0	0	0	0	0	0.115	-0.086	-0.028	0.177	-0.014	-0.024	0.044	0.201	-0.058	0.655934	0.702085	0.911488	0.319539	0.994677	0.918216	0.975691	0.999739	0.99987	1.11	-0.83	-0.27	1.71	-0.13	-0.23	0.42	1.37	-0.39	0.28327	0.42182	0.79226	0.10747	0.89443
325	4	5	ATTTCAAACACTAATAATAATCATAAAGTTATCCTATAACATCAAATAAAACGATAGC	AAEL013522-RA 6605	AAEL013522-RA 6605	AAEL013522	pinn	D	0	0	0	0	0	0	0	0	0	-0.061	-0.05	-0.046	-0.417	-0.012	-0.406	-0.009	-0.012	-0.003	0.874118	0.865203	0.867077	0.030586	0.99571	0.032387	0.995493	0.999739	0.99987	-0.51	-0.41	-0.38	-3.45	-0.1	-3.35	-0.07	-0.07	-0.02	0.61962	0.68775	0.70637	0.00341	0.92255
326	3	6	GAGTTTTTAATCCACTGGAGAATTGGGTGGAATGAATTAATCGTGGATGCGAATATT	AAEL001331-RA 28614	AAEL001331-RA 28614	AAEL001331	mannose-1-phosphate guanyltransferase	M	0	0	0	1	0	1	0	0	0	0.221	0.37	0.166	0.811	0.46	0.96	0.256	-0.149	0.204	0.482356	0.139123	0.544614	0.001411	0.304062	0.000306	0.722136	0.999739	0.99987	1.51	2.54	1.14	5.56	3.15	6.58	1.75	-0.72	0.99	0.15035	0.02239	0.27285	5e-05	0.00638
327	4	6	GACTGAAATTAAGAATCAATCAAAAGCAATAGAAACTGTAAGCATTCCAAAAATAAC	AAEL007768-RA 33560	AAEL007768-RA 33560	AAEL007768	myd88	I	0	0	0	0	0	0	0	0	0	-0.028	-0.136	-0.13	-0.061	-0.065	-0.169	-0.059	0.108	-0.006	0.962234	0.674874	0.664576	0.861621	0.985295	0.537597	0.976891	0.999739	0.99987	-0.18	-0.89	-0.85	-0.4	-0.43	-1.11	-0.39	0.5	-0.03	0.85724	0.38559	0.40615	0.69187	0.67486
328	3	7	GTGGACTGTAGAAGAATAAAGCAGTAAACAGAAATCCATAGGTCGCTGGTTCAAATC	AAEL016155-RA 30470	AAEL016155-RA 30470	AAEL016155	tRNA-Tyr	RTT	0	0	0	0	0	0	0	0	0	0.125	-0.021	0.077	0.417	-0.476	0.27	-0.378	0.146	-0.098	0.92124	0.984482	0.933459	0.563313	0.888118	0.717935	0.91135	0.999739	0.99987	0.33	-0.05	0.2	1.09	-1.24	0.71	-0.99	0.27	-0.18	0.74795	0.95741	0.84332	0.29384	0.23289
329	4	7	ATGATGTCAAGTGTGACGAGTTGCGGGCAACATTCTTTGGTTAAATAAAGTAAATAA	AAEL013717-RA 26076	AAEL013717-RA 26076	AAEL013717	sphingomyelin phosphodiesterase	M	0	0	0	1	0	1	0	0	0	-0.327	-0.057	0.424	2.998	-0.77	3.268	-0.289	-0.27	-0.481	0.902613	0.980253	0.805835	0.018431	0.938073	0.009717	0.979779	0.999739	0.99987	-0.41	-0.07	0.54	3.8	-0.97	4.14	-0.37	-0.24	-0.43	0.68445	0.94341	0.59893	0.00165	0.3445
330	3	8	TACAATTCAATATATATATTAACTTAAAACGAATAAATAATAAAGGCATAAACCTATGGC	AAEL006082-RA 23471	AAEL006082-RA 23471	AAEL006082	transcription initiation factor TFIID subunit 1	RTT	0	0	0	0	0	0	0	0	0	0.079	0.215	0.133	-0.061	0.038	0.075	-0.044	-0.136	0.082	0.742783	0.170127	0.409173	0.745774	0.985624	0.663989	0.972102	0.999739	0.99987	0.87	2.37	1.46	-0.67	0.42	0.82	-0.48	-1.06	0.64	0.39665	0.03137	0.16334	0.51154	0.68146
331	4	8	GAAAAGATCTGAAAATTGTGTCTGGTGGTTTGCCGGATTTGGGAAATTTGTAAATAA	AAEL000452-RA 21459	AAEL000452-RA 21459	AAEL000452	histone acetyltransferase gcn5	D	0	0	0	0	0	0	0	0	0	-0.151	-0.1	0.047	-0.384	-0.098	-0.333	0.049	-0.051	-0.147	0.530335	0.662982	0.845643	0.025881	0.946767	0.047986	0.972198	0.999739	0.99987	-1.4	-0.92	0.44	-3.56	-0.91	-3.08	0.46	-0.34	-0.96	0.18069	0.36941	0.6668	0.0027	0.37792
332	3	9	GAACAGTTCTGGAAGTTATAAGTGTGAAGTGATGACGAAAGATTTGAAATGGGATAC	AAEL002146-RA 23402	AAEL002146-RA 23402	AAEL002146	hypothetical protein	D	0	0	0	0	0	0	0	0	0	0.057	0.157	0.122	0.08	0.011	0.179	-0.024	-0.099	0.034	0.859082	0.431058	0.5274	0.703711	0.995308	0.29072	0.988437	0.999739	0.99987	0.55	1.51	1.18	0.77	0.1	1.72	-0.23	-0.68	0.23	0.58815	0.15147	0.25692	0.45389	0.92052
333	4	9	TAAGATCACTTCAAATGAGCTTTAAATAACTTTACGTTAACTAATCAATAATTACTA	AAEL007041-RA 40715	AAEL007041-RA 40715	AAEL007041	low-density lipoprotein receptor (ldl)	I	0	0	0	0	0	0	0	0	0	-0.071	-0.157	0.004	-0.182	-0.065	-0.268	0.096	0.086	-0.161	0.903644	0.670063	0.992738	0.578302	0.986169	0.353647	0.961809	0.999739	0.99987	-0.41	-0.91	0.02	-1.05	-0.38	-1.54	0.55	0.35	-0.66	0.68657	0.37898	0.9826	0.31083	0.71194
334	3	10	GTAATTCGAGCAGGATCAAAGATTAAAACAGGATTCGATTTACGAGGAAAGAAAGCT	AAEL012949-RA 41476	AAEL012949-RA 41476	AAEL012949	transferrin	I	0	0	0	0	0	0	0	0	0	0.023	0.061	0.016	-0.064	-0.005	-0.026	-0.05	-0.038	0.045	0.934252	0.73294	0.935909	0.696912	0.998583	0.883895	0.958033	0.999739	0.99987	0.28	0.75	0.19	-0.79	-0.06	-0.32	-0.62	-0.33	0.39	0.78215	0.46519	0.84997	0.44356	0.95326
335	4	10	GTACTTTGGTTTTGGTTGGTTTTACAGTCTTTTACAATATTTAACTACGTTGACTTC	AAEL008076-RA 8145	AAEL008076-RA 8145	AAEL008076	PIWI	D	0	0	0	0	0	0	0	0	0	-0.054	0.191	-0.18	-0.321	0.166	-0.076	-0.205	-0.245	0.371	0.942939	0.668225	0.664915	0.382887	0.963874	0.867004	0.914308	0.999739	0.99987	-0.26	0.91	-0.85	-1.53	0.79	-0.36	-0.97	-0.82	1.25	0.80177	0.37694	0.40674	0.14694	0.44202
336	3	11	CAGATAATATGTACTTATACCGAATATAATACTGATACCACTTTTGCAATTATTAGT	AAEL010464-RB 944	AAEL010464-RB 944	AAEL010464	glutamate dehydrogenase	M	0	0	0	0	0	0	0	0	0	-0.164	-0.023	0.575	0.397	-0.659	0.538	-0.062	-0.141	-0.597	0.808363	0.972822	0.139847	0.32271	0.413578	0.144314	0.982913	0.999739	0.99987	-0.7	-0.1	2.46	1.7	-2.82	2.3	-0.27	-0.43	-1.81	0.49279	0.92381	0.02599	0.10931	0.01249
337	4	11	GTAATTGTTTAAAAGATTCAACTGATTATTTTTACCGAATTTTGTTTTCCATCATCC	AAEL006057-RA 14191	AAEL006057-RA 14191	AAEL006057	heterogeneous nuclear ribonucleoprotein	RTT	0	0	0	0	0	0	0	0	0	0.262	0.32	0.579	-0.136	0.011	-0.078	0.271	-0.058	-0.259	0.365525	0.203346	0.017192	0.622881	0.997431	0.788907	0.684141	0.999739	0.99987	1.82	2.22	4.02	-0.94	0.08	-0.54	1.88	-0.28	-1.27	0.08832	0.04174	0.00104	0.35956	0.93799
338	3	12	TACAACAAACAACAGCCATACTTGATGAAGAACAAGACTATGTAAGTGAAGAAGAAA	AAEL012506-RA 13952	AAEL012506-RA 13952	AAEL012506	conserved hypothetical protein	U	0	0	0	0	0	-1	0	0	0	0.588	-0.051	-0.028	-0.377	-0.144	-1.016	-0.12	0.639	-0.024	0.204372	0.93788	0.962002	0.391114	0.979442	0.010917	0.972102	0.970685	0.99987	2.35	-0.21	-0.11	-1.51	-0.58	-4.06	-0.48	1.81	-0.07	0.03248	0.8402	0.91303	0.15205	0.57339
339	4	12	GGAGATGATGTCCATCCCTTTTGTAAAACTGAAAATAGAGCTTTTTGACGAGACTAG	AAEL013785-RA 21526	AAEL013785-RA 21526	AAEL013785	conserved hypothetical protein	U	0	0	0	0	0	0	0	0	0	-0.004	0.214	0.228	0.21	-0.211	0.428	-0.196	-0.218	-0.014	0.993598	0.367669	0.300577	0.338441	0.793326	0.032088	0.800363	0.999739	0.99987	-0.03	1.68	1.79	1.65	-1.66	3.36	-1.54	-1.21	-0.08	0.97318	0.11324	0.09256	0.11957	0.11748
340	3	13	TAATTATCGACATTTTGTTTTATTAGTAAGTATATGATGCAATCTTTCCTACGAACG	AAEL005410-RA 11552	AAEL005410-RA 11552	AAEL005410	erythroblast macrophage protein emp	D	0	0	0	0	0	0	0	0	0	-0.225	-0.071	-0.135	-0.728	0.132	-0.575	0.069	-0.153	0.064	0.270381	0.767138	0.488856	0.000259	0.888118	0.001539	0.952401	0.999739	0.99987	-2.11	-0.67	-1.27	-6.84	1.24	-5.4	0.64	-1.02	0.42	0.05145	0.51267	0.22391	0	0.23298
341	4	13	TGTCTTTTTGAAATATGGAAATCTACGTACAAAGTTAAGAGTGGTGAACATCATTAG	AAEL004687-RA 18900	AAEL004687-RA 18900	AAEL004687	otopetrin	D	0	0	0	-1	0	-1	0	0	0	0.799	0.453	0.797	-2.115	-0.27	-2.461	0.074	0.346	-0.344	0.143957	0.438795	0.114908	0.000223	0.950901	5.3e-05	0.985618	0.999739	0.99987	2.63	1.49	2.62	-6.95	-0.89	-8.09	0.24	0.8	-0.8	0.01863	0.15623	0.01885	0	0.38839
342	3	14	CACCAAACTCAAAATAAGAAATACATAGAACAGACTAAAAACCTCAGAAATACCGTA	AAEL004825-RA 10345	AAEL004825-RA 10345	AAEL004825	potassium-dependent sodium-calcium exchanger, putative	TRP	0	0	0	0	0	0	0	0	0	0.217	0.283	0.023	-0.087	0.178	-0.021	-0.083	-0.066	0.26	0.286149	0.114309	0.927752	0.678847	0.786778	0.929214	0.932787	0.999739	0.99987	2.06	2.69	0.22	-0.83	1.69	-0.2	-0.78	-0.44	1.75	0.05631	0.01635	0.83128	0.42112	0.11102
343	4	14	TTTTACGCTTGGGAACCTGAAATTAGTTCATATTGTTTGCCACGACAAAAGTATTCA	AAEL004995-RA 37837	AAEL004995-RA 37837	AAEL004995	caspase-activated nuclease, putative	I	0	0	0	0	0	0	0	0	0	0.103	-0.024	-0.105	-0.348	0.018	-0.475	-0.063	0.127	0.081	0.714322	0.932804	0.618821	0.043812	0.994677	0.006795	0.95958	0.999739	0.99987	0.95	-0.22	-0.96	-3.2	0.17	-4.37	-0.58	0.82	0.53	0.35772	0.82962	0.35043	0.00572	0.87017
344	3	15	CGACGAGACGATTTTCTTGCTAAAGTTATACCAACAGTATCAGAGGAAGTAGATAAG	AAEL007496-RA 4406	AAEL007496-RA 4406	AAEL007496	DNA-directed RNA polymerase III, 62-kS-subunit, putative	RTT	0	0	0	0	0	0	0	0	0	-0.087	-0.044	-0.155	-0.274	0.042	-0.231	-0.069	-0.043	0.111	0.868692	0.917923	0.632281	0.337035	0.99231	0.414653	0.976417	0.999739	0.99987	-0.52	-0.26	-0.93	-1.65	0.25	-1.39	-0.42	-0.18	0.47	0.60706	0.79466	0.36481	0.11881	0.80386
345	4	15	ATTGGCTTAAGTCTTCCAAGCACTATCCTTTCAATGATCAATAATGTAGGTATTAAA	AAEL015002-RA 4252	AAEL015002-RA 4252	AAEL015002	aldo-keto reductase	REDOX/STRESS/MIT	1	1	1	0	0	0	0	0	0	1.507	1.516	1.137	-0.284	0.007	-0.276	-0.373	-0.008	0.379	0.000741	0.000659	0.006762	0.532353	0.999904	0.53056	0.806129	0.999739	0.99987	6.17	6.21	4.66	-1.16	0.03	-1.13	-1.53	-0.02	1.1	2e-05	1e-05	0.00028	0.26263	0.97898
346	3	16	GAAAGGTTGCTTGATTCGGTTGACGAAACGTTAGAATATTTATTCGGGTTCAAATAA	AAEL006630-RA 29268	AAEL006630-RA 29268	AAEL006630	conserved hypothetical protein	U	0	0	0	1	0	1	0	0	0	-0.413	-0.375	0.135	0.84	-0.327	0.877	0.184	-0.038	-0.51	0.289542	0.303504	0.747405	0.01055	0.806927	0.006863	0.927509	0.999739	0.99987	-2.05	-1.86	0.67	4.17	-1.62	4.36	0.91	-0.13	-1.79	0.0573	0.08119	0.5113	0.00076	0.12452
347	4	16	CAAAATACAACAAAATAGGCTACAATAAGGATAATAAACTCAATTTCGGCGATAATG	AAEL006901-RA 14287	AAEL006901-RA 14287	AAEL006901	roundabout	D	0	0	0	0	0	0	0	0	0	-0.058	0.176	0.108	-0.055	-0.048	0.179	-0.116	-0.234	0.068	0.887236	0.468881	0.660503	0.847662	0.986169	0.394182	0.921762	0.999739	0.99987	-0.47	1.41	0.87	-0.44	-0.39	1.44	-0.93	-1.33	0.39	0.64767	0.17725	0.39977	0.66639	0.70477
348	3	17	TAAATTTATTGCTCAAAAATGTCGTTTTTGATGCGGAAATCGATCAATCGGGGTCTT	AAEL010620-RA 24296	AAEL010620-RA 24296	AAEL010620	conserved hypothetical protein	D	1	1	1	0	0	0	0	0	0	1.29	1.355	1.186	-0.243	0.049	-0.177	-0.12	-0.066	0.169	2e-06	1e-06	6e-06	0.205307	0.985295	0.361214	0.904967	0.999739	0.99987	11.09	11.65	10.19	-2.09	0.42	-1.52	-1.03	-0.4	1.03	0	0	0	0.05364	0.6768
351	4	18	TAATGAAGCACTACTGGATCAAAGAAAATATGGGAAAATAGTTAAGTAATCAATATG	AAEL015375-RA 9655	AAEL015375-RA 9655	AAEL015375	serine/threonine protein kinase	D	0	0	0	0	0	0	0	0	0	-0.078	-0.238	-0.048	0.008	-0.114	-0.152	0.077	0.16	-0.19	0.929899	0.674647	0.940256	0.98957	0.985295	0.777802	0.981897	0.999739	0.99987	-0.29	-0.89	-0.18	0.03	-0.43	-0.57	0.29	0.42	-0.5	0.77295	0.3851	0.85975	0.97546	0.67523
352	3	19	GATGTATTCAAAGAGAGCAATGACAGCTATGTGAATGGATACTCGGATAAGAATGCC	AAEL012471-RA 34157	AAEL012471-RA 34157	AAEL012471	protein tyrosine phosphatase, putative	I	0	0	0	0	0	0	0	0	0	-0.117	-0.115	-0.12	-0.132	0.099	-0.13	0.094	-0.002	0.005	0.797424	0.744014	0.711514	0.677209	0.979062	0.666756	0.958975	0.999739	0.99987	-0.73	-0.72	-0.75	-0.83	0.62	-0.82	0.59	-0.01	0.02	0.47373	0.48165	0.46394	0.41946	0.54537
353	4	19	GATCACTTGTCCATGCACGTTAAAAGGCACATATTTCGAGCGGTCAGTATATTTTAA	AAEL003465-RA 28540	AAEL003465-RA 28540	AAEL003465	hypothetical protein	D	0	0	0	0	0	0	0	0	0	-0.072	0.028	-0.009	0.031	-0.065	0.131	-0.102	-0.1	0.037	0.879272	0.942653	0.978299	0.928143	0.985255	0.633821	0.943315	0.999739	0.99987	-0.49	0.19	-0.06	0.21	-0.44	0.89	-0.7	-0.48	0.18	0.62949	0.85122	0.95025	0.83488	0.66489
354	3	20	CTGATACATCTCTCTTTCTAGAAGGAGTCTATTACATCTCATATGTTTCTGTTTAAG	AAEL006177-RA 5692	AAEL006177-RA 5692	AAEL006177	histone acetyltransferase type b catalytic subunit	D	0	0	0	0	0	0	0	0	0	0.079	-0.244	-0.282	-0.442	-0.052	-0.765	-0.09	0.323	0.038	0.888896	0.468793	0.352167	0.109059	0.986638	0.006124	0.966424	0.999739	0.99987	0.46	-1.41	-1.63	-2.57	-0.3	-4.44	-0.52	1.33	0.16	0.65182	0.17708	0.12239	0.02103	0.76589
355	3	21	GTAAGATAACGATTTATAGTGTGTAGTATATGACTAGGTACAATTGCTACCAGAAAG	AAEL004800-RA 315	AAEL004800-RA 315	AAEL004800	hypothetical protein	U	0	0	0	0	0	0	0	0	0	-0.074	-0.25	0.031	-0.209	-0.244	-0.386	0.037	0.176	-0.281	0.901732	0.468796	0.942677	0.524816	0.867049	0.168189	0.988829	0.999739	0.99987	-0.42	-1.41	0.17	-1.18	-1.38	-2.18	0.21	0.71	-1.12	0.68274	0.17711	0.86399	0.25425	0.18754
357	3	22	GAAGCTGTTAGGTGATAGGCTGTTTCATCAATTCTTGGATGATATACAACATATTAA	AAEL000944-RA 19912	AAEL000944-RA 19912	AAEL000944	conserved hypothetical protein	U	0	0	0	0	0	0	0	0	0	0.189	-0.116	-0.047	0.176	0.466	-0.129	0.535	0.305	-0.069	0.609397	0.73334	0.898526	0.542429	0.345108	0.660598	0.196618	0.999739	0.99987	1.22	-0.75	-0.3	1.14	3.01	-0.83	3.46	1.39	-0.31	0.23978	0.46631	0.76651	0.27225	0.00846
358	4	22	AAAGATCAGAAGATCAGAATACGAGAAGATCAGAAGACCAGAAATCCAGAGGAACAG	AAEL005551-RA 28760	AAEL005551-RA 28760	AAEL005551	hypothetical protein	D	0	0	0	0	0	0	0	0	0	0.115	-0.07	0.027	-0.003	0.13	-0.187	0.227	0.185	-0.097	0.727978	0.809944	0.927384	0.992617	0.930347	0.376279	0.706536	0.999739	0.99987	0.91	-0.55	0.22	-0.02	1.03	-1.48	1.8	1.03	-0.54	0.37696	0.58814	0.83053	0.98255	0.31962
359	3	23	GTCGACTTTGATGTCTGTGTTAGGGATCTCTTTGCGCTAATTATACAAATTGAATTC	AAEL007661-RA 33527	AAEL007661-RA 33527	AAEL007661	rab-40	I	0	0	0	0	0	0	0	0	0	0.145	0.038	0.048	-0.032	0.054	-0.139	0.065	0.107	-0.011	0.504885	0.879024	0.827694	0.88928	0.982985	0.40822	0.951823	0.999739	0.99987	1.46	0.38	0.49	-0.33	0.55	-1.4	0.65	0.76	-0.08	0.16458	0.70933	0.63298	0.74907	0.59325
360	4	23	AATAGTTATCCAATAGACAAAATCGAAACATTCATCGACGAGAACAAGGCGCTAATG	AAEL008596-RA 31432	AAEL008596-RA 31432	AAEL008596	Sp?tzle 3A (Spz3A)	I	0	0	0	0	0	0	0	0	0	-0.013	-0.063	0.025	-0.024	-0.013	-0.073	0.075	0.049	-0.088	0.967139	0.723306	0.894094	0.901	0.994677	0.631675	0.921762	0.999739	0.99987	-0.17	-0.77	0.31	-0.29	-0.16	-0.9	0.93	0.43	-0.77	0.87005	0.45082	0.75721	0.77363	0.87812
361	3	24	TTTATGTACACAAAAATGGCCTTCCACACAATAACTCGAATCACAACAGCTCTAATC	AAEL008355-RA 20000	AAEL008355-RA 20000	AAEL008355	hypothetical protein	U	0	0	0	0	0	0	0	0	0	-0.011	0.05	0	0.057	-0.103	0.118	-0.153	-0.061	0.05	0.988524	0.900006	0.99927	0.876172	0.977311	0.695292	0.912998	0.999739	0.99987	-0.07	0.32	0	0.36	-0.65	0.75	-0.98	-0.28	0.23	0.94388	0.75278	0.99861	0.72279	0.52211
362	4	24	GTTAAGGCGTCTGACTCGAAATCAGATTCCCTCTGGGAGCGTAGGTTCGAATCCTAC	AAEL016288-RA 16660	AAEL016288-RA 16660	AAEL016288	tRNA-Ser	RTT	0	0	0	0	0	0	0	0	0	0.202	0.139	-0.124	0.876	0.089	0.813	-0.173	0.064	0.263	0.817991	0.845356	0.855934	0.066805	0.987391	0.083636	0.95958	0.999739	0.99987	0.67	0.46	-0.41	2.91	0.3	2.7	-0.58	0.15	0.62	0.51116	0.6511	0.68597	0.01045	0.77019
363	3	25	ATCAATTTCAACAACAGCTATTGAAGAAAATGTTCTATTCTGTCCATTCCAGTATAG	AAEL014434-RA 2368	AAEL014434-RA 2368	AAEL014434	conserved hypothetical protein	D	0	0	0	0	0	0	0	0	0	0.261	0.096	0.395	0.109	-0.064	-0.057	0.235	0.165	-0.299	0.17736	0.671687	0.025996	0.588906	0.979428	0.792462	0.55826	0.999739	0.99987	2.46	0.9	3.72	1.02	-0.6	-0.54	2.21	1.1	-1.99	0.02613	0.3815	0.00195	0.32237	0.55461
364	4	25	TTCGGAAGGGATTAGCTGCGTTTTGTTAGTGGGTAAGTAAACTTTGTTTTTGATCTT	AAEL004511-RA 23837	AAEL004511-RA 23837	AAEL004511	conserved hypothetical protein	U	0	0	0	0	0	0	0	0	0	-0.043	-0.017	-0.188	-0.117	0.058	-0.091	-0.113	-0.027	0.171	0.931034	0.967779	0.490194	0.6968	0.986169	0.761129	0.934704	0.999739	0.99987	-0.29	-0.11	-1.26	-0.79	0.39	-0.61	-0.76	-0.13	0.81	0.77546	0.9126	0.22558	0.44317	0.70038
365	3	26	TATAGAAGAAGGTGACAATATATCAGGACATAAGAAAACATAACAACAACATATTTT	AAEL008013-RA 2655	AAEL008013-RA 2655	AAEL008013	odorant binding protein	CSR	0	0	0	0	0	0	0	0	0	0.044	0	0.297	-0.008	-0.172	-0.051	0.125	0.044	-0.297	0.929899	0.99936	0.239064	0.982729	0.909355	0.873321	0.932098	0.999739	0.99987	0.29	0	2	-0.05	-1.16	-0.35	0.84	0.21	-1.41	0.77195	0.99906	0.06344	0.95904	0.26499
366	4	26	AAATCATTATTCCTGAAACAACACAGCAAGTATATGAGCAATTAGTAATTGAAGAAA	AAEL003456-RA 24345	AAEL003456-RA 24345	AAEL003456	conserved hypothetical protein	D	0	0	0	0	0	0	0	0	0	0.313	0.196	0.213	-0.22	-0.172	-0.338	-0.154	0.118	-0.017	0.201846	0.44562	0.362581	0.336648	0.878927	0.105003	0.882724	0.999739	0.99987	2.36	1.47	1.6	-1.65	-1.29	-2.54	-1.16	0.63	-0.09	0.03189	0.16128	0.12971	0.11849	0.21565
367	3	27	GTACAGAGTGCGAAAGTGATATACGATGTAAAGTAAACTAACTTATTTAATCCTTGG	AAEL007489-RA 543	AAEL007489-RA 543	AAEL007489	synaptic vesicle protein	D	0	0	0	0	0	0	0	0	0	-0.747	0.369	-0.515	0.075	-0.418	1.191	-1.301	-1.116	0.883	0.635548	0.80293	0.687378	0.96029	0.977399	0.251017	0.628095	0.999739	0.99987	-1.16	0.57	-0.8	0.12	-0.65	1.85	-2.03	-1.23	0.97	0.26218	0.57408	0.43525	0.90889	0.52513
368	4	27	CAAATATAGAGATTCATTCTGCTAGACTCTTCACGGTGATGCTTTTAAGGTGTATTC	AAEL012401-RA 10081	AAEL012401-RA 10081	AAEL012401	short-chain dehydrogenase	REDOX/STRESS/MIT	0	0	0	1	0	1	0	0	0	-0.303	-0.439	-0.275	1.142	-0.124	1.007	0.04	0.136	-0.164	0.393809	0.142835	0.370979	0.000377	0.974173	0.000922	0.988829	0.999739	0.99987	-1.73	-2.51	-1.57	6.53	-0.71	5.76	0.23	0.55	-0.66	0.10269	0.02352	0.13569	1e-05	0.48837
369	3	28	CATGAAATTCACAATTGCCTCTTGTCTAGCACTCCTGTGCTTTGCATTAATTGTTAG	AAEL003821-RA 40167	AAEL003821-RA 40167	AAEL003821	hypothetical protein	I	0	0	0	0	0	0	0	0	0	0.412	-0.286	-0.533	0.072	0.597	-0.626	0.349	0.698	0.247	0.548622	0.655535	0.310055	0.920324	0.71223	0.194324	0.884287	0.991305	0.99987	1.36	-0.95	-1.76	0.24	1.97	-2.07	1.16	1.63	0.58	0.19228	0.35854	0.09734	0.81525	0.0664
370	4	28	AATCACTCACAAAAATGTACTGACTAATACGAATAGCAAGACTAAAAACCAAGAACA	AAEL005416-RA 35455	AAEL005416-RA 35455	AAEL005416	oxidase/peroxidase	I	0	0	0	0	0	0	0	0	0	0.232	0.146	0.026	-0.116	0.038	-0.202	-0.082	0.086	0.12	0.241783	0.478259	0.918274	0.558134	0.986169	0.233434	0.932787	0.999739	0.99987	2.21	1.39	0.25	-1.1	0.36	-1.92	-0.78	0.58	0.81	0.04264	0.18467	0.80718	0.28902	0.72206
371	3	29	GATTTAATAAGAGGCGGCTGTATGTACAAAATTGAAGCTCACGACGATTCAATAGTG	AAEL000798-RA 20791	AAEL000798-RA 20791	AAEL000798	sterol regulatory element binding protein cleavage-activating protein (srebp cleavage-activating protein) (scap)	D	0	0	0	0	0	0	0	0	0	-0.223	0.062	0.049	-0.358	0.141	-0.073	0.127	-0.286	0.013	0.411905	0.8427	0.873228	0.090524	0.925636	0.786912	0.918846	0.999739	0.99987	-1.68	0.47	0.37	-2.7	1.06	-0.55	0.96	-1.52	0.07	0.1126	0.64597	0.71861	0.01614	0.30622
372	4	29	ATGATGACGAGGTATCTTCATACTCCCATGACAATAGTACCCTTGAATCAAACCATC	AAEL007035-RA 43132	AAEL007035-RA 43132	AAEL007035	tak1	I	0	0	0	0	0	0	0	0	0	-0.095	-0.21	-0.093	-0.309	0.009	-0.425	0.126	0.116	-0.117	0.707941	0.224358	0.62755	0.047603	0.996476	0.007316	0.86788	0.999739	0.99987	-0.96	-2.14	-0.94	-3.14	0.09	-4.32	1.28	0.83	-0.84	0.35001	0.04873	0.35937	0.00644	0.92903
373	3	30	TAAGGAAAATTAAAAGTCATGTCGGATTCAAGCCTCTTTCATTAATAAACAACATAG	AAEL002601-RA 35074	AAEL002601-RA 35074	AAEL002601	serine protease, putative	I	0	0	0	0	0	0	0	0	0	0.054	-0.196	0.298	0.402	-0.164	0.153	0.331	0.25	-0.495	0.923397	0.566959	0.308774	0.139004	0.93913	0.63037	0.655446	0.999739	0.99987	0.32	-1.16	1.77	2.39	-0.97	0.9	1.96	1.05	-2.07	0.75445	0.26175	0.0964	0.03003	0.34664
374	4	30	GTTGTAGGTAGTAAGACAAGTGGTGATTCGTCTCTAAATTATTGAAACTATTTGAAG	AAEL006519-RA 15098	AAEL006519-RA 15098	AAEL006519	conserved hypothetical protein	D	0	0	0	0	0	0	0	0	0	-0.182	-0.139	-0.107	-0.088	0.12	-0.045	0.151	-0.043	-0.031	0.490589	0.578098	0.653792	0.723578	0.937215	0.864571	0.871004	0.999739	0.99987	-1.49	-1.14	-0.88	-0.72	0.98	-0.37	1.24	-0.25	-0.18	0.15527	0.27178	0.39164	0.48202	0.34106
375	3	31	TATTTCTCTGTTCCTGAAACTCGTCTTTCTAATGTATTGATTCTGAGCAACATAATG	AAEL006699-RA 40624	AAEL006699-RA 40624	AAEL006699	fibrinogen and fibronectin	I	1	0	1	-1	0	-1	1	0	0	0.791	0.534	0.815	-0.784	0.513	-1.041	0.794	0.257	-0.281	0.025999	0.133896	0.019886	0.019283	0.545711	0.002635	0.137964	0.999739	0.99987	3.8	2.57	3.92	-3.77	2.46	-5	3.81	0.87	-0.95	0.00164	0.02099	0.00129	0.00176	0.0258
376	4	31	TACTATTATCCTGGTGATACATACGATTACTTCAATGCTAACTTCTCCATCAATTAT	AAEL012268-RA 8904	AAEL012268-RA 8904	AAEL012268	brain chitinase and chia	DIG	0	0	0	0	0	0	0	0	0	0.181	-0.012	-0.013	0.032	-0.101	-0.161	-0.102	0.193	0.001	0.664125	0.979884	0.972893	0.934049	0.979428	0.606537	0.958332	0.999739	0.99987	1.09	-0.07	-0.08	0.19	-0.6	-0.97	-0.61	0.82	0	0.29381	0.94178	0.93784	0.84847	0.55453
377	3	32	ATACGATCACAAGAACTTCCGGCCGTGGGACGAAACGTACAGGTACTATTATGATTAT	AAEL013268-RA 1947	AAEL013268-RA 1947	AAEL013268	conserved hypothetical protein	U	0	0	0	0	0	0	0	0	0	0.079	0.366	0.26	0.068	-0.022	0.354	-0.127	-0.286	0.105	0.801029	0.047708	0.155916	0.770705	0.994677	0.03899	0.882737	0.958713	0.99987	0.72	3.33	2.37	0.62	-0.2	3.22	-1.16	-1.84	0.68	0.4793	0.00435	0.03098	0.54701	0.84548
378	4	32	CTACGATTTGTATGATTACATATTCTACCCAGCTAGATTGGATGCAAACATTAAACG	AAEL012351-RA 5134	AAEL012351-RA 5134	AAEL012351	prolylcarboxypeptidase, putative	M	0	0	0	1	0	1	0	0	0	0.656	0.175	0.064	3.937	-0.957	3.455	-1.067	0.482	0.11	0.423184	0.853553	0.946853	1e-05	0.565966	2.7e-05	0.41584	0.999739	0.99987	1.65	0.44	0.16	9.9	-2.41	8.69	-2.68	0.86	0.2	0.11892	0.66641	0.87368	0	0.02899
380	4	33	GTACAATAGGAAACAGCATTACTATAATAAGATTAGCAAGCCAATTACCAAAAGTCC	AAEL006262-RC 14181	AAEL006262-RC 14181	AAEL006262	mitochondrial carrier protein	REDOX/STRESS/MIT	0	0	0	0	0	0	0	0	0	0.034	-0.053	-0.011	-0.041	0.046	-0.129	0.087	0.087	-0.042	0.921852	0.831085	0.963284	0.865911	0.985295	0.488742	0.932098	0.999739	0.99987	0.32	-0.5	-0.11	-0.39	0.43	-1.21	0.82	0.58	-0.28	0.75009	0.62476	0.91646	0.70076	0.6721
381	3	34	CTGCACGAGCGAAAAATAATATATCTAAAAGCCTATATATAATAACATACTTTATAT	AAEL006874-RA 38235	AAEL006874-RA 38235	AAEL006874	prophenoloxidase	I	0	0	0	0	0	0	0	0	0	0.148	-0.103	0.008	0.059	-0.113	-0.192	-0.001	0.251	-0.111	0.4911	0.61842	0.972433	0.780968	0.913646	0.227334	0.998953	0.971267	0.99987	1.49	-1.04	0.08	0.59	-1.14	-1.94	-0.02	1.79	-0.79	0.15547	0.31447	0.93631	0.56072	0.27327
382	4	34	AACTTGAACAATGGGAAGGAAGAATGCTTGATTGAATATGCAAATACTTTACTGAAA	AAEL001800-RB 4331	AAEL001800-RB 4331	AAEL001800	hsp70 binding protein	D	0	0	0	-1	0	-1	0	0	0	-0.289	-0.189	-0.581	-1.064	0.425	-0.965	0.033	-0.1	0.392	0.425102	0.602376	0.046452	0.000711	0.562426	0.001345	0.989498	0.999739	0.99987	-1.65	-1.08	-3.31	-6.06	2.42	-5.5	0.19	-0.4	1.58	0.11979	0.29701	0.00456	2e-05	0.02807
383	3	35	GTGTATCACGAGTGTTCCAAAAGGCAGGAATTAACATCAATCATCTAGGAAGTGAAG	AAEL014078-RA 34406	AAEL014078-RA 34406	AAEL014078	serine protease inhibitor, serpin	I	0	0	0	0	0	0	0	0	0	0.341	-0.308	0.236	0.688	-0.229	0.038	0.315	0.65	-0.544	0.709024	0.68526	0.75182	0.248267	0.977399	0.963517	0.929714	0.999739	0.99987	0.96	-0.87	0.66	1.93	-0.64	0.11	0.89	1.29	-1.08	0.3516	0.39882	0.51665	0.07155	0.52857
385	3	36	CTACCTCACAGCATTCACGTTGAACTATTTCTTCAAAGGCATTCAGGACGAAATATC	AAEL002852-RA 23997	AAEL002852-RA 23997	AAEL002852	conserved hypothetical protein	U	0	0	0	0	0	0	0	0	0	-0.203	-0.05	-0.211	-0.272	0.231	-0.118	0.07	-0.153	0.16	0.410294	0.863311	0.316712	0.166763	0.726415	0.600414	0.958975	0.999739	0.99987	-1.69	-0.42	-1.75	-2.25	1.91	-0.98	0.58	-0.9	0.94	0.11158	0.68337	0.1006	0.03918	0.07447
386	4	36	AGTTCCACAAGTTGTAAACATTAGTATCAATATTGGTCAATAGAGACTGGTAAGAAA	AAEL003589-RA 10571	AAEL003589-RA 10571	AAEL003589	transcription factor, putative	RTT	0	0	0	-1	0	0	0	0	0	-0.531	0.81	0.951	-2.079	-0.722	-0.738	-0.581	-1.341	-0.141	0.643171	0.343354	0.236402	0.006677	0.832357	0.333353	0.871004	0.949242	0.99987	-1.15	1.75	2.01	-4.49	-1.52	-1.59	-1.26	-2.05	-0.21	0.26884	0.09987	0.06228	0.0004	0.14733
387	3	37	CATCTCGTATTTGGTTTAGACAATCGATGTACAGAAAGAAAGCCAATTATGCTGAAA	AAEL000066-RA 28994	AAEL000066-RA 28994	AAEL000066	conserved hypothetical protein	U	0	0	0	0	0	0	0	0	0	0.215	0.294	0.446	-0.041	0.176	0.038	0.328	-0.08	-0.152	0.663605	0.437217	0.176992	0.928505	0.950538	0.930333	0.756997	0.999739	0.99987	1.09	1.49	2.27	-0.21	0.89	0.19	1.66	-0.29	-0.55	0.29255	0.15528	0.03815	0.83593	0.38639
388	4	37	GTAATGAAGATTTACGAAAAAGCTATCGTCACGCACGACGAGAGTCAATTCATTGAG	AAEL000099-RA 37153	AAEL000099-RA 37153	AAEL000099	serine protease	I	0	0	0	0	0	0	0	0	0	-0.066	-0.124	0.069	0.088	-0.085	0.03	0.107	0.058	-0.193	0.856224	0.611723	0.783016	0.710165	0.973707	0.907736	0.926497	0.999739	0.99987	-0.56	-1.06	0.59	0.75	-0.73	0.26	0.92	0.35	-1.16	0.58167	0.3065	0.5641	0.46268	0.47644
389	3	38	CATACTTATCTGGGTTAGGAATTGTAGACAAAAGTCCCTACTCAGCTTCTCTCAATT	AAEL009873-RA 24822	AAEL009873-RA 24822	AAEL009873	conserved hypothetical protein	D	0	0	0	0	0	0	0	0	0	0.066	0.09	0.079	0.171	0.005	0.196	-0.007	-0.024	0.011	0.887618	0.779681	0.795215	0.513216	0.999904	0.416492	0.996788	0.999739	0.99987	0.46	0.64	0.56	1.21	0.03	1.39	-0.05	-0.12	0.06	0.64892	0.53318	0.58401	0.24331	0.97491
390	4	38	CTACCCAAGAAAACCGAGAAGAAGGCCTAAAATCATCTGTCATTATCGAATATCCAC	AAEL003687-RA 29416	AAEL003687-RA 29416	AAEL003687	histone h2a	RTT	0	0	0	0	0	0	0	0	0	0.357	0.374	0.016	0.058	0.188	0.075	-0.17	-0.017	0.358	0.179761	0.133838	0.962002	0.865002	0.878927	0.80053	0.882231	0.999739	0.99987	2.45	2.57	0.11	0.39	1.29	0.51	-1.17	-0.08	1.74	0.02663	0.02097	0.91288	0.69835	0.216
391	3	39	ATAATTAATGCCTCACGACGATTGTGGAAAGTAATTTTGATTTTCCAACTGCGAAAATTA	AAEL017055-RA 30739	AAEL017055-RA 30739	AAEL017055	Conserved hypothetical protein (Zinc-finger associated domain )	D	0	0	0	0	0	0	0	0	0	-0.026	0.195	-0.205	-0.31	0.326	-0.09	-0.074	-0.221	0.4	0.96202	0.468597	0.398585	0.166354	0.568905	0.741309	0.962869	0.999739	0.99987	-0.19	1.42	-1.49	-2.25	2.37	-0.65	-0.54	-1.13	2.06	0.85486	0.17661	0.15577	0.03901	0.03127
392	4	39	GTATACACATATGGGAAAAATGTTTGGATTAAAATAAACGACACTTCATATAACGAA	AAEL009462-RA 12493	AAEL009462-RA 12493	AAEL009462	hydroxyacylglutathione hydrolase	M	0	0	0	0	0	0	0	0	0	-1.393	-0.908	-1.654	0.475	-0.413	0.959	-1.158	-0.484	0.745	0.086887	0.279582	0.033686	0.591005	0.951854	0.197767	0.485833	0.999739	0.99987	-2.98	-1.95	-3.54	1.02	-0.88	2.06	-2.48	-0.73	1.13	0.009	0.07004	0.00281	0.32452	0.39014
393	3	40	CCAATAGTTCAATTTCAATGAAGAGCATCGTCCATGCTCGATCGTTTATCAACATTC	AAEL013860-RA 28327	AAEL013860-RA 28327	AAEL013860	hypothetical protein	U	0	0	0	0	0	0	0	0	0	0.069	0.097	0.225	-0.04	0.039	-0.012	0.167	-0.028	-0.128	0.831745	0.671008	0.212797	0.872352	0.986169	0.962114	0.793747	0.999739	0.99987	0.64	0.9	2.1	-0.37	0.36	-0.11	1.56	-0.19	-0.85	0.53086	0.38031	0.05201	0.71444	0.72362
394	4	40	CGTATTGTTTAGAAGATGATATATTGGAGAGGAGCGATACCTAGTTAAATAGCAAAG	AAEL002513-RA 4319	AAEL002513-RA 4319	AAEL002513	hypothetical protein	TRP	0	0	0	0	0	0	0	0	0	0.43	0.439	0.548	0.118	-0.003	0.127	0.105	-0.009	-0.108	0.143292	0.114868	0.044094	0.723134	0.999904	0.683513	0.952401	0.999739	0.99987	2.63	2.69	3.35	0.72	-0.02	0.78	0.64	-0.04	-0.47	0.01849	0.01646	0.00419	0.48107	0.98502
395	3	41	TACAAGATACCGTCGAAAAGATGCGACTTCAGTTGAACACTTTGATTCAAAATTATA	AAEL010129-RA 28003	AAEL010129-RA 28003	AAEL010129	conserved hypothetical protein	D	0	0	0	0	0	0	0	0	0	-0.017	0.228	0.226	-0.301	0.051	-0.055	0.049	-0.245	0.002	0.96963	0.282014	0.261075	0.110718	0.985295	0.821738	0.976417	0.999739	0.99987	-0.15	1.94	1.92	-2.55	0.43	-0.47	0.42	-1.47	0.01	0.88544	0.07116	0.07315	0.02158	0.67236
396	4	41	GTACAGCTAGATGAATAATAGATTAATTGGTTGAACGAACCTGATGGAATTATGTAG	AAEL002461-RA 14341	AAEL002461-RA 14341	AAEL002461	RNA-binding protein, putative	RTT	0	0	0	0	0	0	0	0	0	-0.218	-0.136	-0.207	-0.005	0.121	0.077	0.05	-0.082	0.071	0.333144	0.557467	0.292041	0.986938	0.92373	0.731575	0.974149	0.999739	0.99987	-1.91	-1.19	-1.82	-0.04	1.07	0.68	0.44	-0.51	0.44	0.07454	0.25019	0.08809	0.9671	0.30204
397	3	42	GAAGACCTATCGGTTCAATTGCTCCAAGGTGATCAACACTCCCGTCAATACTATTTC	AAEL010355-RA 18790	AAEL010355-RA 18790	AAEL010355	conserved hypothetical protein	D	0	0	0	0	0	0	0	0	0	-0.19	-0.408	-0.254	0.18	-0.08	-0.037	0.074	0.217	-0.154	0.558123	0.088794	0.300754	0.487545	0.98197	0.905779	0.966424	0.999739	0.99987	-1.34	-2.88	-1.79	1.27	-0.56	-0.26	0.52	1.08	-0.77	0.19868	0.0112	0.09265	0.22261	0.58271
398	4	42	TTCAGTAATAAGTAGATTAGACCTAACGTCATTAGATTCATCTGTAGTACCTTAATT	AAEL012166-RC 8980	AAEL012166-RC 8980	AAEL012166	conserved hypothetical protein	D	0	0	0	0	0	0	0	0	0	0.013	-0.041	-0.154	0.497	0.037	0.443	-0.076	0.054	0.113	0.988142	0.928131	0.658357	0.07762	0.994677	0.111508	0.975565	0.999739	0.99987	0.07	-0.23	-0.87	2.8	0.21	2.5	-0.43	0.22	0.45	0.94236	0.81861	0.39724	0.01301	0.8355
399	3	43	GTAAACAGTCCAAACAAATATTTAAAACAAAATGTGAAATCTGTGATAAATCGTTTC	AAEL013154-RA 29800	AAEL013154-RA 29800	AAEL013154	hypothetical protein	D	0	0	0	0	0	0	0	0	0	-0.155	0.019	-0.049	-0.131	0.043	0.044	-0.026	-0.175	0.069	0.653265	0.958992	0.876337	0.622881	0.986638	0.884605	0.989498	0.999739	0.99987	-1.12	0.14	-0.36	-0.94	0.31	0.32	-0.18	-0.89	0.35	0.27929	0.89087	0.72574	0.35958	0.75891
400	4	43	CTAGAAATAAAACAACAAAGTATTTAAAGTGCCCGATGATTATTTTATCCGCTATCT	AAEL011134-RA 6977	AAEL011134-RA 6977	AAEL011134	esophageal cancer associated protein	D	0	1	1	0	0	0	0	0	0	0.623	1.053	0.883	-0.126	0.02	0.305	-0.15	-0.43	0.17	0.110264	0.005751	0.017567	0.791785	0.996476	0.419162	0.946706	0.999739	0.99987	2.82	4.77	4	-0.57	0.09	1.38	-0.68	-1.38	0.54	0.01257	0.00023	0.00109	0.57784	0.92826
401	3	44	GTACTCAGTATTTATAAAATTGTATTGTTATTATTGTTGGCAAGAAAAATCTTTTTG	AAEL002294-RA 14852	AAEL002294-RA 14852	AAEL002294	sulfate transporter	TRP	0	0	0	0	0	0	0	0	0	-0.165	0.634	0.036	0.451	0.034	1.249	-0.563	-0.799	0.597	0.888896	0.336753	0.964579	0.492149	0.996475	0.026292	0.78827	0.992179	0.99987	-0.46	1.77	0.1	1.26	0.09	3.49	-1.57	-1.58	1.18	0.65163	0.09635	0.92033	0.22677	0.92586
402	4	44	ATTCCTTTCGATTAAAGCAATGTAAACGATTTTCTAGCAATTTTGATAAGAGATTAG	AAEL003859-RA 37751	AAEL003859-RA 37751	AAEL003859	leucinech transmembrane protein	I	0	0	0	0	0	0	0	0	0	-0.334	0.155	0.255	-0.086	0.306	0.403	0.406	-0.489	-0.101	0.409897	0.719237	0.478117	0.849932	0.828093	0.201964	0.617862	0.985512	0.99987	-1.69	0.78	1.29	-0.43	1.54	2.04	2.05	-1.75	-0.36	0.11114	0.44592	0.21584	0.67011	0.14244
403	3	45	AAAATATGTTTGTTACATTCTGATTTTATCATTGAAATGTCATATCACGACAAATCG	AAEL002261-RA 1668	AAEL002261-RA 1668	AAEL002261	GTP cyclohydrolase i	D	0	0	0	0	0	0	0	0	0	-0.086	-0.525	0.103	0.876	-0.108	0.437	0.519	0.439	-0.627	0.922068	0.270561	0.866173	0.038228	0.985745	0.317986	0.65908	0.999739	0.99987	-0.32	-1.98	0.39	3.3	-0.41	1.64	1.96	1.17	-1.67	0.75112	0.06619	0.70391	0.00468	0.68946
405	3	46	AGTGTTGTAACATTACGCTTGCAATAGGTTAAGATAAATATAATATTTAAACGAAAC	AAEL017177-RA 17187	AAEL017177-RA 17187	AAEL017177	Hypothetical protein	U	0	0	0	0	0	0	0	0	0	0.033	0.096	0.073	-0.163	0.051	-0.1	0.028	-0.063	0.023	0.917267	0.635091	0.707185	0.323559	0.983084	0.572903	0.981897	0.999739	0.99987	0.34	1	0.76	-1.69	0.53	-1.04	0.3	-0.46	0.17	0.73828	0.3343	0.4593	0.11002	0.60112
406	4	46	GTTTAATCGTCAAAGTCTTCCCGACTAACACAGTTCTTATGGTTAATCGAACTAATC	AAEL002678-RA 42381	AAEL002678-RA 42381	AAEL002678	ras suppressor protein 1, rsu1	I(LRR)	0	0	0	0	0	0	0	0	0	-0.355	-0.145	-0.334	0.272	-0.411	0.482	-0.599	-0.21	0.188	0.121712	0.582973	0.120491	0.201037	0.294637	0.018453	0.052773	0.999739	0.99987	-2.75	-1.13	-2.58	2.1	-3.18	3.73	-4.64	-1.15	1.03	0.01458	0.27747	0.02031	0.05192	0.006
407	3	47	ATGTGATTGAAATGCTTACAACTGCAACACACAAGTATTTGCAATAGAAATTATAAA	AAEL014183-RB 31758	AAEL014183-RB 31758	AAEL014183	conserved hypothetical protein	D	0	0	0	0	0	0	0	0	0	-0.494	-0.594	-0.546	-0.353	-0.245	-0.452	-0.198	0.099	-0.047	0.010033	0.002556	0.00485	0.046994	0.629089	0.011213	0.718297	0.999739	0.99987	-4.41	-5.3	-4.88	-3.15	-2.19	-4.04	-1.77	0.63	-0.3	0.00046	8e-05	0.00018	0.00633	0.04428
408	4	47	ATATGAATATTAAAACATTAATTTCTCAGAAGATGTAAGCAAAAAGTGGCATAAGGT	AAEL002216-RA 16293	AAEL002216-RA 16293	AAEL002216	5-amp-activated protein kinase, beta subunit	D	0	0	0	0	0	0	0	0	0	-0.004	-0.083	0.032	-0.056	-0.169	-0.135	-0.055	0.079	-0.114	0.993422	0.716818	0.89818	0.806175	0.81023	0.456385	0.966494	0.999739	0.99987	-0.04	-0.79	0.3	-0.54	-1.61	-1.29	-0.52	0.53	-0.77	0.9718	0.44236	0.76595	0.59798	0.12693
409	3	48	TGATAAGCTACTCAAACGAGTTGAATATCTGCAAAGAATGTTCAAAACTATTGTTAG	AAEL010051-RA 4383	AAEL010051-RA 4383	AAEL010051	cell cycle progression	D	0	0	0	0	0	0	0	0	0	0.011	-0.174	-0.271	0.115	-0.183	-0.07	-0.28	0.185	0.097	0.985184	0.49434	0.214392	0.648741	0.857658	0.788821	0.572078	0.999739	0.99987	0.09	-1.35	-2.1	0.89	-1.42	-0.54	-2.17	1.01	0.53	0.93241	0.1973	0.05264	0.38741	0.17504
410	4	48	TAGGTGATTTATATTGGATTATTCCCGCTGTTTAATTTAATATCTTTATTATGTAAA	AAEL004402-RA 99	AAEL004402-RA 99	AAEL004402	alpha-l-iduronidase	M	0	0	0	0	0	0	0	0	0	0.252	0.446	0.249	0.035	0.225	0.229	0.028	-0.194	0.198	0.336162	0.045439	0.275376	0.911803	0.786778	0.290317	0.988829	0.999739	0.99987	1.9	3.37	1.88	0.26	1.7	1.73	0.21	-1.04	1.05	0.07572	0.00406	0.07965	0.79729	0.10925
412	4	49	TTTTAGTGTCGAGGTTTTCAAGAATTTTCTCAATTGTGCGATGCTTATTAATCAGTT	AAEL005848-RA 29500	AAEL005848-RA 29500	AAEL005848	conserved hypothetical protein	U	0	0	0	0	0	0	0	0	0	0.394	0.387	0.775	-0.124	-0.07	-0.13	0.317	0.006	-0.388	0.513364	0.468086	0.088154	0.841645	0.99231	0.819138	0.882737	0.999739	0.99987	1.44	1.42	2.83	-0.45	-0.26	-0.48	1.16	0.02	-1	0.16974	0.17631	0.01223	0.65631	0.80061
413	3	50	TTATTCATATTGATTACCCGCCTTGAGTTGTGATGTATTGACAATAAATTGTAATGT	AAEL009530-RA 14038	AAEL009530-RA 14038	AAEL009530	tmc6 protein (evin)	D	0	0	0	0	0	-1	0	0	0	0.13	-0.014	0.165	-0.653	0.29	-0.796	0.469	0.143	-0.178	0.808595	0.980068	0.651248	0.027153	0.824174	0.007499	0.466596	0.999739	0.99987	0.7	-0.07	0.89	-3.53	1.57	-4.3	2.53	0.55	-0.68	0.49337	0.94207	0.38695	0.00289	0.13638
414	4	50	ATATAGAAACGAGTCAGCAGAAAATATGTCTTCGGAATCTCTCGATAGTTGCGATTT	AAEL003541-RA 42519	AAEL003541-RA 42519	AAEL003541	galectin	I	0	0	0	-1	0	0	0	0	0	0.005	0.428	0.493	-1.06	-0.195	-0.637	-0.129	-0.423	-0.065	0.994974	0.150253	0.086687	0.00066	0.913722	0.019878	0.936444	0.991305	0.99987	0.03	2.47	2.85	-6.12	-1.12	-3.68	-0.75	-1.73	-0.27	0.97745	0.02551	0.01187	2e-05	0.27794
415	3	51	AAGAAGAAAGACGCTCTAAAGGAGAAAGAAGAAATGATCAAGCGACAAACGATGATG	AAEL013354-RA 18336	AAEL013354-RA 18336	AAEL013354	forkhead protein/ forkhead protein domain	RTT	0	0	0	0	0	0	0	0	0	0.11	0.118	-0.038	-0.066	0.075	-0.058	-0.081	-0.008	0.156	0.864802	0.80293	0.937392	0.891396	0.986169	0.896843	0.976627	0.999739	0.99987	0.54	0.57	-0.19	-0.32	0.37	-0.28	-0.39	-0.03	0.54	0.59887	0.57384	0.85405	0.75317	0.71793
416	4	51	GTTTGAGTACAAACTGATGGTGGAGCTGTTGGACATGATAAGAAATGTGAATGCTAG	AAEL007103-RA 33464	AAEL007103-RA 33464	AAEL007103	p37NB protein, putative	I(LRR)	0	0	0	0	0	0	0	0	0	0.117	0.066	0.029	-0.058	-0.182	-0.109	-0.219	0.051	0.037	0.810919	0.873225	0.943298	0.882602	0.921648	0.744266	0.867463	0.999739	0.99987	0.69	0.39	0.17	-0.34	-1.08	-0.64	-1.3	0.21	0.16	0.49802	0.70051	0.86582	0.73642	0.29733
418	4	52	CAGTGATATCATCCCAATCCACCAAACTACCCGGACTATCAATCATATCCAATCAAC	AAEL009322-RA 21864	AAEL009322-RA 21864	AAEL009322	hypothetical protein	U	0	0	0	0	0	0	0	0	0	0.3	0.137	0.216	-0.406	-0.182	-0.569	-0.103	0.163	-0.079	0.660751	0.830777	0.692596	0.400451	0.977246	0.191615	0.97773	0.999739	0.99987	1.1	0.5	0.79	-1.48	-0.67	-2.08	-0.38	0.42	-0.21	0.28917	0.62422	0.44119	0.15769	0.51486
419	3	53	GGAAATGAACCTAAGTACATCTCAATTCTAGGAGAAATAGTCACCATCAGCAAAATT	AAEL010270-RA 38716	AAEL010270-RA 38716	AAEL010270	hypothetical protein	I	0	0	0	0	1	0	1	0	0	0.045	-0.079	-0.362	0.076	1.426	-0.048	1.143	0.124	0.283	0.920031	0.798271	0.106784	0.795009	0.000178	0.869005	0.000452	0.999739	0.99987	0.33	-0.59	-2.68	0.56	10.56	-0.36	8.47	0.65	1.48	0.74511	0.56628	0.01676	0.58315	0
420	4	53	ACAATCCAATGATTCTGACTCCTGCAAATCTCCAAAATATGTCGATGAAAGTAAATC	AAEL004246-RB 20939	AAEL004246-RB 20939	AAEL004246	still life, putative	D	0	0	0	0	0	0	0	0	0	0.043	0.166	0.064	-0.132	0.114	-0.01	0.013	-0.122	0.101	0.889596	0.344158	0.744826	0.434899	0.899416	0.963443	0.992715	0.999739	0.99987	0.46	1.75	0.68	-1.4	1.21	-0.11	0.14	-0.91	0.76	0.65319	0.10022	0.50786	0.18207	0.24591
421	3	54	ATCGTTAAGCAAAAGTGAGATTAAGACTGGAAATTTATACTCCTGTTGTCCTGTTTT	AAEL012960-RA 15070	AAEL012960-RA 15070	AAEL012960	importin alpha	TRP	0	0	0	0	0	0	0	0	0	0.239	0.354	0.139	-0.316	0.273	-0.202	0.057	-0.115	0.216	0.87665	0.736266	0.903511	0.750719	0.979852	0.842452	0.993047	0.999739	0.99987	0.5	0.74	0.29	-0.66	0.57	-0.42	0.12	-0.17	0.32	0.62397	0.47046	0.7761	0.51816	0.57722
422	4	54	GAACGAAAACGTGTTGGCTGTGAAACAAATTTTGAAGCGATTTTTCCTGTTAAAAAT	AAEL007697-RA 20990	AAEL007697-RA 20990	AAEL007697	conserved hypothetical protein	D	0	0	0	0	0	0	0	0	0	-0.05	0.113	-0.203	-0.519	0.275	-0.356	-0.041	-0.163	0.316	0.960201	0.856278	0.69991	0.233925	0.926021	0.428226	0.991858	0.999739	0.99987	-0.19	0.43	-0.77	-1.98	1.05	-1.36	-0.16	-0.44	0.85	0.8513	0.67126	0.4505	0.06544	0.30915
423	3	55	CTTCCGATCTGGCTCATCCAAAGGATTTCCTCATTTATATAATGAAGCAGCAGATTT	AAEL012050-RA 26393	AAEL012050-RA 26393	AAEL012050	hypothetical protein	D	0	0	0	0	0	0	0	0	0	0.932	0.553	0.921	0.09	-0.2	-0.289	0.168	0.379	-0.368	0.046307	0.254843	0.042512	0.888279	0.972487	0.563072	0.958332	0.999739	0.99987	3.42	2.03	3.38	0.33	-0.73	-1.06	0.61	0.98	-0.95	0.00366	0.06009	0.00398	0.74594	0.47412
424	4	55	TATTAAGTCAGCAACAAATTCATTCTAAAGTGACAAGATTGTGAAGCATCCAATTTA	AAEL006523-RA 42994	AAEL006523-RA 42994	AAEL006523	crk	I	0	0	0	0	0	0	0	0	0	0.152	-0.037	-0.158	-0.587	0.069	-0.777	-0.052	0.19	0.121	0.689462	0.923116	0.5788	0.015586	0.985255	0.002083	0.981296	0.999739	0.99987	1.01	-0.25	-1.05	-3.91	0.46	-5.17	-0.34	0.89	0.57	0.32589	0.80714	0.30896	0.00132	0.65282
426	4	56	AAATCTAAGTGATTATCAACTAGGAAGCAGAAATATTATTGTAAACAGCCAAGGAAA	AAEL003845-RA 1856	AAEL003845-RA 1856	AAEL003845	Ets domain-containing protein	D	0	0	0	0	0	0	0	0	0	0.053	0.07	-0.047	-0.574	0.492	-0.557	0.375	-0.017	0.117	0.917033	0.84661	0.897485	0.019858	0.2875	0.021486	0.490718	0.999739	0.99987	0.34	0.46	-0.31	-3.74	3.2	-3.63	2.44	-0.08	0.54	0.73563	0.6535	0.76409	0.00185	0.00568
427	3	57	GTAGTGAAATCAAACTTGTGTATTATAATGAAGAAATTTGCGTTAGTTATAGCCACC	AAEL008411-RA 36078	AAEL008411-RA 36078	AAEL008411	serine collagenase 1 precursor, putative	I	0	0	0	0	0	0	0	0	0	0.024	0.084	0.133	-0.037	0.017	0.023	0.066	-0.061	-0.049	0.940277	0.659408	0.402335	0.857986	0.994677	0.908323	0.936463	0.999739	0.99987	0.26	0.94	1.48	-0.42	0.19	0.26	0.73	-0.48	-0.39	0.79599	0.36375	0.15846	0.68304	0.85316
428	4	57	CTTTGCTTCCTTTGATTCCCGTAAAACTTCCAAACAGATGCTGAACATGGATTATAA	AAEL010468-RA 22493	AAEL010468-RA 22493	AAEL010468	DNA-directed RNA polymerase I, 12kD-subunit, putative	RTT	0	0	0	0	0	0	0	0	0	0.226	0.085	-0.106	-0.27	0.023	-0.41	-0.169	0.14	0.192	0.415027	0.781855	0.694045	0.229612	0.994677	0.051438	0.871004	0.999739	0.99987	1.67	0.63	-0.79	-2	0.17	-3.04	-1.25	0.73	1	0.11488	0.53731	0.44274	0.06369	0.86824
429	3	58	CAGGTGACGAACAACCCGGAAAACGACGGATGTATTAACGCTGTGCTGTTAGTTTAG	AAEL013533-RA 2925	AAEL013533-RA 2925	AAEL013533	conserved hypothetical protein	RTT	0	0	0	-1	0	-1	0	0	0	-0.107	-0.573	-0.275	-1.862	-0.372	-2.327	-0.074	0.465	-0.298	0.905433	0.2167	0.583654	0.000197	0.863852	2.5e-05	0.98198	0.999739	0.99987	-0.41	-2.17	-1.04	-7.05	-1.41	-8.81	-0.28	1.25	-0.8	0.69021	0.0461	0.31423	0	0.17925
430	4	58	GAACCCAATAGGGTCCAATCCCAGGATGATGATCCATTAGATTCCGTGAATGAAAGT	AAEL008824-RA 14441	AAEL008824-RA 14441	AAEL008824	conserved hypothetical protein	U	0	0	0	0	0	0	0	0	0	0.045	0.18	0.111	0.167	0.043	0.301	-0.026	-0.135	0.069	0.921852	0.518807	0.691219	0.521141	0.986638	0.17294	0.989498	0.999739	0.99987	0.32	1.29	0.79	1.19	0.31	2.16	-0.19	-0.68	0.35	0.74974	0.21599	0.43969	0.25038	0.75942
431	3	59	GTATTCTACCAGATTTACAAACGTATCATCCAATACTACTACCAGTTCAAGAATCAC	AAEL008817-RA 40958	AAEL008817-RA 40958	AAEL008817	hexamerin 2 beta	I	0	0	0	0	0	0	0	0	0	0.065	0.139	0.112	-0.051	0.038	0.023	0.012	-0.074	0.027	0.760618	0.338858	0.423168	0.75889	0.985255	0.891452	0.992715	0.999739	0.99987	0.83	1.76	1.43	-0.64	0.49	0.29	0.15	-0.66	0.24	0.4213	0.09727	0.17369	0.52916	0.63143
432	4	59	GAAAAGCGGTACTATCTTAGCATTTTCTTCAAGGCTAACTGGTTCAAAGCCCTACAG	AAEL011612-RB 36448	AAEL011612-RB 36448	AAEL011612	galactose-specific C-type lectin, putative	I	0	0	0	0	0	0	0	0	0	-0.008	-0.032	-0.029	0.022	-0.001	-0.001	0.002	0.023	-0.003	0.981911	0.882933	0.885345	0.913904	0.999904	0.996042	0.997418	0.999739	0.99987	-0.1	-0.37	-0.33	0.26	-0.01	-0.01	0.02	0.19	-0.02	0.92425	0.71993	0.74285	0.80077	0.99483
433	3	60	GTTCAAGAAGTTGAAGTTAATTGTTAAGATGCTATTTTATTCACATTACGGTTTAAC	AAEL002918-RA 14258	AAEL002918-RA 14258	AAEL002918	centaurin beta	M	0	0	0	0	0	0	0	0	0	-0.458	-0.222	-0.427	-0.256	0.25	-0.02	0.045	-0.236	0.205	0.226247	0.594297	0.210964	0.488715	0.888372	0.966474	0.988829	0.999739	0.99987	-2.27	-1.1	-2.11	-1.27	1.24	-0.1	0.22	-0.83	0.72	0.03797	0.28916	0.05097	0.22346	0.23401
434	4	60	ATCTCTTTGCAAATAAACTGTATTTCCACTTCAATGGAAGTTACGCCGGATTCGATA	AAEL001100-RB 26651	AAEL001100-RB 26651	AAEL001100	phosphoserine phosphatase	D	0	0	0	1	0	1	0	0	0	-0.356	0.179	0.168	3.765	-0.426	4.3	-0.437	-0.535	0.011	0.75383	0.860014	0.86228	2.6e-05	0.934677	7e-06	0.904629	0.999739	0.99987	-0.84	0.42	0.4	8.91	-1.01	10.18	-1.03	-0.9	0.02	0.4119	0.67836	0.69699	0	0.32882
435	3	61	GACCTAATGGATGACAGTGGGGTGTTCATAATGGATATGTACAACTACCGGATCTAC	AAEL004639-RA 916	AAEL004639-RA 916	AAEL004639	histone deacetylase	M	0	0	0	0	0	0	0	0	0	-0.416	-0.371	-0.371	-0.449	-0.203	-0.404	-0.202	-0.045	0	0.086681	0.118463	0.109512	0.042317	0.847432	0.062019	0.829742	0.999739	0.99987	-2.99	-2.66	-2.66	-3.23	-1.45	-2.9	-1.45	-0.23	0	0.00895	0.01732	0.0174	0.00543	0.16584
436	4	61	TGTTACTATCTACATTTAAGTAGCGTTAAACATTATGTATCTCAAAATCTCTTAATG	AAEL005554-RA 3623	AAEL005554-RA 3623	AAEL005554	hypothetical protein	U	0	0	0	0	0	0	0	0	0	0.132	0.364	0.575	-0.228	0.036	0.004	0.247	-0.232	-0.211	0.744171	0.166089	0.02418	0.393932	0.993395	0.991756	0.774953	0.999739	0.99987	0.87	2.39	3.77	-1.5	0.24	0.02	1.62	-1.08	-0.98	0.39895	0.02991	0.00174	0.15408	0.81434
437	3	62	ACTATCGCTAGGACATGCGGTATGAGTACTTCTTGAATGGTTGTTTTAAGTATTTAG	AAEL011879-RA 26987	AAEL011879-RA 26987	AAEL011879	citron ser/thr kinase	D	0	0	0	0	0	0	0	0	0	-0.013	0.208	-0.032	-0.691	0.167	-0.471	-0.073	-0.22	0.24	0.993391	0.793015	0.968282	0.229612	0.985255	0.427693	0.988829	0.999739	0.99987	-0.04	0.6	-0.09	-2	0.48	-1.36	-0.21	-0.45	0.49	0.97138	0.55716	0.92738	0.06368	0.63607
438	4	62	CACTATCGGTACCAGGCGGAGTACTACTACCACAATATGGCGATCATCTTCCTAATG	AAEL012625-RA 41455	AAEL012625-RA 41455	AAEL012625	serine protease snake, putative	I	0	0	0	0	0	0	0	0	0	0.033	0.098	0.12	0.165	-0.17	0.231	-0.148	-0.066	-0.022	0.957442	0.790489	0.71672	0.591204	0.926676	0.401208	0.927509	0.999739	0.99987	0.2	0.61	0.74	1.02	-1.05	1.42	-0.91	-0.29	-0.09	0.84362	0.55328	0.47021	0.32474	0.3117
439	3	63	ATAGTTACTTAATGTGAGTTTATCTTCACTTTCGAATTATAGTACAAACATTATAAA	AAEL003940-RA 8816	AAEL003940-RA 8816	AAEL003940	hypothetical protein	TRP	0	0	0	0	0	0	0	0	0	0.342	0.082	0.475	0.048	-0.308	-0.212	0.086	0.26	-0.393	0.190182	0.80301	0.044746	0.88603	0.642832	0.372767	0.958332	0.999739	0.99987	2.4	0.57	3.34	0.34	-2.16	-1.49	0.6	1.29	-1.96	0.02913	0.57424	0.0043	0.74125	0.04657
440	4	63	TAATGGACTGGTGCAATATAGGTTGAGCCTTGGACAATATTGCTTTCAGATCTAAAC	AAEL013232-RA 27774	AAEL013232-RA 27774	AAEL013232	conserved hypothetical protein	U	0	0	0	0	0	0	0	0	0	0.248	0.192	0.053	0.057	-0.01	0	-0.149	0.056	0.139	0.401762	0.503904	0.874492	0.866527	0.998583	0.999296	0.904967	0.999739	0.99987	1.71	1.32	0.36	0.39	-0.07	0	-1.03	0.27	0.68	0.10683	0.20471	0.72119	0.70199	0.94606
441	3	64	ATAGAAAACTAGACACCAGTCGGACTTGCAAAATCTGTTACGTTAATGAGTACAATA	AAEL009074-RA 38548	AAEL009074-RA 38548	AAEL009074	inhibitor of apoptosis 1, diap1	I	0	0	0	-1	0	-1	0	0	0	-0.307	-0.241	-0.192	-1.064	0.144	-0.998	0.192	-0.066	-0.049	0.412196	0.50526	0.578621	0.000999	0.963874	0.001423	0.902914	0.999739	0.99987	-1.68	-1.32	-1.05	-5.82	0.79	-5.46	1.05	-0.25	-0.19	0.11303	0.20622	0.30871	3e-05	0.44412
442	4	64	GAGTTTGTGCCACTACTTGTATTCTGTTTTCTGTCGCTGCTCTCTACTATATCAATA	AAEL007634-RA 3501	AAEL007634-RA 3501	AAEL007634	conserved hypothetical protein	U	0	0	0	0	0	0	0	0	0	0.288	0.322	0.147	0.537	0.131	0.571	-0.045	-0.034	0.176	0.380721	0.26874	0.646173	0.038191	0.962253	0.025435	0.982353	0.999739	0.99987	1.77	1.98	0.9	3.3	0.8	3.51	-0.28	-0.15	0.76	0.09607	0.06552	0.3814	0.00467	0.43345
443	3	65	TATTGTTGTCTATTGAAAATCGTTCGTTATTGAAATTTGAACATAAAAGAAATCATT	AAEL014900-RA 5530	AAEL014900-RA 5530	AAEL014900	ataxia telangiectasia mutated (atm)	REDOX/STRESS/MIT	0	0	0	0	0	0	0	0	0	0.024	0.17	-0.049	-0.198	0.072	-0.053	-0.147	-0.145	0.219	0.964492	0.550345	0.878114	0.426734	0.984438	0.859227	0.902914	0.999739	0.99987	0.17	1.21	-0.35	-1.42	0.51	-0.38	-1.05	-0.73	1.11	0.86413	0.24314	0.72858	0.17602	0.61482
444	4	65	GAATGGAGTCACCGTTAAAATCAAGGAGTTTTATCCTCATCCCGAATACAGAGCTAG	AAEL004540-RA 42662	AAEL004540-RA 42662	AAEL004540	tryptase, putative	I	0	0	0	0	0	0	0	0	0	0.141	0.059	-0.069	0.074	0.002	-0.008	-0.126	0.082	0.128	0.647111	0.841993	0.795215	0.78106	0.999904	0.977948	0.906827	0.999739	0.99987	1.14	0.47	-0.56	0.59	0.02	-0.06	-1.02	0.47	0.73	0.27231	0.64474	0.58413	0.56096	0.98601
445	3	66	GATATTCAACGAGGTCGTGATCATGGCTTGAGTAGCTTCACAAATTACTACAAACAC	AAEL013171-RA 36654	AAEL013171-RA 36654	AAEL013171	oxidase/peroxidase	I	0	0	0	0	0	0	0	0	0	-0.197	-0.078	0.032	0.249	0.347	0.368	0.458	-0.119	-0.11	0.496672	0.798181	0.920675	0.267766	0.506908	0.075971	0.20117	0.999739	0.99987	-1.48	-0.59	0.24	1.87	2.61	2.76	3.44	-0.63	-0.59	0.15886	0.56604	0.81236	0.08029	0.01926
446	4	66	GAATTGAATGTGTTGTTGCTAGTCCCACAATCGAATCAAAGTGTTAAACTGTAAGTT	AAEL010924-RA 3361	AAEL010924-RA 3361	AAEL010924	ca-activated cl channel protein	TRP	0	0	0	0	0	0	0	0	0	0.329	-0.049	0.051	0.199	-0.089	-0.179	0.01	0.378	-0.1	0.239517	0.897282	0.881709	0.458727	0.979442	0.491902	0.995939	0.970685	0.99987	2.22	-0.33	0.34	1.34	-0.6	-1.21	0.07	1.8	-0.47	0.04183	0.74803	0.73603	0.20019	0.5569
448	3	68	AAAGACGAGAAGACCCTATAGATCTTTATTTTTGTTAATTATAAATTAAAAAGAATAATT	AAEL017413-RA 16911	AAEL017413-RA 16911	AAEL017413	Hypothetical protein	U	0	0	0	0	0	0	0	0	0	0.065	0.077	-0.042	-0.179	-0.181	-0.167	-0.299	-0.012	0.118	0.923397	0.879024	0.931524	0.651587	0.949585	0.663388	0.820954	0.999739	0.99987	0.32	0.38	-0.21	-0.88	-0.89	-0.82	-1.48	-0.04	0.41	0.75429	0.71044	0.83925	0.39043	0.38536
449	4	68	ATCACAATTCCCTTTTGCACGGACATTCAGTACAACAAAACCATCATGCCGAATCTT	AAEL015190-RA 31621	AAEL015190-RA 31621	AAEL015190	hypothetical protein	D	0	0	0	0	0	0	0	0	0	0.095	0.43	0.43	-0.094	-0.056	0.24	-0.055	-0.334	-0.001	0.782459	0.037338	0.03534	0.703669	0.985255	0.222448	0.972493	0.956073	0.99987	0.78	3.5	3.51	-0.77	-0.46	1.96	-0.45	-1.93	0	0.44915	0.00307	0.00303	0.45381	0.65422
450	3	69	CTATACAAATGGAGGGCTTCGATGGAGATAAAGCAGTAGCACGATATACTGAGTTTG	AAEL015428-RA 41878	AAEL015428-RA 41878	AAEL015428	fibrinogen and fibronectin	I	0	0	0	0	0	0	0	0	0	-0.048	-0.023	0.041	-0.086	0.274	-0.061	0.337	-0.025	-0.064	0.943014	0.965003	0.927752	0.840148	0.848163	0.881923	0.712335	0.999739	0.99987	-0.25	-0.12	0.22	-0.46	1.45	-0.32	1.79	-0.09	-0.24	0.80312	0.9053	0.83167	0.65434	0.16618
451	4	69	TTTTGTTCATTCAATAGTTAGCTTTATTTATTGCAGATTGCGTAGAATAAAATATAG	AAEL004474-RA 14773	AAEL004474-RA 14773	AAEL004474	nonceptor serine/threonine protein kinase	D	0	0	0	0	0	0	0	0	0	-0.007	0.06	0.089	-0.167	-0.015	-0.1	0.013	-0.067	-0.029	0.992621	0.867836	0.779964	0.547293	0.995059	0.731721	0.994387	0.999739	0.99987	-0.05	0.4	0.6	-1.13	-0.1	-0.67	0.09	-0.32	-0.14	0.96359	0.69178	0.55968	0.2776	0.91854
452	3	70	CTGAAGAGAAGTGATAAATCTTGTGTCCAAGTGGCTACAAATGAAATCATATCGACC	AAEL005194-RA 33012	AAEL005194-RA 33012	AAEL005194	fibrinogen and fibronectin	I	0	0	0	0	0	0	0	0	0	0.239	0.313	0.416	-0.193	0.21	-0.119	0.313	-0.074	-0.103	0.349922	0.156517	0.050843	0.393	0.804611	0.622382	0.490718	0.999739	0.99987	1.87	2.44	3.25	-1.5	1.63	-0.93	2.44	-0.41	-0.57	0.08098	0.0271	0.0052	0.15342	0.12251
453	4	70	GGATACTATAACTACCGATCCGGAAGAGTTCTTCAACTGTCAGGTTCTAGAATGTCC	AAEL009338-RB 33724	AAEL009338-RB 33724	AAEL009338	conserved hypothetical protein	I	0	0	0	0	0	0	0	0	0	-0.081	0.005	-0.116	-0.054	0.105	0.032	-0.016	-0.085	0.12	0.729709	0.985165	0.476705	0.779267	0.907387	0.868608	0.989982	0.999739	0.99987	-0.9	0.05	-1.29	-0.6	1.17	0.36	-0.18	-0.68	0.95	0.37966	0.95996	0.21452	0.55845	0.25975
454	3	71	GATTTGAGATTAAGACTTGTGTGTTTCTCTTAGTTTGTAGTTTGGTTTTATAATATT	AAEL014754-RA 4912	AAEL014754-RA 4912	AAEL014754	conserved hypothetical protein	REDOX	0	0	0	1	0	1	0	0	0	-0.066	0.23	0.148	1.029	0.299	1.325	0.216	-0.296	0.082	0.948295	0.705636	0.81244	0.022956	0.925636	0.00423	0.93311	0.999739	0.99987	-0.23	0.82	0.52	3.65	1.06	4.69	0.77	-0.74	0.21	0.81937	0.42687	0.60769	0.00227	0.30597
455	4	71	AGCATACTGTTATAGACTGTGATGAAAGAAAACGGCTTCTTAATGAGAATTATTTTC	AAEL004422-RA 491	AAEL004422-RA 491	AAEL004422	nucleic acid binding	D	0	0	0	0	0	0	0	0	0	-0.271	-0.196	-0.271	0.013	-0.053	0.088	-0.127	-0.075	0.074	0.155457	0.305276	0.123509	0.9578	0.985255	0.660419	0.87509	0.999739	0.99987	-2.57	-1.86	-2.57	0.12	-0.5	0.83	-1.21	-0.5	0.5	0.02098	0.08188	0.02107	0.90298	0.62376
456	3	72	CTTTCAACACTGCCACGAGGAATCAATAAGGATATGTACCAACATCAAGTGGACATA	AAEL001894-RA 20923	AAEL001894-RA 20923	AAEL001894	kek1	I(LRR)	0	0	0	0	0	0	0	0	0	0.051	0.032	0.035	0.059	-0.066	0.04	-0.063	0.019	-0.004	0.847603	0.881345	0.856209	0.738807	0.964039	0.823449	0.936444	0.999739	0.99987	0.59	0.37	0.41	0.69	-0.78	0.46	-0.73	0.16	-0.03	0.56223	0.71647	0.68664	0.50244	0.44951
457	4	72	GAAGGGATACCAACTGCTTCAATAAACTTAAGATTAAGTCGTTCTAACGATGTAAAC	AAEL012442-RB 13489	AAEL012442-RB 13489	AAEL012442	conserved hypothetical protein	U	0	0	0	0	0	0	0	0	0	-0.328	-0.351	-0.253	-0.204	-0.123	-0.227	-0.024	0.024	-0.099	0.068119	0.04441	0.144163	0.239457	0.905168	0.166554	0.988208	0.999739	0.99987	-3.16	-3.38	-2.43	-1.96	-1.18	-2.19	-0.23	0.16	-0.67	0.0063	0.00392	0.02741	0.06787	0.25518
458	3	73	ACTGGATACATAACCACCAACAACACCGAAGATGAATGGAGGACAGTTTTCTATATA	AAEL004836-RA 22194	AAEL004836-RA 22194	AAEL004836	Sialin, Sodium/sialic acid cotransporter, putative	TRP	0	0	0	0	0	0	0	0	0	0.172	0.274	0.481	-0.361	-0.158	-0.259	0.049	-0.102	-0.207	0.678492	0.369115	0.076566	0.177801	0.940105	0.338728	0.981897	0.999739	0.99987	1.05	1.67	2.94	-2.2	-0.97	-1.58	0.3	-0.44	-0.89	0.3094	0.11413	0.00985	0.04297	0.34895
459	4	73	GTGCGATTGGGGATGAATTATGTACGTATGTTGAGAATAAATTATTCTAGTTTATAG	AAEL006294-RB 10327	AAEL006294-RB 10327	AAEL006294	hypothetical protein	D	0	0	0	0	0	0	0	0	0	-0.21	-0.13	-0.134	0.034	-0.003	0.113	-0.007	-0.08	0.004	0.378722	0.598428	0.550975	0.905027	0.999904	0.608929	0.996764	0.999739	0.99987	-1.78	-1.09	-1.12	0.28	-0.03	0.96	-0.06	-0.47	0.02	0.09479	0.29321	0.27927	0.78151	0.97758
460	3	74	GAACTAGACGGGAAGGAAGGACTAATACCAAGCAATTACATAGAAATGAAAAATCAC	AAEL014394-RA 30284	AAEL014394-RA 30284	AAEL014394	growth factor receptor-bound protein	CS	0	0	0	0	0	0	0	0	0	0.302	0.237	0.17	0.116	0.238	0.051	0.172	0.065	0.067	0.250387	0.357619	0.506021	0.672218	0.77749	0.863793	0.871004	0.999739	0.99987	2.18	1.71	1.23	0.84	1.72	0.37	1.24	0.33	0.34	0.04514	0.10756	0.23773	0.4143	0.1054
462	3	75	GACAGGAAAGACACCAATTGTGTGATGCTATTTATGTACAATAAATTGATGGCAATG	AAEL009708-RB 27037	AAEL009708-RB 27037	AAEL009708	thioredoxin M, putative	REDOX/STRESS/MIT	0	0	0	0	0	0	0	0	0	0.221	-0.035	-0.06	0.506	-0.216	0.25	-0.241	0.256	0.025	0.352822	0.90825	0.821516	0.009327	0.748662	0.185644	0.628095	0.999739	0.99987	1.86	-0.3	-0.5	4.26	-1.82	2.11	-2.03	1.52	0.15	0.0823	0.77078	0.62215	0.00063	0.08812
463	4	75	TTATTAGTGAAACCTATCAGGAAGATGAGAAATGTGGCCTTCAAGAGATACAGTATC	AAEL005875-RA 10049	AAEL005875-RA 10049	AAEL005875	ionotropic glutamate receptor-invertebrate	D	0	0	0	0	0	0	0	0	0	0.268	0.342	0.304	-0.047	0.088	0.027	0.051	-0.073	0.038	0.3032	0.136693	0.176	0.881109	0.977311	0.928159	0.977397	0.999739	0.99987	2	2.55	2.27	-0.35	0.66	0.2	0.38	-0.39	0.2	0.0628	0.02162	0.03784	0.73174	0.51866
464	3	76	CATCCAACAGGAGATTGAACGCTTACTGGTTTAGGTTTCTGCTCATCATAGACTAAA	AAEL003352-RA 28530	AAEL003352-RA 28530	AAEL003352	ribosomal protein l7ae	RTT	0	0	0	-1	0	-1	0	0	0	0.108	-0.451	-0.511	-1.423	0.273	-1.983	0.213	0.56	0.059	0.91893	0.473502	0.368035	0.007549	0.961801	0.000539	0.949589	0.999739	0.99987	0.34	-1.4	-1.58	-4.41	0.84	-6.14	0.66	1.23	0.13	0.74191	0.18143	0.13355	0.00047	0.41097
465	4	76	AAAGTGAAGAACTGATCGACGAGGTGTACTCAATAACGTGGTATGATATGGATCTAC	AAEL010702-RA 30975	AAEL010702-RA 30975	AAEL010702	Odorant receptor 83c, putative	CSR	0	0	0	0	0	0	0	0	0	0.191	0.37	0.586	0.025	-0.101	0.204	0.115	-0.179	-0.216	0.396359	0.04689	0.002689	0.92268	0.946767	0.252102	0.904629	0.999739	0.99987	1.73	3.35	5.31	0.23	-0.91	1.85	1.04	-1.15	-1.38	0.10397	0.00422	8e-05	0.8217	0.37428
466	3	77	TTCATTCTGGATTCAACAGGAACACGTTAACTCCATCTGTGAAGCGTAGTTTTATGA	AAEL010342-RA 28067	AAEL010342-RA 28067	AAEL010342	racgtpase-activating protein	D	0	0	0	0	0	0	0	0	0	0.133	0.213	0.472	-0.047	0.025	0.032	0.284	-0.08	-0.258	0.846131	0.650162	0.209975	0.927616	0.994677	0.948445	0.870024	0.999739	0.99987	0.6	0.96	2.12	-0.21	0.11	0.14	1.27	-0.25	-0.82	0.55741	0.35292	0.05057	0.83406	0.91158
467	4	77	GTGATCTCAAACTATTTGGCAGTATTCTGGCAGAAGAAGACTTTTACAATTATGAAC	AAEL010936-RA 2046	AAEL010936-RA 2046	AAEL010936	gamma glutamyl transpeptidases	M	0	0	0	0	0	0	0	0	0	0.816	0.433	0.742	0.96	-1.161	0.576	-0.852	0.383	-0.309	0.177388	0.513212	0.183759	0.068588	0.211381	0.287082	0.458453	0.999739	0.99987	2.46	1.3	2.23	2.89	-3.5	1.74	-2.56	0.82	-0.66	0.02616	0.21154	0.0405	0.0109	0.0031
469	4	78	GTAGAACGAACTTACAGTACACGGAGGCATTCTTACTGGAAGTTATGAGATTATATC	AAEL002071-RA 10651	AAEL002071-RA 10651	AAEL002071	cytochrome P450	REDOX/STRESS/MIT	0	0	0	0	0	0	0	0	0	0.234	0.269	0.425	-0.014	-0.046	0.021	0.11	-0.035	-0.156	0.435899	0.303836	0.075979	0.967554	0.986638	0.94722	0.934585	0.999739	0.99987	1.62	1.86	2.94	-0.1	-0.32	0.15	0.76	-0.17	-0.76	0.12547	0.0814	0.00977	0.92435	0.75348
470	3	79	AATAACTTGCTTCACTTTAAGGACAATTACAATCTAATAGGAGACTCGTATAAAGAG	AAEL010042-RA 8591	AAEL010042-RA 8591	AAEL010042	conserved hypothetical protein	U	0	0	0	0	0	0	0	0	0	-0.037	-0.083	-0.135	0.165	-0.064	0.12	-0.117	0.045	0.053	0.942204	0.804551	0.632528	0.542565	0.985255	0.663208	0.932098	0.999739	0.99987	-0.26	-0.57	-0.93	1.14	-0.44	0.82	-0.81	0.22	0.26	0.80027	0.57734	0.36506	0.27302	0.66475
471	4	79	GAAACAGTTTGGAATCAACTTCTAAGATTGCACTAAAACTTCAAAGGCACAAATCTA	AAEL014040-RA 21134	AAEL014040-RA 21134	AAEL014040	conserved hypothetical protein	U	0	0	0	0	0	0	0	0	0	-0.073	-0.056	-0.08	-0.313	0.069	-0.296	0.044	-0.018	0.025	0.876183	0.878586	0.800151	0.191869	0.985255	0.206099	0.981897	0.999739	0.99987	-0.5	-0.38	-0.55	-2.14	0.47	-2.02	0.3	-0.09	0.12	0.62297	0.70854	0.59023	0.04846	0.6432
472	3	80	TCGTCCTAATTGGTGCATCGAAAAACGAAAATATGGAAATTTTATGCGAGATTTATG	AAEL009064-RA 19372	AAEL009064-RA 19372	AAEL009064	sidestep protein	D	0	0	0	0	0	0	0	0	0	0.188	0.242	0.304	-0.064	-0.054	-0.01	0.008	-0.054	-0.062	0.650778	0.453233	0.289665	0.869845	0.986552	0.979643	0.996788	0.999739	0.99987	1.13	1.45	1.83	-0.38	-0.33	-0.06	0.05	-0.23	-0.26	0.27625	0.16612	0.08694	0.70795	0.74801
474	3	81	TTTATGGTGATCCAAATGGCACACTGAAGTACAATTATTGATAAGATATGAAAGAAA	AAEL012818-RA 5235	AAEL012818-RA 5235	AAEL012818	conserved hypothetical protein	U	-1	-1	-1	0	0	0	0	0	0	-1.69	-2.163	-1.532	-0.234	-0.155	-0.707	0.477	0.473	-0.632	0.000334	2.9e-05	0.000857	0.62812	0.979098	0.070099	0.677751	0.999739	0.99987	-6.74	-8.62	-6.1	-0.93	-0.62	-2.82	1.9	1.33	-1.78	1e-05	0	2e-05	0.36455	0.54619
475	4	81	AAAACAATTAAGTATTCTGATGACTAGGACTTTCATATGTATCCTTTTAAGAAATCG	AAEL001030-RA 8496	AAEL001030-RA 8496	AAEL001030	S-formylglutathione hydrolase, putative	D	0	0	0	0	0	0	0	0	0	0.216	0.46	0.397	-0.024	-0.01	0.22	-0.073	-0.244	0.063	0.387006	0.0269	0.052745	0.933411	0.997431	0.271361	0.958975	0.999739	0.99987	1.75	3.73	3.22	-0.2	-0.08	1.78	-0.59	-1.4	0.36	0.09957	0.0019	0.00551	0.84725	0.93875
476	3	82	GTTCATTATTTTACCTTTCTCATTAAGAATTACTACAACAAACATTTGATTGTGTAC	AAEL012186-RA 12467	AAEL012186-RA 12467	AAEL012186	phosphatase and actin regulator	D	0	0	0	0	0	0	0	0	0	0.01	-0.024	0.165	-0.016	-0.124	-0.05	0.065	0.034	-0.189	0.98812	0.946997	0.510975	0.960067	0.946767	0.8627	0.972102	0.999739	0.99987	0.07	-0.18	1.22	-0.12	-0.91	-0.37	0.48	0.18	-0.99	0.94129	0.86097	0.24169	0.90816	0.37435
477	4	82	GACAATAAGAAGGGCTTCTACTGCCAGATTGTGAACGAGAATAAGAATAAGTGTCTG	AAEL012539-RA 28767	AAEL012539-RA 28767	AAEL012539	heparan sulfate n-deacetylase/n-sulfotransferase	D	0	0	0	0	0	0	0	0	0	-0.132	-0.058	-0.122	-0.23	0.057	-0.156	-0.006	-0.074	0.064	0.67873	0.845917	0.617196	0.280456	0.985255	0.477764	0.996788	0.999739	0.99987	-1.05	-0.46	-0.97	-1.83	0.46	-1.24	-0.05	-0.42	0.36	0.30975	0.65226	0.34867	0.08651	0.65501
478	3	83	CCTCATATTCAATGTTCAATGAAAAATGTACCAAAAATAATCGCACACAAATTAAAC	AAEL010205-RA 23999	AAEL010205-RA 23999	AAEL010205	conserved hypothetical protein	D	0	0	0	0	0	0	0	0	0	-0.312	-0.327	0.229	-0.561	-0.692	-0.576	-0.136	0.015	-0.556	0.660521	0.573899	0.685675	0.235707	0.555478	0.204176	0.972102	0.999739	0.99987	-1.1	-1.15	0.81	-1.98	-2.44	-2.03	-0.48	0.04	-1.38	0.28825	0.26702	0.43223	0.06617	0.02719
479	4	83	ACAAAGTGGACCCGTTGTGCATGCTATATCTTTTTAATTTATCATTAAGATTGCAAT	AAEL002609-RA 19676	AAEL002609-RA 19676	AAEL002609	hypothetical protein	D	0	0	0	0	0	0	0	0	0	-0.235	0.03	-0.138	-0.101	-0.047	0.164	-0.215	-0.265	0.168	0.440725	0.938082	0.628218	0.737062	0.986552	0.533298	0.823065	0.999739	0.99987	-1.61	0.2	-0.94	-0.69	-0.32	1.12	-1.47	-1.28	0.81	0.12763	0.84067	0.3602	0.50016	0.75039
480	3	84	GACAAAAACAATCCAAAGTGAATCTTCCGTGTTCAGTAATGAAGTTTGTTAGTGTAG	AAEL011112-RB 19665	AAEL011112-RB 19665	AAEL011112	alcohol dehydrogenase	M	0	0	0	0	0	0	0	0	0	-0.3	-0.138	-0.198	-0.413	-0.472	-0.25	-0.533	-0.163	0.061	0.290553	0.658184	0.451681	0.076	0.281275	0.296231	0.157954	0.999739	0.99987	-2.05	-0.94	-1.35	-2.82	-3.23	-1.71	-3.64	-0.79	0.29	0.05761	0.36219	0.19501	0.01265	0.00545
481	4	84	GAAGTGCTATGAATCTGGACGTCGAGAATGAGTGTGAAAATCAGGAAAATAAGCGTC	AAEL005511-RA 14832	AAEL005511-RA 14832	AAEL005511	hypothetical protein	U	0	-1	0	0	0	0	0	0	0	-0.222	-0.894	-0.77	0.758	-0.565	0.087	-0.442	0.671	-0.123	0.686322	0.01519	0.033081	0.028572	0.508425	0.851078	0.622596	0.943912	0.99987	-1.03	-4.12	-3.55	3.5	-2.61	0.4	-2.04	2.19	-0.4	0.32097	0.00084	0.00275	0.0031	0.01938
482	3	85	GATGCTTCTATGCTGTAGAGAAATGATCCTTCCTCCACAGTTTTATATTTATTGATG	AAEL011349-RA 33983	AAEL011349-RA 33983	AAEL011349	serine protease	I	0	0	-1	0	0	0	0	0	0	-0.756	-0.629	-0.954	-0.298	0.48	-0.171	0.155	-0.127	0.325	0.012454	0.034419	0.002384	0.326344	0.454544	0.607426	0.929714	0.999739	0.99987	-4.28	-3.56	-5.39	-1.69	2.71	-0.96	0.87	-0.51	1.3	0.00061	0.00274	7e-05	0.11175	0.01561
483	4	85	TAAGTAACTGAGCGTAGTGTTTCGAGGTTATTTTGAAAATATTTATCGTGATGTTAA	AAEL009828-RA 7574	AAEL009828-RA 7574	AAEL009828	conserved hypothetical protein	U	1	1	1	0	0	0	0	0	0	1.298	1.516	1.201	-0.179	0.049	0.039	-0.266	-0.218	0.315	0	0	1e-06	0.285582	0.985255	0.851719	0.413002	0.994414	0.99987	13.15	15.36	12.17	-1.81	0.49	0.4	-2.69	-1.56	2.25	0	0	0	0.08934	0.6286
484	3	86	TTATGACAATCCACATAGCCTCATTATTCTGCCTCACCTGATCGACTGCTCTAAGTT	AAEL009540-RA 24663	AAEL009540-RA 24663	AAEL009540	conserved hypothetical protein	CS	0	0	0	0	0	0	0	0	0	0.262	0.097	0.106	-0.124	0.131	-0.288	0.14	0.164	-0.008	0.303713	0.734455	0.684764	0.622833	0.935593	0.164233	0.90112	0.999739	0.99987	2	0.74	0.81	-0.95	1	-2.2	1.07	0.89	-0.05	0.06304	0.46763	0.4308	0.35887	0.33061
485	4	86	TGAAGTTCACCAAGGAAATCAAAGCGATTCCAGTTATTATAGCAATTCATTGAGTAG	AAEL013371-RA 2919	AAEL013371-RA 2919	AAEL013371	hypothetical protein	U	0	0	0	0	0	0	0	0	0	-0.234	0.372	0.507	-0.489	0.062	0.117	0.197	-0.606	-0.135	0.339906	0.074355	0.015211	0.014344	0.985255	0.615299	0.778551	0.596366	0.99987	-1.89	3.01	4.1	-3.96	0.51	0.94	1.6	-3.47	-0.77	0.07699	0.00851	0.00088	0.00118	0.62025
486	3	87	ACAACTTTCATAATGAAACAACTTTAACTTAATAAAACATTCATGTCAATTAAATAAA	AAEL006704-RA 40641	AAEL006704-RA 40641	AAEL006704	fibrinogen and fibronectin	I	0	0	0	-1	1	-1	1	0	0	-0.157	-0.158	0.008	-1.477	2.501	-1.478	2.667	0.001	-0.166	0.878089	0.831687	0.991187	0.0052	0.001123	0.004441	0.000456	0.99974	0.99987	-0.5	-0.5	0.03	-4.66	7.88	-4.66	8.41	0	-0.37	0.62738	0.62624	0.97913	0.00028	0
487	4	87	GAATGAGAATCTGGTGTTCTGGATATATGCTTTTTAAGTTTAAGGTGAAATGTTTAA	AAEL005046-RA 12311	AAEL005046-RA 12311	AAEL005046	splicing factor	RTT	0	0	0	-1	0	-1	0	0	0	0.156	0.259	0.393	-1.078	0.086	-0.974	0.221	-0.103	-0.135	0.755679	0.475829	0.209774	0.001012	0.985255	0.001843	0.876304	0.999739	0.99987	0.84	1.39	2.12	-5.81	0.47	-5.25	1.19	-0.39	-0.51	0.41431	0.1827	0.05047	3e-05	0.64814
488	3	88	TTTTAGTAGGTGTGATTAATACGCAATATTATGAAATACAATTTTGATGAAAGATAA	AAEL003435-RA 1431	AAEL003435-RA 1431	AAEL003435	conserved hypothetical protein	D	0	0	0	0	0	0	0	0	0	0.405	0.264	0.246	0.19	-0.076	0.049	-0.093	0.141	0.018	0.107351	0.307243	0.321841	0.46126	0.98331	0.873223	0.951051	0.999739	0.99987	2.84	1.85	1.73	1.33	-0.53	0.35	-0.66	0.7	0.09	0.01211	0.08305	0.10397	0.20187	0.6035
490	3	89	AATTGAAAATAAGATTTATGAATTTCTCTATCATCTATACAACCACCCCAACATTTC	AAEL003089-RA 15486	AAEL003089-RA 15486	AAEL003089	conserved hypothetical protein	U	0	0	0	0	0	0	0	0	0	0.164	0.253	0.127	-0.349	0.033	-0.261	-0.093	-0.088	0.126	0.594926	0.282617	0.615964	0.093629	0.99231	0.211505	0.941608	0.999739	0.99987	1.26	1.93	0.97	-2.67	0.26	-2	-0.71	-0.48	0.68	0.22707	0.07146	0.34731	0.01693	0.80165
491	4	89	CATGTAGGGATATTATTGTTTAATGTAGATAAATAAAAATTGATTGGTTGTGTCATT	AAEL012683-RA 15539	AAEL012683-RA 15539	AAEL012683	conserved hypothetical protein	D	0	0	0	0	0	0	0	0	0	0.417	0.298	0.348	-0.325	0.103	-0.443	0.152	0.118	-0.05	0.133197	0.286807	0.182299	0.204153	0.977311	0.066655	0.912215	0.999739	0.99987	2.68	1.92	2.24	-2.09	0.66	-2.85	0.98	0.54	-0.23	0.01661	0.07316	0.03992	0.05311	0.5183
492	3	90	CACAACGATGACAATGTTACGGATAGCAATTGCACCATGACAAAGGAGGTTTATATG	AAEL000268-RA 181	AAEL000268-RA 181	AAEL000268	lipase	M	0	0	0	0	0	0	0	0	0	0.154	0.265	0.254	-0.163	0.011	-0.052	0	-0.11	0.011	0.787956	0.512982	0.496046	0.690802	0.998879	0.907865	0.999812	0.999739	0.99987	0.76	1.3	1.25	-0.8	0.05	-0.26	0	-0.38	0.04	0.45845	0.21135	0.2294	0.43512	0.95692
493	4	90	CTAAGAAACGAAATTTACTAGATTTGGGTAATTGTGGACTAGATGAACATAGCTTGA	AAEL007107-RA 33475	AAEL007107-RA 33475	AAEL007107	serine protease, putative	I	0	0	-1	0	1	0	0	0	0	-0.203	-0.727	-1.561	0.674	1.36	0.15	0.526	0.524	0.835	0.78934	0.110845	0.001293	0.116623	0.030419	0.7808	0.65547	0.999739	0.99987	-0.76	-2.71	-5.82	2.52	5.07	0.56	1.96	1.38	2.2	0.46001	0.01563	3e-05	0.02321	0.00012
494	3	91	TCAGACTGATTACCTACAGTTTGTATGTGGTATGCAGGAACAGTATCCAGAACTTTC	AAEL004064-RA 24464	AAEL004064-RA 24464	AAEL004064	meiotic checkpoint regulator cut4	D	0	0	0	0	0	0	0	0	0	-0.087	-0.35	-0.338	-0.242	0.046	-0.504	0.058	0.263	-0.012	0.908973	0.412827	0.394007	0.566789	0.994677	0.155792	0.983615	0.999739	0.99987	-0.39	-1.56	-1.51	-1.08	0.21	-2.24	0.26	0.83	-0.04	0.70315	0.13974	0.15234	0.29836	0.83909
495	4	91	GACTCAAGTTTGATTTGTAAAGTTACAAGAAGGACTATTTATTTATTGAAGTGTTTG	AAEL006721-RA 4731	AAEL006721-RA 4731	AAEL006721	2-oxoglutarate dehydrogenase	REDOX/STRESS/MIT	0	0	0	0	0	0	0	0	0	-0.145	-0.218	-0.129	-0.527	0.066	-0.599	0.154	0.073	-0.088	0.638749	0.346923	0.586958	0.010035	0.98331	0.003651	0.871101	0.999739	0.99987	-1.16	-1.74	-1.03	-4.21	0.52	-4.79	1.23	0.41	-0.5	0.26456	0.10186	0.31748	0.00071	0.60743
496	3	92	CATTTGAGATTGACTACAAAACGTTTCCGGACTTGCAGAAATTCTTTGAAGTCGAAC	AAEL007478-RA 27094	AAEL007478-RA 27094	AAEL007478	conserved hypothetical protein	CS	0	0	0	0	0	0	0	0	0	-0.408	-0.479	-0.418	0.062	0.197	-0.009	0.259	0.071	-0.062	0.112911	0.050443	0.084197	0.853696	0.870833	0.97851	0.716502	0.999739	0.99987	-2.81	-3.29	-2.87	0.43	1.36	-0.06	1.78	0.34	-0.3	0.01292	0.00473	0.01135	0.67656	0.19448
497	4	92	TATCAAGTTGTACATGTGTAGGAAGAAGAAAAGCAAATTATCATACTGACCGTTATA	AAEL004603-RA 27915	AAEL004603-RA 27915	AAEL004603	signal peptidase 12kDa subunit, putative	D	0	0	0	0	0	0	0	0	0	0.259	0.368	-0.041	-0.098	0.149	0.012	-0.261	-0.109	0.41	0.395056	0.152121	0.907616	0.754399	0.935593	0.973212	0.7228	0.999739	0.99987	1.73	2.46	-0.28	-0.65	0.99	0.08	-1.74	-0.52	1.93	0.10335	0.02602	0.78584	0.52359	0.33566
498	4	93	AGTGCAGAAATACAACGCCAACAACAAACCTGTCATCCATGGCAATATTCTAATAAA	AAEL005922-RB 21422	AAEL005922-RB 21422	AAEL005922	hypothetical protein	D	0	0	0	0	0	0	0	0	0	0.162	0.168	0.319	-0.035	-0.19	-0.029	-0.038	-0.005	-0.151	0.404336	0.339437	0.044184	0.874784	0.70498	0.886752	0.976627	0.999739	0.99987	1.7	1.76	3.35	-0.37	-1.99	-0.31	-0.4	-0.04	-1.12	0.10832	0.09788	0.0042	0.71994	0.0641
499	3	94	ATGATAAAGCAAAGCTTGAGTTATGTATCAACTGTCTGTTAATATGAATCTTAAATT	AAEL005885-RB 7260	AAEL005885-RB 7260	AAEL005885	arginyltransferase, putative	D	0	0	0	0	0	0	0	0	0	-0.167	-0.152	-0.23	0.036	0.068	0.05	-0.009	-0.014	0.078	0.660751	0.632885	0.391678	0.920535	0.985255	0.878763	0.996788	0.999739	0.99987	-1.1	-1	-1.51	0.24	0.45	0.33	-0.06	-0.07	0.36	0.28907	0.3313	0.15025	0.81645	0.65859
500	4	94	GCAAAAGTTATATATAGCCATCAAGATCCTAAAGTCAGAAAAGTGAAAACTACAATG	AAEL017498-RA 41951	AAEL017498-RA 41951	AAEL017498	caspase [Source:Aedes_ManualAnnotation;Acc:AAEL800639]	I	0	0	0	0	0	0	0	0	0	0.098	0.256	0.291	-0.141	0.008	0.017	0.043	-0.158	-0.035	0.833408	0.37414	0.272917	0.638442	0.998879	0.962123	0.982143	0.999739	0.99987	0.64	1.66	1.88	-0.91	0.05	0.11	0.28	-0.72	-0.16	0.53418	0.11712	0.07853	0.37617	0.9577
501	3	95	ATCGTCTTTTTCTCAGAGTAGCAAAATAAAATCGTCTCTAGTGACAAACAATACAAT	AAEL009680-RB 43491	AAEL009680-RB 43491	AAEL009680	chymotrypsin, putative	I	0	0	0	0	0	0	0	0	0	-0.846	-0.455	-0.645	-0.572	-0.478	-0.181	-0.667	-0.391	0.189	0.135372	0.459534	0.228955	0.287761	0.83465	0.776841	0.598008	0.999739	0.99987	-2.67	-1.44	-2.04	-1.81	-1.51	-0.57	-2.11	-0.87	0.42	0.01701	0.17022	0.05911	0.09039	0.15121
502	4	95	CAGTATGAAACCAGAAATTCACAGGATATTCGTAATCAACAGTATTACATATTCACG	AAEL006238-RB 281	AAEL006238-RB 281	AAEL006238	conserved hypothetical protein	U	0	0	0	0	0	-1	0	0	0	0.639	0.299	0.362	-0.458	-0.336	-0.798	-0.273	0.34	-0.063	0.005528	0.197435	0.10135	0.03092	0.533276	0.000658	0.617395	0.970685	0.99987	4.8	2.25	2.72	-3.44	-2.53	-6	-2.05	1.81	-0.33	0.00021	0.0395	0.01541	0.00346	0.02275
503	3	96	CAAAATTCTAAACACAGCGTTTCGGGAGATATCGATCGTTTCGAATCCGGAGATGAG	AAEL013407-RB 17519	AAEL013407-RB 17519	AAEL013407	catalase	I	0	0	0	1	0	1	0	0	0	-0.036	0.031	0.235	1.003	-0.435	1.07	-0.232	-0.067	-0.203	0.966988	0.956875	0.561256	0.004977	0.688815	0.002636	0.897338	0.999739	0.99987	-0.17	0.15	1.1	4.69	-2.03	5	-1.08	-0.22	-0.67	0.8695	0.88515	0.29006	0.00027	0.0596
504	4	96	ATACTCGGACCTTAAATAAACAAGTTTTAAAGATTAGTCTTATCTTCATGTCAATTT	AAEL000064-RA 39564	AAEL000064-RA 39564	AAEL000064	dopachrome-conversion enzyme (DCE) isoenzyme, putative	I	0	0	0	0	0	0	0	0	0	-0.089	-0.028	0.065	-0.067	-0.034	-0.006	0.06	-0.061	-0.093	0.821446	0.937331	0.82705	0.820556	0.99231	0.983606	0.974019	0.999739	0.99987	-0.66	-0.21	0.49	-0.5	-0.25	-0.05	0.44	-0.32	-0.49	0.51683	0.83755	0.63229	0.62368	0.80406
505	3	97	CAACTCACAATAATTACTGCACGACAGTATAAGCACAGTTTTAAGATCGAATCTTTT	AAEL013121-RC 7827	AAEL013121-RC 7827	AAEL013121	zeta-coat protein	TRP	0	0	0	0	0	0	0	0	0	0.541	0.616	0.539	0.36	0.243	0.435	0.166	-0.075	0.077	0.072749	0.034886	0.061467	0.209772	0.863852	0.110748	0.91942	0.999739	0.99987	3.11	3.55	3.1	2.07	1.4	2.5	0.95	-0.31	0.32	0.00687	0.00279	0.00705	0.05552	0.18137
506	4	97	AAATCCGCTTCTTTCTTTGCTGCAATATAAAGTATATAATAAATCCTTTGTATTTCT	AAEL005094-RA 16456	AAEL005094-RA 16456	AAEL005094	conserved hypothetical protein	U	0	0	0	0	0	0	0	0	0	0.295	0.12	0.418	0.148	-0.21	-0.027	0.088	0.175	-0.298	0.053363	0.491653	0.006254	0.332461	0.569057	0.888458	0.91135	0.999739	0.99987	3.32	1.35	4.71	1.67	-2.36	-0.3	0.99	1.39	-2.37	0.00445	0.19499	0.00026	0.1159	0.03166
507	3	98	CTGTTTTGTTAAGAACAATAAACTACATTTTTATTTATGGATATTTGGGCTTCTTTT	AAEL006731-RB 6695	AAEL006731-RB 6695	AAEL006731	conserved hypothetical protein	U	0	0	0	0	0	0	0	0	0	-0.015	0.084	-0.011	0.11	-0.014	0.208	-0.109	-0.098	0.094	0.96963	0.699344	0.96328	0.558465	0.994677	0.193451	0.897338	0.999739	0.99987	-0.15	0.83	-0.11	1.1	-0.14	2.08	-1.08	-0.69	0.66	0.88599	0.41753	0.91618	0.28925	0.88726
508	4	98	AATTTAACTCATTTGCCAGTAGAGAACACATTTGACTATCAAAATGACTCCTGCTAT	AAEL009109-RA 29748	AAEL009109-RA 29748	AAEL009109	conserved hypothetical protein	D	1	1	1	0	0	0	0	0	0	2.311	2.55	2.119	-0.064	0.022	0.174	-0.408	-0.239	0.43	0	0	0	0.808682	0.994677	0.392996	0.218801	0.999739	0.99987	19.12	21.09	17.53	-0.53	0.19	1.44	-3.37	-1.4	2.52	0	0	0	0.60343	0.85511
509	3	99	ATATTGCTTAAAATAGGTAATGGTTGTCGAATAAGTTTGGAGGAGAGAAATATATAA	AAEL012770-RA 17584	AAEL012770-RA 17584	AAEL012770	cytochrome P450	REDOX/STRESS/MIT	0	0	0	0	0	0	0	0	0	0.034	0.361	0.336	-0.228	0.038	0.1	0.012	-0.327	0.025	0.946384	0.140056	0.159134	0.359302	0.991467	0.721348	0.994387	0.991305	0.99987	0.24	2.53	2.35	-1.59	0.26	0.7	0.09	-1.62	0.12	0.81346	0.02271	0.03219	0.1315	0.79613
510	4	99	CAGTAGGTAGCGCGTAAGTCTCATAATCTTAAGGTCGTGAGTTCGATCCTCACTCGG	AAEL016722-RA 16769	AAEL016722-RA 16769	AAEL016722	tRNA-Met	RTT	0	0	0	1	0	0	0	0	0	0.489	-0.281	-0.517	1.319	0.644	0.55	0.408	0.77	0.236	0.519665	0.704442	0.39314	0.01699	0.727526	0.330562	0.876304	0.992179	0.99987	1.43	-0.82	-1.51	3.85	1.88	1.6	1.19	1.59	0.49	0.17365	0.42429	0.15135	0.00148	0.07917
511	3	100	GAAATAGCTCAGTTGGGAGAGCGTTAGACTGAAGATCTAAATGTCCCCGGTTCAATC	AAEL016529-RA 30546	AAEL016529-RA 30546	AAEL016529	tRNA-Phe	RTT	0	0	0	0	0	0	0	0	0	0.141	-0.141	-0.355	0.995	0.217	0.712	0.003	0.283	0.214	0.901526	0.86324	0.580995	0.064738	0.977399	0.187654	0.999214	0.999739	0.99987	0.42	-0.42	-1.05	2.93	0.64	2.1	0.01	0.59	0.45	0.68242	0.68323	0.31159	0.01001	0.53213
512	4	100	TATCATACAACGACATCAGCGAAATCAACTACCTGGTATTCGTACCACTCAAATATC	AAEL006248-RA 33245	AAEL006248-RA 33245	AAEL006248	p37NB protein, putative	I(LRR)	0	0	0	0	0	0	0	0	0	0.037	0.095	0.1	0.021	-0.08	0.078	-0.075	-0.057	-0.005	0.932236	0.741193	0.703449	0.946986	0.979062	0.766188	0.959546	0.999739	0.99987	0.29	0.73	0.77	0.16	-0.62	0.6	-0.58	-0.31	-0.03	0.77723	0.4777	0.45482	0.8766	0.54556
513	3	101	TTTGATATTGTGTTTTGAATAATTCGTTTTACAAAATAATAAAAGTGTAAAGTATGT	AAEL001315-RA 11544	AAEL001315-RA 11544	AAEL001315	conserved hypothetical protein	D	0	0	0	0	0	0	0	0	0	0.214	0.232	0.464	-0.234	-0.139	-0.216	0.093	-0.018	-0.232	0.531517	0.427313	0.066836	0.381459	0.946767	0.405894	0.958332	0.999739	0.99987	1.4	1.52	3.04	-1.53	-0.91	-1.41	0.61	-0.08	-1.07	0.18138	0.14876	0.00804	0.14596	0.37812
514	4	101	TTTATTATTCGCATCTCGTCTACCAACTAAGTCAGAGTGATAAGTGTTAAGGAAATC	AAEL003599-RA 6353	AAEL003599-RA 6353	AAEL003599	DNA binding, sulfiredoxin activity, oxidation reduction	D	0	0	0	0	0	0	0	0	0	0.12	0.041	0.076	-0.4	0.156	-0.479	0.19	0.079	-0.034	0.914957	0.964938	0.926894	0.527748	0.985255	0.406767	0.961414	0.999739	0.99987	0.35	0.12	0.22	-1.18	0.46	-1.41	0.56	0.16	-0.07	0.72799	0.90481	0.82669	0.25747	0.65324
515	3	102	CAGTAACAATCCCAAACTAGTGGAGTTTGACATGAGCGATTTGAAAGGATTGATACG	AAEL003597-RB 35258	AAEL003597-RB 35258	AAEL003597	leucinech transmembrane protein	I	0	0	0	0	0	0	0	0	0	0.006	-0.086	-0.025	0.104	-0.117	0.012	-0.056	0.092	-0.062	0.991827	0.731367	0.927837	0.640882	0.931174	0.965353	0.972102	0.999739	0.99987	0.05	-0.75	-0.22	0.91	-1.02	0.1	-0.49	0.57	-0.38	0.95898	0.46264	0.83216	0.37856	0.32148
516	4	102	TTTTCAAAATATTTGCCGTATTCGGTATTCCTGTTCCAGTGTTGCTCAGAAAGATAC	AAEL003987-RA 28173	AAEL003987-RA 28173	AAEL003987	hypothetical protein	U	1	1	1	0	0	0	0	0	0	1.555	2.086	2.125	0.345	-0.604	0.876	-0.565	-0.531	-0.039	0.001657	0.000109	0.000106	0.498095	0.632326	0.042421	0.622434	0.999739	0.99987	5.62	7.53	7.67	1.25	-2.18	3.16	-2.04	-1.36	-0.1	4e-05	0	0	0.23083	0.04494
517	3	103	GTAAATCACAGTCACTTTATTATCATTGTGGTGGCGTACTGATAGGAAAGCAGTTCG	AAEL003632-RA 32852	AAEL003632-RA 32852	AAEL003632	clip-domain serine protease, putative	I	0	0	0	0	0	0	0	0	0	-0.03	-0.008	0.037	0.043	-0.049	0.066	-0.005	-0.023	-0.044	0.916218	0.975767	0.851573	0.822684	0.981853	0.693867	0.996788	0.999739	0.99987	-0.35	-0.09	0.42	0.49	-0.56	0.76	-0.05	-0.19	-0.36	0.73225	0.93229	0.67885	0.62762	0.58256
518	3	104	TATAATCAAACCTTAAAATATAGTATTCGGACGATGGATAATTTCGCCAAGTTTTAT	AAEL014720-RA 616	AAEL014720-RA 616	AAEL014720	hypothetical protein	D	-1	0	0	0	0	0	0	0	0	-0.844	-0.309	-0.472	-0.566	-0.012	-0.032	-0.175	-0.534	0.163	3.3e-05	0.062128	0.005467	0.001092	0.994677	0.883396	0.715986	0.47427	0.99987	-8.58	-3.15	-4.8	-5.75	-0.12	-0.32	-1.78	-3.84	1.17	0	0.00643	0.00021	3e-05	0.90222
519	4	104	GATGGAGTATGTTCGCGCTACTGATTATAAGGCTTCCAAGTAAACTGGTTCAAATTT	AAEL009634-RB 24115	AAEL009634-RB 24115	AAEL009634	steroid dehydrogenase	M	0	0	0	0	0	0	0	0	0	-0.015	0.426	0.18	0.375	-0.183	0.815	-0.429	-0.44	0.245	0.990482	0.306381	0.694957	0.342745	0.962328	0.023675	0.686777	0.999739	0.99987	-0.06	1.86	0.79	1.64	-0.8	3.56	-1.87	-1.36	0.76	0.94971	0.08239	0.44373	0.12192	0.43616
520	3	105	CAAGGATGAGAAAGAAGAAACGTGGCCTTATGGGTAAACTGAGAAGTTTGAGTCTAA	AAEL002070-RA 19158	AAEL002070-RA 19158	AAEL002070	conserved hypothetical protein	CS	0	0	0	0	0	0	0	0	0	-0.041	0.145	-0.096	-0.061	0.065	0.126	-0.176	-0.187	0.241	0.924656	0.591552	0.721335	0.837776	0.985255	0.610195	0.852933	0.999739	0.99987	-0.31	1.11	-0.73	-0.46	0.49	0.96	-1.34	-1	1.3	0.75733	0.28587	0.47723	0.65095	0.6298
521	4	105	GTATTCATCCCATACACTACTATCATATCCACGAGGAGTACAGCCCTACAGATTATC	AAEL005604-RA 2907	AAEL005604-RA 2907	AAEL005604	trypsin-epsilon, putative	DIG	0	0	0	0	0	0	0	0	0	-0.034	0.214	-0.101	-0.357	-0.341	-0.109	-0.657	-0.249	0.316	0.968067	0.629213	0.832011	0.326732	0.810244	0.801459	0.290981	0.999739	0.99987	-0.16	1.01	-0.48	-1.69	-1.61	-0.51	-3.1	-0.83	1.05	0.87331	0.32763	0.63996	0.11193	0.12774
522	3	106	TATGTTAGATTAAGATTAGTTGTGATATTTATGAAACGCCTCTTTAGTACTTAGATT	AAEL010379-RA 11874	AAEL010379-RA 11874	AAEL010379	ATP-binding cassette transporter	TRP	0	0	0	0	0	0	0	0	0	0.219	0.088	0.142	0.587	-0.251	0.456	-0.197	0.131	-0.054	0.661523	0.853238	0.72918	0.064127	0.887039	0.148029	0.91135	0.999739	0.99987	1.1	0.44	0.71	2.94	-1.26	2.28	-0.99	0.46	-0.19	0.29005	0.66545	0.48712	0.00987	0.22709
523	4	106	ACATGAAATGATTGTTTAATAAAGTTGTAATAAATTAGTTTAATTATTCAATTATGTAAT	AAEL006568-RB 43015	AAEL006568-RB 43015	AAEL006568	serine protease	I	0	0	0	0	0	0	0	0	0	-0.02	-0.042	0.023	0.069	-0.002	0.047	0.064	0.022	-0.065	0.949042	0.838761	0.913108	0.699738	0.999904	0.794996	0.940187	0.999739	0.99987	-0.23	-0.48	0.26	0.78	-0.02	0.53	0.72	0.18	-0.52	0.82166	0.63808	0.79667	0.44779	0.98478
524	3	107	CATTGATTTGAAAGTGGATATCAGTTCACGTTCTGAATATGACCCGTTTGTCTCTAG	AAEL007025-RA 25349	AAEL007025-RA 25349	AAEL007025	conserved hypothetical protein	U	0	0	0	0	0	0	0	0	0	-0.096	0.027	0.022	-0.094	0.069	0.03	0.064	-0.123	0.005	0.747375	0.923904	0.933557	0.673677	0.979029	0.904615	0.95958	0.999739	0.99987	-0.86	0.24	0.2	-0.84	0.62	0.27	0.58	-0.78	0.03	0.40397	0.80976	0.84378	0.41569	0.5436
526	3	108	GATGTTCTTTTGAATATATTGTGTCTGATGATAGTCCTACGGTACCAAGTCCTAAAA	AAEL009212-RB 36143	AAEL009212-RB 36143	AAEL009212	lola	PROT	0	0	0	0	0	0	0	0	0	-0.121	-0.301	-0.293	0.374	-0.238	0.194	-0.231	0.18	-0.007	0.632942	0.085685	0.088154	0.024081	0.584772	0.2454	0.550579	0.999739	0.99987	-1.17	-2.91	-2.83	3.61	-2.3	1.87	-2.23	1.23	-0.05	0.25975	0.01055	0.01224	0.00244	0.03581
527	4	108	GTTACATTTGTTTTGTATAATGAAATTATATGAAGATATGGATGAAGTTTGTGATCT	AAEL008454-RB 7040	AAEL008454-RB 7040	AAEL008454	conserved hypothetical protein	D	0	0	0	0	0	0	0	0	0	0.227	0.307	0.106	0.495	-0.117	0.576	-0.317	-0.08	0.201	0.584078	0.346099	0.777274	0.0768	0.977311	0.03673	0.705752	0.999739	0.99987	1.29	1.74	0.6	2.81	-0.66	3.27	-1.8	-0.32	0.81	0.21735	0.10138	0.55567	0.01282	0.51752
528	3	109	AGTTAGGTTTAAGTTTCTGGATTATATTTATTAACTTTTAAATGTGTGATTCATTGC	AAEL010808-RA 43596	AAEL010808-RA 43596	AAEL010808	conserved hypothetical protein	I(LRR)	0	0	0	0	0	0	0	0	0	0.118	0.225	0.131	-0.033	-0.002	0.075	-0.097	-0.107	0.094	0.687283	0.278014	0.545774	0.904407	0.999904	0.744399	0.932098	0.999739	0.99987	1.02	1.95	1.13	-0.28	-0.02	0.64	-0.83	-0.66	0.58	0.32278	0.06955	0.27388	0.78051	0.98464
529	4	109	GACGATCCATACTTACGATCCGAATAACAAAATGATCAAACCGCATTTGGAAAGACT	AAEL010948-RA 36340	AAEL010948-RA 36340	AAEL010948	heat shock protein 70 (hsp70)-interacting protein	I	0	0	0	0	0	0	0	0	0	-0.045	-0.044	0.031	-0.027	-0.009	-0.026	0.066	-0.001	-0.075	0.868692	0.827664	0.876282	0.89303	0.995343	0.889759	0.93311	0.999739	0.99987	-0.53	-0.51	0.36	-0.32	-0.1	-0.3	0.77	-0.01	-0.61	0.60666	0.61764	0.72527	0.75693	0.92127
530	3	110	TGCAGAACAGGTTGAAGTTCACAGAGAAGAAAAATTCAGCTTCATATCAATTTTCAA	AAEL007976-RA 40887	AAEL007976-RA 40887	AAEL007976	conserved hypothetical protein	I	0	0	0	0	0	0	0	0	0	0.039	0.159	0.123	-0.013	-0.002	0.107	-0.038	-0.12	0.036	0.881497	0.27457	0.391688	0.946986	0.999904	0.445627	0.972102	0.999739	0.99987	0.49	1.96	1.51	-0.16	-0.02	1.32	-0.47	-1.04	0.32	0.63315	0.06796	0.15028	0.87662	0.98179
531	4	110	GTTTCGACTATGGTTCTGATAAAGTTATTGAAATAAAGTTCAAATAGAACTAAGGAG	AAEL009599-RA 14786	AAEL009599-RA 14786	AAEL009599	hypothetical protein	CSR	0	0	0	0	0	0	0	0	0	-0.035	0.058	0.02	-0.248	0.134	-0.155	0.096	-0.093	0.039	0.91043	0.785697	0.930316	0.096046	0.851281	0.313885	0.90548	0.999739	0.99987	-0.38	0.62	0.21	-2.65	1.44	-1.66	1.03	-0.71	0.29	0.71115	0.54338	0.83705	0.0176	0.16975
532	3	111	AATCCTATTCGATTGATGTCAGCAAACTTCCTACCTCATTTATCCAACCTTCAAAGT	AAEL002615-RA 35086	AAEL002615-RA 35086	AAEL002615	leucinech transmembrane protein	I	0	0	0	0	0	0	0	0	0	0.134	-0.269	0.02	0.252	-0.059	-0.151	0.229	0.403	-0.288	0.798165	0.448717	0.963284	0.443932	0.986552	0.663983	0.871004	0.997665	0.99987	0.73	-1.46	0.11	1.37	-0.32	-0.82	1.25	1.55	-1.11	0.47559	0.16291	0.9167	0.18915	0.75054
533	4	111	ATAACAAAGTTTATTCTTATTTAAATTATTCTCGGAAGTCTCTTATAAAGTGCTTAC	AAEL010519-RA 11002	AAEL010519-RA 11002	AAEL010519	succinate dehydrogenase, putative	TRP	0	0	0	0	0	0	0	0	0	0.341	0.277	0.229	0.417	-0.176	0.353	-0.223	0.064	0.048	0.518876	0.569863	0.620016	0.308923	0.972487	0.379042	0.921762	0.999739	0.99987	1.43	1.16	0.96	1.74	-0.73	1.48	-0.93	0.19	0.14	0.17324	0.26391	0.35208	0.10083	0.47332
534	3	112	TCCATTACTAGCCTTCCACTTGTATCTCAATCATGGCATTGCCTTGTGTAAATACTC	AAEL007447-RA 31818	AAEL007447-RA 31818	AAEL007447	conserved hypothetical protein	D	0	0	0	0	0	0	0	0	0	-0.091	-0.156	-0.038	0	-0.025	-0.065	0.093	0.065	-0.117	0.723491	0.404327	0.865723	0.998253	0.99238	0.737778	0.921762	0.999739	0.99987	-0.92	-1.58	-0.39	-0.01	-0.25	-0.66	0.94	0.46	-0.84	0.36935	0.13423	0.70301	0.99605	0.80441
535	4	112	CTACGTGTAAAACGTTCCGTGAAGTAATGTTTCAGTGATCTGATGGCTGTTGTAAAA	AAEL008808-RA 29408	AAEL008808-RA 29408	AAEL008808	hypothetical protein	U	0	0	0	0	0	0	0	0	0	0.101	0.165	0.05	0.046	0.081	0.11	-0.034	-0.064	0.116	0.832635	0.617916	0.894095	0.902515	0.98475	0.723281	0.988829	0.999739	0.99987	0.64	1.04	0.31	0.29	0.51	0.69	-0.22	-0.29	0.51	0.53271	0.3134	0.75743	0.77714	0.61568
536	3	113	GAAATCCGATCCGAAAAATATCGTTCCATGATTTCACCCAAAATCGACGATTAGAAG	AAEL001240-RA 37307	AAEL001240-RA 37307	AAEL001240	chaoptin	I(LRR)	0	0	0	0	0	0	0	0	0	-0.027	0.013	-0.02	-0.152	0.108	-0.112	0.076	-0.039	0.032	0.928675	0.958062	0.926894	0.320099	0.89487	0.468322	0.932098	0.999739	0.99987	-0.3	0.14	-0.22	-1.71	1.22	-1.26	0.85	-0.31	0.26	0.76669	0.8882	0.82688	0.10777	0.2406
537	4	113	CAAGGAGATCGTTATTAGGAATAAGGATTTTCCGCAGCTGAAAGAAAAACCTGATTG	AAEL013324-RA 29243	AAEL013324-RA 29243	AAEL013324	high affinity nuclear juvenile hormone binding protein, putative	D	0	0	0	0	0	0	0	0	0	0.399	0.278	0.47	-0.072	0.258	-0.193	0.45	0.121	-0.192	0.269483	0.44562	0.135589	0.87094	0.868968	0.581643	0.507108	0.999739	0.99987	2.11	1.47	2.49	-0.38	1.36	-1.02	2.38	0.45	-0.72	0.05115	0.16126	0.02462	0.71036	0.19202
538	3	114	CATAGTTTAGTGTTGTAACGTGTAGAAATGTGTATAAAGTGTATAGATATTTAGATC	AAEL005643-RB 5303	AAEL005643-RB 5303	AAEL005643	guanine nucleotide exchange factor	D	0	0	0	0	0	0	0	0	0	0.147	0.038	-0.071	0.046	0.039	-0.063	-0.07	0.109	0.108	0.59139	0.898277	0.773339	0.863073	0.986552	0.789526	0.958332	0.999739	0.99987	1.27	0.32	-0.61	0.4	0.33	-0.54	-0.6	0.67	0.66	0.22407	0.74983	0.54953	0.69455	0.74312
539	4	114	TAAGTATTAGCATACATAGATGGACTCATCATTATCGCTTTCGGTAAGAATCAAATTA	AAEL017418-RA 17319	AAEL017418-RA 17319	AAEL017418	Conserved hypothetical protein (oxidoreductase activity)	D	0	0	0	0	0	0	0	0	0	0.067	-0.029	-0.008	-0.094	0.043	-0.19	0.064	0.096	-0.02	0.82889	0.913966	0.972131	0.640882	0.985624	0.258325	0.958332	0.999739	0.99987	0.65	-0.28	-0.08	-0.91	0.42	-1.83	0.61	0.65	-0.14	0.52719	0.78554	0.93596	0.37863	0.68267
540	3	115	ATATGCCCCGTATACCTTATACCTATATTCCTTAGTAGAGGATTTGTGTTCAGAATA	AAEL014722-RA 12774	AAEL014722-RA 12774	AAEL014722	coilin-interacting nulcear ATPase protein, putative	D	0	0	0	0	0	0	0	0	0	-0.482	-0.187	-0.333	-0.28	0.287	0.016	0.14	-0.296	0.147	0.055927	0.524862	0.174682	0.255936	0.719038	0.962635	0.919799	0.999739	0.99987	-3.29	-1.27	-2.28	-1.91	1.96	0.11	0.95	-1.43	0.71	0.00475	0.22169	0.03739	0.07497	0.06877
541	4	115	TTAAATAATATTTACAAATTAATGAGATAGAAATAACGTCCTCATGGAGCTGGTACG	AAEL011493-RA 29549	AAEL011493-RA 29549	AAEL011493	wdpeat protein	D	0	0	0	0	0	0	0	0	0	0.383	0.153	0.118	0.331	-0.255	0.102	-0.29	0.229	0.035	0.051964	0.497879	0.587847	0.068461	0.621878	0.636518	0.466596	0.999739	0.99987	3.34	1.34	1.03	2.89	-2.22	0.89	-2.53	1.42	0.22	0.00428	0.19968	0.31846	0.01086	0.04144
542	3	116	TTGTAACTGACATGATAACCAGTGTTGCGGGATCACCATTCTTAGAAGACGATAAAG	AAEL000637-RA 22544	AAEL000637-RA 22544	AAEL000637	hypothetical protein	U	0	0	0	0	0	0	0	0	0	0.203	0.024	0.119	-0.001	0	-0.18	0.095	0.179	-0.095	0.452182	0.943532	0.633977	0.997724	0.999904	0.408658	0.936444	0.999739	0.99987	1.58	0.19	0.93	-0.01	0	-1.4	0.74	0.99	-0.53	0.13346	0.85389	0.36646	0.99473	0.99911
543	4	116	GATATGGTTAGGATAACGAATTGCCTACCTACGACATTAAATATTCCAAAGTAAGAG	AAEL008878-RB 3050	AAEL008878-RB 3050	AAEL008878	diacylglycerol o-acyltransferase	TRP	1	1	1	1	0	0	0	0	0	1.224	1.054	1.16	0.797	-0.184	0.627	-0.078	0.17	-0.106	3.3e-05	0.000135	6.3e-05	0.001373	0.878927	0.006589	0.961908	0.999739	0.99987	8.56	7.38	8.12	5.58	-1.29	4.39	-0.55	0.84	-0.52	0	0	0	5e-05	0.21614
544	3	117	TGCGTTAGTTTATCGTGTGTATATAACGAATCAGGATAAAATTTGTACGAATTGATT	AAEL013744-RA 1608	AAEL013744-RA 1608	AAEL013744	NADH:ubiquinone dehydrogenase, putative	REDOX/STRESS/MIT	1	1	1	0	0	0	0	0	0	1.3	1.699	1.4	-0.149	0.028	0.251	-0.271	-0.399	0.299	0.000709	5.3e-05	0.000398	0.729469	0.994677	0.497731	0.867463	0.999739	0.99987	6.2	8.11	6.68	-0.71	0.13	1.2	-1.29	-1.35	1.01	1e-05	0	1e-05	0.48915	0.89657
545	4	117	TCTGATAAGCTAGACTTCATCCTGGCGAAGTTTCCAGAGGTAATTAGGAGAATTTAC	AAEL006600-RB 28485	AAEL006600-RB 28485	AAEL006600	Juvenile hormone-inducible protein, putative	D	0	0	0	0	0	0	0	0	0	-0.03	0.046	0.142	0.018	-0.204	0.094	-0.108	-0.076	-0.096	0.972905	0.937203	0.760012	0.972416	0.945821	0.839852	0.972102	0.999739	0.99987	-0.14	0.21	0.65	0.08	-0.93	0.43	-0.49	-0.24	-0.31	0.89421	0.83736	0.52774	0.93486	0.3664
546	4	118	GAAAGAATCAGTTTGGAAAATCAGGTCGCTACAGCGTAATTATGAAGAAAGTGCCTC	AAEL002593-RA 42335	AAEL002593-RA 42335	AAEL002593	serine protease	I	0	0	0	0	0	0	0	0	0	0.003	-0.248	0.058	0.048	0.037	-0.203	0.343	0.251	-0.306	0.998501	0.558188	0.907587	0.922088	0.994677	0.602801	0.761129	0.999739	0.99987	0.01	-1.19	0.28	0.23	0.18	-0.97	1.65	0.85	-1.04	0.98915	0.25097	0.78565	0.81949	0.8612
547	3	119	GTTGTAATTTAAAGACGATTAATAAACTGACATTTCTTTTTATGTGTTCTACTACAC	AAEL001455-RA 11375	AAEL001455-RA 11375	AAEL001455	hypothetical protein	D	0	0	0	0	0	0	0	0	0	0.26	0.304	0.239	-0.313	0.19	-0.269	0.125	-0.044	0.065	0.297807	0.168874	0.278406	0.128234	0.839834	0.186458	0.912555	0.999739	0.99987	2.03	2.37	1.87	-2.45	1.49	-2.1	0.98	-0.24	0.36	0.06012	0.03101	0.08105	0.02668	0.15731
549	3	120	TTTCCTACTACAACTATGCAGTCTACGGAGAGTATTATCATGAAATCTTAAACAAAG	AAEL001446-RA 4090	AAEL001446-RA 4090	AAEL001446	testis-specific protein pbs13 (t-complex 11 )	D	0	0	0	0	0	-1	0	0	0	0.208	-0.293	-0.29	-0.498	-0.25	-0.999	-0.246	0.501	-0.003	0.530514	0.270585	0.251985	0.03513	0.786778	0.000254	0.757499	0.905711	0.99987	1.4	-1.97	-1.95	-3.36	-1.68	-6.73	-1.66	2.39	-0.02	0.1808	0.06633	0.06921	0.00413	0.11244
550	4	120	TTATACGGCTATAGAAGAAGTTCTACAGCTCGCTGGCTATGATAAGGACTGTGTTAT	AAEL004024-RA 23620	AAEL004024-RA 23620	AAEL004024	conserved hypothetical protein	U	0	0	0	0	0	0	0	0	0	-0.042	0.158	0.226	-0.144	-0.075	0.055	-0.007	-0.2	-0.068	0.913648	0.488708	0.25236	0.498828	0.977399	0.819138	0.996788	0.999739	0.99987	-0.36	1.36	1.95	-1.25	-0.65	0.48	-0.06	-1.22	-0.42	0.72357	0.19236	0.06938	0.23132	0.5249
552	4	121	GATCGAAGCATCTACCGAAACATTTATTAGAATATAAACTTTAATTAAATACATTTA	AAEL015565-RA 10493	AAEL015565-RA 10493	AAEL015565	hypothetical protein	D	0	0	0	0	0	0	0	0	0	0.056	0.052	0.185	-0.251	0.004	-0.254	0.137	0.004	-0.133	0.920428	0.903419	0.561669	0.400888	0.999904	0.368968	0.932098	0.999739	0.99987	0.33	0.31	1.09	-1.48	0.02	-1.5	0.81	0.01	-0.56	0.74593	0.7617	0.29048	0.15811	0.98064
553	3	122	CTTTGTGATATTATCTGCTAAATTTTGAAATACACGTTTATTCTGGCAAACTGATTC	AAEL002246-RA 5942	AAEL002246-RA 5942	AAEL002246	cuticle protein, putative	CS	0	0	0	0	0	0	0	0	0	0.229	0.122	0.218	-0.184	0.122	-0.291	0.218	0.107	-0.096	0.490024	0.714074	0.424406	0.518046	0.963874	0.238316	0.836946	0.999739	0.99987	1.5	0.8	1.42	-1.2	0.79	-1.9	1.42	0.5	-0.44	0.1548	0.43857	0.17455	0.24774	0.43928
554	3	123	GAGACGGAGTGGATCAAGACAGATGGTGCAAATCGATTTCCGGTAATACACAATTAC	AAEL000164-RA 3156	AAEL000164-RA 3156	AAEL000164	d-amino acid oxidase	TRP	0	0	0	0	0	0	0	0	0	0.234	0.482	0.45	0.197	-0.023	0.446	-0.054	-0.248	0.031	0.732705	0.309489	0.322134	0.708658	0.996476	0.295852	0.988829	0.999739	0.99987	0.9	1.85	1.73	0.76	-0.09	1.71	-0.21	-0.67	0.08	0.38429	0.08401	0.10414	0.46059	0.93089
555	4	123	TGCAGTTCGATCATCAGGTTCTTAATATTTTAACAGATAAAGTTACAAACTCCGCCC	AAEL005306-RA 19474	AAEL005306-RA 19474	AAEL005306	conserved hypothetical protein	D	0	0	0	0	0	0	0	0	0	0.047	0.459	0.341	-0.099	0.11	0.312	-0.007	-0.412	0.118	0.915044	0.041972	0.126439	0.715074	0.961801	0.139096	0.996788	0.949242	0.99987	0.35	3.42	2.55	-0.74	0.82	2.33	-0.06	-2.17	0.62	0.72866	0.00361	0.02193	0.47063	0.42337
557	4	124	GACTTGTACATAACTAAGAGAGTAAAATTGAAGATCAAAGCTCTAACAGCAAAACTG	AAEL014932-RA 7621	AAEL014932-RA 7621	AAEL014932	transcription factor btf3	RTT	0	0	0	0	0	-1	0	0	0	0.546	0.351	0.451	-0.76	0.148	-0.955	0.249	0.195	-0.101	0.015125	0.118166	0.039414	0.001058	0.913722	0.000138	0.681955	0.999739	0.99987	4.15	2.66	3.43	-5.78	1.13	-7.26	1.89	1.05	-0.54	0.0008	0.01727	0.00355	3e-05	0.2772
558	3	125	TAATAAGAATTGAAGAACAGGAAATAGCTCTGAAACAGGTTAAATTTGTGCTTGATA	AAEL017202-RA 17864	AAEL017202-RA 17864	AAEL017202	AaGr61 [Source:Aedes_ManualAnnotation;Acc:AAEL800917]	CSR	0	0	0	0	0	0	0	0	0	-0.144	0.275	0.082	-0.184	0.085	0.235	-0.109	-0.419	0.193	0.575611	0.146143	0.717034	0.33175	0.965912	0.180055	0.91135	0.879453	0.99987	-1.31	2.49	0.74	-1.67	0.77	2.13	-0.98	-2.69	1.24	0.21081	0.02441	0.47063	0.11537	0.45378
559	4	125	TTTTTATTGACTGTATGTGTAGAAACCCCTTCTCAGATGTTTTAACAGCTAATTTTT	AAEL007928-RA 4832	AAEL007928-RA 4832	AAEL007928	eukaryotic translation initiation factor 4 gamma	RTT	0	0	0	0	0	0	0	0	0	-0.19	-0.127	-0.191	0.167	0.367	0.231	0.302	-0.063	0.064	0.805262	0.841367	0.727365	0.766059	0.867494	0.646078	0.887738	0.999739	0.99987	-0.71	-0.47	-0.71	0.63	1.37	0.86	1.13	-0.17	0.17	0.48743	0.64225	0.48526	0.5401	0.18915
560	3	126	GAGTAAGTATTGTACTTTGAAACCTGGATGTGGACAATGTGGAGGGAATCATGATGT	AAEL011646-RA 27799	AAEL011646-RA 27799	AAEL011646	conserved hypothetical protein	D	0	0	0	0	0	0	0	0	0	0.519	0.494	0.357	-0.1	-0.028	-0.125	-0.166	0.025	0.137	0.166117	0.166054	0.322029	0.828358	0.994677	0.764231	0.932098	0.999739	0.99987	2.51	2.39	1.73	-0.48	-0.14	-0.6	-0.8	0.09	0.47	0.02349	0.02987	0.10408	0.63706	0.89272
561	4	126	TAAGAAGGTCAAGAACATCAAGCACAACGGTAACATCACCTTCGATGAAGTTATCAG	AAEL014562-RA 14748	AAEL014562-RA 14748	AAEL014562	60S ribosomal protein L12	RTT	0	0	0	0	0	-1	0	0	0	0.146	0.036	0.092	-0.679	-0.089	-0.788	-0.033	0.11	-0.056	0.552986	0.893837	0.664576	0.000529	0.961801	0.00013	0.981897	0.999739	0.99987	1.35	0.34	0.85	-6.3	-0.83	-7.31	-0.31	0.72	-0.37	0.19547	0.74119	0.40627	1e-05	0.42106
562	3	127	TAAATAATTTAATTCTAAGCAGACAGTGATGCTAAAGACAGTACAGATCATCAAATTA	AAEL000193-RA 5332	AAEL000193-RA 5332	AAEL000193	histone-lysine n-methyltransferase	RTT	0	0	0	0	0	0	0	0	0	0.031	-0.342	-0.11	-0.114	-0.134	-0.486	0.098	0.373	-0.232	0.957738	0.200191	0.726078	0.714659	0.955099	0.041853	0.95248	0.991305	0.99987	0.2	-2.23	-0.72	-0.74	-0.87	-3.17	0.64	1.72	-1.07	0.8444	0.04053	0.48305	0.46967	0.39599
563	4	127	GTTTACCTGTTTCGTGTTGTTCGATATGTGGAATGCTCTCAGCTGCCGGTCACAGAC	AAEL003521-RA 22471	AAEL003521-RA 22471	AAEL003521	hypothetical protein	D	0	0	0	0	0	0	0	0	0	0.134	-0.035	-0.027	-0.069	0.034	-0.238	0.042	0.17	-0.008	0.784066	0.938328	0.948073	0.865002	0.994677	0.42329	0.985955	0.999739	0.99987	0.77	-0.2	-0.16	-0.39	0.2	-1.37	0.24	0.69	-0.03	0.45153	0.84149	0.87769	0.69833	0.8473
564	3	128	GAGGGATATTTTGTGCCGGAAAAGTTTGCCATATGCAAGTACATCTACGAAAAGTAC	AAEL001856-RB 18474	AAEL001856-RB 18474	AAEL001856	adenosine kinase	D	0	0	0	0	0	0	0	0	0	-0.04	-0.006	0.006	-0.345	-0.134	-0.312	-0.121	-0.033	-0.013	0.931395	0.985912	0.985632	0.116094	0.938073	0.148977	0.929714	0.999739	0.99987	-0.29	-0.05	0.04	-2.52	-0.98	-2.28	-0.88	-0.17	-0.07	0.77625	0.96287	0.9649	0.02307	0.34371
565	4	128	GATGATGTGTGAGTAGTAGTGCTTGGTTTATTTAACGATTATTATTATTAACAATAT	AAEL006959-RA 11711	AAEL006959-RA 11711	AAEL006959	hypothetical protein	U	0	0	0	0	0	0	0	0	0	0.069	-0.021	0.039	-0.182	0.125	-0.271	0.185	0.089	-0.06	0.908973	0.966389	0.92694	0.587093	0.974173	0.358594	0.904629	0.999739	0.99987	0.39	-0.12	0.22	-1.03	0.7	-1.53	1.04	0.36	-0.24	0.70313	0.90927	0.82725	0.32083	0.49164
566	3	129	TATCAATTTTATATTGAAATGTACAGCGTTTACGGAAACAGTTGCGATTACGAATTT	AAEL005675-RA 42790	AAEL005675-RA 42790	AAEL005675	clip-domain serine protease, putative	I	0	0	0	0	0	0	0	0	0	0.125	-0.051	0.045	0.318	-0.139	0.143	-0.043	0.175	-0.096	0.693612	0.866051	0.875412	0.109768	0.91644	0.519476	0.981296	0.999739	0.99987	1	-0.41	0.36	2.56	-1.11	1.15	-0.35	1	-0.54	0.33095	0.68906	0.72235	0.02127	0.2818
567	4	129	AACTTTTTAGTTTGTTAATCTATTATTATTATTATTATCATTATAGTAGTGATATCCT	AAEL012707-RA 10653	AAEL012707-RA 10653	AAEL012707	conserved hypothetical protein	PROT	0	0	0	0	0	0	0	0	0	0.385	0.355	0.383	-0.148	0.053	-0.178	0.081	0.03	-0.028	0.05867	0.075326	0.05136	0.497308	0.985255	0.368329	0.944907	0.999739	0.99987	3.26	3	3.24	-1.25	0.45	-1.51	0.69	0.18	-0.17	0.0051	0.00868	0.00529	0.23012	0.66081
568	3	130	GACACTGATTTTACTGGTAACCTGCTACCTAGTGTTGCCATCGCCATCGATCGTGAC	AAEL017205-RA 30668	AAEL017205-RA 30668	AAEL017205	Hypothetical protein	U	0	0	0	0	0	0	0	0	0	-0.091	-0.131	-0.028	0.159	0.015	0.119	0.119	0.04	-0.104	0.698368	0.465751	0.89943	0.314079	0.994677	0.456716	0.867463	0.999739	0.99987	-0.99	-1.42	-0.3	1.73	0.17	1.29	1.29	0.31	-0.8	0.33819	0.17408	0.76828	0.10409	0.86873
569	4	130	AGTTATAAGCAAATCTTATCGCATTTGTTCACTTTGATTCTTAAATGAGGATAATAG	AAEL007229-RA 5850	AAEL007229-RA 5850	AAEL007229	conserved hypothetical protein	D	0	0	0	0	0	0	0	0	0	0.439	0.637	0.983	0.435	-0.278	0.633	0.068	-0.198	-0.346	0.55448	0.275599	0.068369	0.458778	0.961745	0.225132	0.988829	0.999739	0.99987	1.35	1.96	3.02	1.34	-0.85	1.94	0.21	-0.43	-0.75	0.19636	0.06848	0.00834	0.2003	0.40665
570	3	131	GAGTTCATACGAAACCAAGGTCTGTACAATGACATTGCGTTGATCCGGTTAGTCAGG	AAEL007597-RA 38364	AAEL007597-RA 38364	AAEL007597	serine protease	I	0	0	0	0	0	0	0	0	0	0.066	0.029	0.019	0.044	0.021	0.006	0.011	0.038	0.01	0.835819	0.916553	0.940656	0.858634	0.994677	0.979939	0.993195	0.999739	0.99987	0.63	0.27	0.18	0.41	0.2	0.06	0.11	0.25	0.06	0.53894	0.79059	0.86051	0.68438	0.8438
571	4	131	TTACAACACAGACAAACAGACGTTACAGCTAGAACAATTATCAATTCAAAATATAAG	AAEL004284-RA 12999	AAEL004284-RA 12999	AAEL004284	mitochondrial ATPase inhibitor, putative	REDOX/STRESS/MIT	0	0	0	0	0	0	0	0	0	0.379	0.514	0.474	0.446	-0.153	0.581	-0.193	-0.135	0.04	0.450116	0.220178	0.241388	0.268003	0.977399	0.12146	0.932098	0.999739	0.99987	1.59	2.15	1.99	1.87	-0.64	2.44	-0.81	-0.4	0.12	0.13232	0.04727	0.06464	0.08039	0.53007
574	3	133	GTTTTGTGATTTGTATCTAATGAAAGTTTTTGATTTGTATTTAGGTAGTTTTTGTCA	AAEL017367-RA 16965	AAEL017367-RA 16965	AAEL017367	Conserved hypothetical protein	U	0	0	1	0	0	1	0	0	0	0.121	1.409	2.105	1.125	0.223	2.412	0.919	-1.288	-0.696	0.943014	0.079873	0.009446	0.144379	0.985255	0.002409	0.667139	0.956073	0.99987	0.25	2.96	4.42	2.36	0.47	5.06	1.93	-1.91	-1.03	0.80215	0.00948	0.00046	0.03166	0.64595
575	4	133	AATACTCATATGGTTACAATGGAGGTCTTTCGGCGAAAACTGAAACCAAATCGTTTG	AAEL013031-RA 28924	AAEL013031-RA 28924	AAEL013031	conserved hypothetical protein	CS	0	0	0	0	0	0	0	0	0	0.26	0.49	0.588	-0.34	0.114	-0.11	0.213	-0.23	-0.098	0.609321	0.183783	0.094685	0.355056	0.982985	0.799024	0.90911	0.999739	0.99987	1.22	2.31	2.77	-1.6	0.54	-0.52	1	-0.77	-0.33	0.23951	0.03507	0.01389	0.12905	0.59739
576	3	134	GAACTATTTCAGAGAAACACGACTGAAGGATTGACTGTTCGGATTATTTCAAATATT	AAEL009664-RA 15887	AAEL009664-RA 15887	AAEL009664	aldehyde dehydrogenase	M	-1	-1	-1	1	0	0	0	0	0	-1.528	-1.968	-1.478	0.909	-0.374	0.469	0.116	0.44	-0.49	0.000476	4.2e-05	0.000697	0.01699	0.82136	0.213591	0.972102	0.999739	0.99987	-6.47	-8.33	-6.26	3.85	-1.58	1.99	0.49	1.32	-1.47	1e-05	0	1e-05	0.00148	0.13308
578	3	135	ATAGATGCCCAAGTGCATTGAACACTATAGAAGAAATATGGTATGTATTTACGTTAA	AAEL012215-RA 12647	AAEL012215-RA 12647	AAEL012215	conserved hypothetical protein	D	0	0	0	0	0	-1	0	0	0	-0.269	-0.501	-0.544	-0.636	0.058	-0.867	0.014	0.231	0.044	0.410293	0.062915	0.040588	0.013788	0.986169	0.001478	0.994387	0.999739	0.99987	-1.69	-3.13	-3.41	-3.98	0.36	-5.43	0.09	1.02	0.19	0.11146	0.00657	0.00372	0.00112	0.72297
579	4	135	AAATGTGTCCCAAGGAAAGAATGTAAAGGTACCGTATACAGGGATCGAGATAATGAG	AAEL002580-RA 35032	AAEL002580-RA 35032	AAEL002580	predicted protein	I	0	0	0	0	0	0	0	0	0	0.065	-0.055	0.1	0.046	-0.036	-0.073	0.118	0.12	-0.155	0.810919	0.79958	0.571639	0.822037	0.986169	0.682669	0.870856	0.999739	0.99987	0.69	-0.58	1.07	0.5	-0.39	-0.78	1.27	0.9	-1.17	0.49806	0.56764	0.30109	0.62698	0.70321
580	3	136	GATCTAAGTGCCTATGAAGTGCCCGAGATGGTTAAGGATATAAAAGAGCTTGTAACG	AAEL006342-RA 24927	AAEL006342-RA 24927	AAEL006342	epoxide hydrolase	M	0	0	0	1	0	0	0	0	0	0.468	-0.155	-0.112	1.209	-0.366	0.586	-0.323	0.623	-0.043	0.252958	0.745438	0.814247	0.001317	0.786778	0.081465	0.813617	0.949242	0.99987	2.17	-0.72	-0.52	5.6	-1.7	2.72	-1.5	2.04	-0.14	0.04588	0.48394	0.61133	4e-05	0.10965
581	4	136	GAATACATTCAGAATCTCATTGCCAGCGGAAAGTATTTCGATGACAAAACCATTCTC	AAEL005683-RA 21478	AAEL005683-RA 21478	AAEL005683	conserved hypothetical protein	D	0	0	0	0	0	0	0	0	0	-0.275	-0.243	-0.297	-0.146	-0.011	-0.114	-0.064	-0.032	0.053	0.435697	0.462073	0.316712	0.662696	0.998583	0.734222	0.977397	0.999739	0.99987	-1.62	-1.43	-1.75	-0.86	-0.06	-0.67	-0.38	-0.13	0.22	0.12531	0.17217	0.1006	0.40403	0.95063
582	4	137	CAACAAGCTGAAACGGGAATCGATCGCTTCCAGTCACGAATCCAGTAGTTTTAACGA	AAEL015296-RA 12974	AAEL015296-RA 12974	AAEL015296	septin	CS	0	0	0	0	0	0	0	0	0	-0.367	-0.245	-0.405	-0.31	0.285	-0.189	0.124	-0.122	0.161	0.239517	0.441884	0.140838	0.265157	0.77749	0.52478	0.935461	0.999739	0.99987	-2.22	-1.48	-2.45	-1.88	1.72	-1.14	0.75	-0.52	0.69	0.04182	0.15863	0.02639	0.07928	0.10454
583	3	138	TACGATAACTCTTGTTATTCGTTGTTTAAGTGATTTTATTCCCTTTATTTGAATTAA	AAEL014008-RA 14675	AAEL014008-RA 14675	AAEL014008	hypothetical protein	U	0	0	0	0	0	0	0	0	0	-0.484	0.026	-0.113	-0.598	0.103	-0.088	-0.036	-0.51	0.139	0.073763	0.951027	0.722717	0.017467	0.977311	0.780254	0.988437	0.922403	0.99987	-3.1	0.17	-0.73	-3.83	0.66	-0.56	-0.23	-2.31	0.63	0.00705	0.86925	0.47909	0.00154	0.51715
584	4	138	AAAACTTGTACTCTCAGTTTACTTAAAATGTATAACAGAAGTATGTGGAATACCCAC	AAEL001896-RA 2236	AAEL001896-RA 2236	AAEL001896	UDP-N-acetylglucosamine: polypeptide-N-acetylglucosaminyl transferase, putative	M	0	0	0	-1	0	-1	0	0	0	-0.507	-0.202	-0.132	-1.097	-0.146	-0.792	-0.076	-0.305	-0.07	0.011612	0.354113	0.549301	1.6e-05	0.888118	0.000254	0.952049	0.959981	0.99987	-4.32	-1.72	-1.13	-9.34	-1.24	-6.74	-0.65	-1.84	-0.42	0.00056	0.10554	0.27745	0	0.23321
586	4	139	ACACTCACCATATGTGTAACCGTTGGATATTAGGGAAATAAAAGTTGATATAATGTG	AAEL008734-RA 3079	AAEL008734-RA 3079	AAEL008734	conserved hypothetical protein	U	0	0	0	0	0	0	0	0	0	-0.525	-0.459	-0.699	-0.171	-0.031	-0.105	-0.272	-0.066	0.24	0.171246	0.214865	0.046276	0.686731	0.994677	0.809023	0.867463	0.999739	0.99987	-2.49	-2.17	-3.31	-0.81	-0.15	-0.5	-1.29	-0.22	0.81	0.02474	0.04552	0.00454	0.4307	0.88408
587	3	140	CATTGTTATGAAGAGTTAGGTAAGTCGCAATTTAGGAACAGGAAATTATATCGTAGG	AAEL008459-RA 16065	AAEL008459-RA 16065	AAEL008459	conserved hypothetical protein	D	0	0	0	0	0	0	0	0	0	0.375	0.236	0.378	-0.185	0.065	-0.324	0.207	0.139	-0.143	0.301442	0.528919	0.230577	0.603526	0.986552	0.286069	0.893099	0.999739	0.99987	2.01	1.26	2.03	-0.99	0.35	-1.74	1.11	0.53	-0.54	0.06185	0.22459	0.05977	0.33676	0.73321
588	4	140	CTTTCATAGTTTGTTAGAGAAATTATACTTAGCCTGTTGTGACATTAGCCTGTAAGC	AAEL009323-RA 13975	AAEL009323-RA 13975	AAEL009323	carbonic anhydrase precursor	M	0	0	0	0	0	0	0	0	0	0.401	0.45	0.049	-1.489	0.181	-1.439	-0.22	-0.05	0.401	0.712189	0.605129	0.960732	0.026714	0.985295	0.029233	0.966424	0.999739	0.99987	0.95	1.07	0.12	-3.54	0.43	-3.42	-0.52	-0.08	0.67	0.35501	0.30041	0.9078	0.00283	0.6735
589	3	141	GTACAAACCGTTTACGTTTAATGGCTATGTATTCACGAGTGGAATGTATGCATTTGG	AAEL003627-RA 22710	AAEL003627-RA 22710	AAEL003627	sodium/shloride dependent amino acid transporter	TRP	0	0	-1	0	1	-1	0	0	0	0.283	-0.554	-2.108	-0.276	2.269	-1.113	0.715	0.837	1.554	0.727978	0.333381	0.000352	0.649601	0.00212	0.023167	0.530299	0.956073	0.99987	0.91	-1.78	-6.77	-0.89	7.28	-3.57	2.29	1.9	3.53	0.3771	0.09495	1e-05	0.38849	0
590	4	141	CAAATATCAAGTTATCTTGAAGAAAATTGAACTTCCTATTATGCCGTACAACGATTG	AAEL002600-RA 35067	AAEL002600-RA 35067	AAEL002600	serine protease	I	0	0	0	0	0	0	0	0	0	-0.104	0.133	0.363	-0.073	-0.154	0.164	0.076	-0.237	-0.23	0.883361	0.788299	0.339155	0.886327	0.974173	0.693336	0.981296	0.999739	0.99987	-0.48	0.61	1.67	-0.34	-0.71	0.76	0.35	-0.77	-0.75	0.63713	0.54907	0.11435	0.74178	0.4872
591	3	142	GAAGTAATGGAACTGAAAAGTACGGTGGCCGATATTCTACAAACTTTATCTAAAATC	AAEL013622-RA 27275	AAEL013622-RA 27275	AAEL013622	hypothetical protein	U	0	0	0	0	0	0	0	0	0	0.378	0.164	0.172	-0.013	0.046	-0.227	0.054	0.214	-0.008	0.105593	0.540531	0.475681	0.966398	0.986552	0.294412	0.976627	0.999739	0.99987	2.85	1.24	1.3	-0.1	0.35	-1.71	0.41	1.14	-0.04	0.01183	0.23418	0.21351	0.92177	0.7318
592	3	143	GATTTGGGATTGTTGTCGAACATGAACGTTAAGTTCAGTCTGGGTGAGATCAAGAAG	AAEL013002-RA 20347	AAEL013002-RA 20347	AAEL013002	cdk9	D	0	0	0	0	0	0	0	0	0	-0.036	0.017	0.316	-0.179	0.01	-0.126	0.309	-0.053	-0.299	0.956287	0.973247	0.303896	0.593903	0.998725	0.71578	0.722527	0.999739	0.99987	-0.2	0.1	1.78	-1.01	0.06	-0.71	1.74	-0.21	-1.19	0.84054	0.925	0.09418	0.32747	0.95527
593	4	143	AGATTCCTACTTTCTTGAATTTGTACCATAATTATACGATTATTGTCGAGCTGATTT	AAEL006687-RA 20315	AAEL006687-RA 20315	AAEL006687	exportin	M	0	0	0	0	0	0	0	0	0	0.274	0.192	0.065	-0.039	0.125	-0.12	-0.003	0.082	0.128	0.145829	0.312228	0.772195	0.872738	0.903344	0.518964	0.997418	0.999739	0.99987	2.62	1.84	0.62	-0.37	1.2	-1.15	-0.02	0.55	0.86	0.019	0.08542	0.54621	0.71595	0.24978
594	3	144	AAAGTTCAAGAACATTTTCACAAACATCTTTACAAAATCGAGCTCAAAATTGGAAAC	AAEL010083-RA 36257	AAEL010083-RA 36257	AAEL010083	conserved hypothetical protein	I	0	-1	-1	0	0	0	0	0	0	-0.67	-0.884	-0.934	0.327	0.105	0.114	0.055	0.213	0.05	0.000919	6.5e-05	4.4e-05	0.063843	0.942703	0.580972	0.972102	0.999739	0.99987	-6.02	-7.94	-8.39	2.94	0.94	1.02	0.49	1.36	0.32	2e-05	0	0	0.00981	0.36022
595	4	144	GTACTCGTTTGCTCAACAACTACATAAATTGTTTGAAAAATATGGGACCCTGCACTC	AAEL001985-RA 25716	AAEL001985-RA 25716	AAEL001985	protein serine/threonine kinase, putative	CSR	0	0	0	0	0	0	0	0	0	0.152	0.388	0.404	-0.117	0.099	0.12	0.115	-0.236	-0.016	0.602541	0.06033	0.047446	0.620255	0.962253	0.602808	0.921762	0.999739	0.99987	1.24	3.16	3.3	-0.95	0.81	0.97	0.94	-1.36	-0.09	0.23369	0.00618	0.00471	0.35587	0.43111
597	4	145	GAAAACGTGTATTCAAAGCTTCTGAGAAAGCACTTCCCGTAGTAACTGGTTACAAAG	AAEL000611-RA 34804	AAEL000611-RA 34804	AAEL000611	antibacterial peptide, putative	I	0	0	0	0	1	0	0	0	0	0.483	0.603	0.467	0.451	1.052	0.571	0.916	-0.12	0.136	0.375529	0.200887	0.321436	0.331542	0.132342	0.184321	0.215558	0.999739	0.99987	1.79	2.23	1.73	1.67	3.89	2.11	3.39	-0.31	0.36	0.0934	0.04073	0.10373	0.11522	0.00136
598	3	146	ATTTGAAGACTATTACAGCTATCCCAAGTACAAGTACGAATATGGAGTTAAGGATTT	AAEL008978-RA 26853	AAEL008978-RA 26853	AAEL008978	conserved hypothetical protein	CS	0	0	0	0	0	0	0	0	0	0.189	0.037	0.005	0.154	-0.115	0.001	-0.147	0.153	0.032	0.657768	0.934968	0.990476	0.644979	0.976491	0.998328	0.932098	0.999739	0.99987	1.11	0.21	0.03	0.9	-0.67	0	-0.86	0.63	0.13	0.28535	0.83392	0.97761	0.38292	0.5122
599	4	146	TACATTAGTTGGTAAAGTGCTCGTCTAGCAAACAAGAGTCCTGGGTTCAAATCGCAG	AAEL016927-RA 30634	AAEL016927-RA 30634	AAEL016927	tRNA-Ala	RTT	0	0	0	0	0	0	0	0	0	-0.002	-0.213	-0.122	-0.224	-0.141	-0.435	-0.05	0.212	-0.092	0.999813	0.627575	0.787352	0.571332	0.976491	0.194518	0.98769	0.999739	0.99987	-0.01	-1.02	-0.58	-1.06	-0.67	-2.07	-0.24	0.71	-0.31	0.9938	0.3256	0.57128	0.30383	0.51134
600	3	147	ATCTTTCTTGGTGTCCAGCTTGTCGGTTCCTGTGTTTTTACTAAAATTATCGTTAAA	AAEL007960-RA 27012	AAEL007960-RA 27012	AAEL007960	hypothetical protein	U	0	0	0	0	0	0	0	0	0	0.125	-0.079	-0.029	0.108	-0.063	-0.096	-0.013	0.204	-0.05	0.865474	0.893507	0.958767	0.837967	0.990957	0.845614	0.996788	0.999739	0.99987	0.54	-0.34	-0.12	0.46	-0.27	-0.41	-0.05	0.62	-0.15	0.60016	0.7398	0.90258	0.65118	0.79224
601	4	147	AAATTGTTACTTTTCCGATGAACGATCACTTCGCTTCTTCAAACTGTACAACCAAAT	AAEL014232-RA 21320	AAEL014232-RA 21320	AAEL014232	pickpocket	TRP	0	0	0	0	0	0	0	0	0	-0.101	0.081	0.063	-0.005	-0.095	0.178	-0.113	-0.182	0.018	0.810919	0.809078	0.847657	0.989262	0.977311	0.487997	0.932787	0.999739	0.99987	-0.69	0.55	0.43	-0.03	-0.65	1.22	-0.78	-0.88	0.09	0.49827	0.58685	0.67106	0.9748	0.52261
602	3	148	GATTGTAGATAACTTAATGAAAAACATTGTGGGAAATAAACATTAAATGTGAAACTA	AAEL009487-RA 13522	AAEL009487-RA 13522	AAEL009487	hypothetical protein	U	0	0	0	-1	0	-1	0	0	0	0.122	0.089	0.014	-2.004	-0.058	-2.037	-0.133	0.033	0.075	0.769923	0.799681	0.968282	1e-06	0.986169	0	0.930534	0.999739	0.99987	0.8	0.58	0.09	-13.11	-0.38	-13.33	-0.87	0.15	0.35	0.43549	0.56847	0.92744	0	0.71093
603	4	148	AAAACCGGCGCCAGCTTGATGAACATGGACAAGATTGGATTTGTGTATAATAAGTAA	AAEL002538-RA 1539	AAEL002538-RA 1539	AAEL002538	glutamate receptor, ionotropic kainate 1, 2, 3 (glur5, glur6, glur7)	D	0	0	0	0	0	0	0	0	0	0.124	0.399	0.427	-0.257	0.112	0.018	0.14	-0.274	-0.028	0.79005	0.160893	0.119917	0.370871	0.976275	0.963517	0.932098	0.999739	0.99987	0.75	2.42	2.59	-1.56	0.68	0.11	0.85	-1.18	-0.12	0.462	0.02818	0.02006	0.13902	0.50772
605	4	149	TTCAATAACAACTTGGAATCACTGCACAACGATCAGTTTCTTAATAATGAAGCTCTA	AAEL015018-RA 41833	AAEL015018-RA 41833	AAEL015018	toll	I	0	0	0	0	0	0	0	0	0	0.312	0.392	0.538	0.258	-0.16	0.338	-0.015	-0.08	-0.146	0.232656	0.096772	0.021413	0.273154	0.909921	0.122581	0.993195	0.999739	0.99987	2.24	2.82	3.86	1.85	-1.15	2.43	-0.11	-0.41	-0.74	0.03989	0.01264	0.00144	0.08301	0.26641
606	3	150	GAATGGATTTCTACAATCACGATGCTTGCATTGAAAAATATTGACCGAAATCTCTCG	AAEL012777-RA 36613	AAEL012777-RA 36613	AAEL012777	serine protease snake, putative	I	0	0	0	0	0	0	0	0	0	0.005	-0.122	-0.134	0.087	0.065	-0.04	0.053	0.127	0.012	0.992992	0.656274	0.584964	0.745774	0.985255	0.885158	0.976627	0.999739	0.99987	0.04	-0.94	-1.04	0.67	0.5	-0.31	0.41	0.7	0.07	0.96898	0.35918	0.31507	0.51146	0.62066
607	4	150	GATTCCTCGTATGAAGATTGGAGTATTGACGAACTGATCATCATCGATCATTAAAAG	AAEL003552-RA 20652	AAEL003552-RA 20652	AAEL003552	DNA-directed RNA polymerase subunit rpb6	RTT	0	0	0	0	0	0	0	0	0	-0.024	0.031	-0.016	-0.774	0.072	-0.718	0.024	-0.056	0.047	0.969345	0.940199	0.965661	0.003935	0.985255	0.005605	0.991858	0.999739	0.99987	-0.15	0.2	-0.1	-4.84	0.45	-4.5	0.15	-0.25	0.21	0.88147	0.84714	0.92203	0.00019	0.66018
608	3	151	AAAAGCGATGGAAAAGTTTACGGGACACATTTATCAAGTACTTTCGTCAAGAAATTC	AAEL010261-RA 21260	AAEL010261-RA 21260	AAEL010261	hypothetical protein	D	0	0	0	0	0	0	0	0	0	0.055	-0.099	0.109	-0.194	0.116	-0.348	0.323	0.154	-0.207	0.929081	0.816597	0.78221	0.574965	0.977399	0.241016	0.719783	0.999739	0.99987	0.3	-0.54	0.59	-1.05	0.63	-1.89	1.76	0.59	-0.8	0.76748	0.59861	0.56302	0.30772	0.53595
609	4	151	AAAATATGAAAATACATGGATACATCATTTATTACTTCGTTTAAAGTTTTACCGATT	AAEL010945-RA 9074	AAEL010945-RA 9074	AAEL010945	conserved hypothetical protein	U	0	0	0	0	0	0	0	0	0	0.191	0.258	0.392	-0.148	0.023	-0.081	0.158	-0.067	-0.134	0.468105	0.237429	0.056113	0.52001	0.994677	0.739863	0.870024	0.999739	0.99987	1.55	2.09	3.17	-1.2	0.19	-0.66	1.28	-0.38	-0.77	0.14232	0.05378	0.00608	0.24945	0.85186
610	3	152	AACTAAATGTCGGATGAAATTGTATGTAAAGTAATAAAGCTAATCAATACACGTCAT	AAEL006628-RC 4684	AAEL006628-RC 4684	AAEL006628	conserved hypothetical protein	D	0	0	0	0	0	0	0	0	0	-0.019	0.076	-0.123	-0.24	-0.011	-0.144	-0.21	-0.095	0.199	0.964159	0.761005	0.554971	0.186456	0.99523	0.449871	0.677906	0.999739	0.99987	-0.17	0.68	-1.11	-2.16	-0.1	-1.31	-1.9	-0.61	1.27	0.8634	0.5041	0.28355	0.04635	0.91936
611	4	152	ATTGGTCAAGAGCCTTCTACAATAGCTCCATCAAAAACCTGGATTTCGCAAATAATC	AAEL014138-RA 36846	AAEL014138-RA 36846	AAEL014138	serine protease inhibitor, serpin	I	0	0	0	0	0	0	0	0	0	-0.054	-0.006	0.044	-0.143	-0.01	-0.094	0.039	-0.049	-0.05	0.813361	0.980253	0.796181	0.285354	0.994677	0.496933	0.971446	0.999739	0.99987	-0.69	-0.07	0.56	-1.81	-0.13	-1.2	0.5	-0.44	-0.45	0.50125	0.9431	0.58522	0.08922	0.89857
612	3	153	AATCTCAATGGATGCTACAAGATAACTGATCTGTCTCTACAAAAGGGATTTAAGTTT	AAEL011915-RA 2823	AAEL011915-RA 2823	AAEL011915	f-box/lrr protein, putative	D	0	0	0	0	0	0	0	0	0	-0.023	0.04	0.045	-0.009	-0.012	0.053	-0.006	-0.062	-0.006	0.962234	0.90048	0.874507	0.974298	0.996032	0.840855	0.996788	0.999739	0.99987	-0.18	0.32	0.36	-0.08	-0.1	0.42	-0.05	-0.35	-0.03	0.85798	0.75489	0.72145	0.94102	0.92465
613	4	153	TTATTCTCTTCTTATCATATCACTCACCGTAGCCTCCATCATCATACTTCTCCTCTT	AAEL014344-RA 16289	AAEL014344-RA 16289	AAEL014344	adam (a disintegrin and metalloprotease	M	0	0	0	0	0	0	0	0	0	0.129	-0.011	-0.088	0.33	0.047	0.19	-0.031	0.14	0.077	0.732518	0.979393	0.772995	0.157899	0.986552	0.444829	0.988829	0.999739	0.99987	0.9	-0.08	-0.61	2.29	0.32	1.32	-0.21	0.69	0.38	0.38372	0.94014	0.54813	0.03623	0.75118
614	3	154	CATTGACTAGCACGATGTTGATGCTTCTGCTCTTGGCTCTGATTTCCTACTGTATCC	AAEL001127-RA 42144	AAEL001127-RA 42144	AAEL001127	defective proboscis extension response, putative	I	0	0	0	0	0	0	0	0	0	0.176	0.161	0.037	0.193	-0.112	0.178	-0.236	0.015	0.124	0.734889	0.706274	0.937323	0.609414	0.980174	0.631349	0.876304	0.999739	0.99987	0.89	0.81	0.19	0.98	-0.57	0.9	-1.19	0.05	0.44	0.38706	0.4279	0.85272	0.34365	0.57883
617	4	155	TGCACGAAGACTACAATATCTATCACCATAATAATATTGCACTCTTGAAATTGGAAA	AAEL002590-RA 35048	AAEL002590-RA 35048	AAEL002590	serine protease, putative	I	0	0	0	0	0	0	0	0	0	-0.131	-0.026	-0.025	-0.106	-0.026	0	-0.025	-0.105	-0.001	0.422517	0.898398	0.893571	0.461364	0.986552	0.998328	0.981897	0.999739	0.99987	-1.65	-0.32	-0.32	-1.33	-0.32	0	-0.31	-0.94	-0.01	0.11858	0.75008	0.75623	0.20195	0.75096
618	3	156	AATATCACATGCTACTCAACTATCTGATCAATCTGACTTACGTCGTGCTTAGGAAAT	AAEL008443-RA 28852	AAEL008443-RA 28852	AAEL008443	conserved hypothetical protein	U	0	0	0	0	0	0	0	0	0	0.205	0.066	0.166	-0.258	-0.002	-0.397	0.097	0.139	-0.1	0.529967	0.84861	0.546818	0.302317	0.999904	0.081898	0.947987	0.999739	0.99987	1.4	0.45	1.13	-1.76	-0.02	-2.71	0.66	0.67	-0.48	0.18053	0.65777	0.27493	0.0975	0.98767
619	3	157	GCCAAATTGAAAAAGCCGAACCAAAATCTGAACACGGATTTGACAGAGAAACTGTTC	AAEL000376-RA 32343	AAEL000376-RA 32343	AAEL000376	peroxidasin	I	0	0	0	0	0	0	0	0	0	0.005	0.01	-0.083	0.049	-0.001	0.055	-0.095	-0.005	0.093	0.991758	0.966654	0.618292	0.791116	0.999904	0.750238	0.895788	0.999739	0.99987	0.05	0.12	-0.96	0.57	-0.02	0.63	-1.1	-0.04	0.76	0.95809	0.90972	0.34982	0.57659	0.98729
620	4	157	GAAAAGAATGCCCTTCCTAGAATAGAAAGCAATCCTAATTGATGAAGATAAACAAAA	AAEL003798-RA 9494	AAEL003798-RA 9494	AAEL003798	hypothetical protein	U	0	0	0	0	0	0	0	0	0	-0.055	0.007	0.022	-0.413	-0.199	-0.352	-0.183	-0.061	-0.016	0.885043	0.983307	0.935845	0.024718	0.777318	0.049676	0.779899	0.999739	0.99987	-0.47	0.06	0.19	-3.59	-1.73	-3.06	-1.59	-0.38	-0.1	0.64189	0.95471	0.84959	0.00253	0.10376
621	3	158	TGCATAAATGTAACGGTTAAATAAGATTAGATCTCCTAATATTTGTAAATAATGAAA	AAEL010691-RA 3923	AAEL010691-RA 3923	AAEL010691	ribonucleoside-diphosphate reductase small chain	M	0	0	0	0	0	0	0	0	0	-0.114	0.407	0.215	-0.045	0.309	0.476	0.117	-0.521	0.192	0.817362	0.162325	0.485831	0.909796	0.74394	0.070201	0.943315	0.943912	0.99987	-0.67	2.41	1.27	-0.27	1.83	2.82	0.7	-2.18	0.8	0.50969	0.02871	0.2215	0.79265	0.08607
623	3	159	GAAAAGAAGAACTTACATGATATGTGATTTATATTAATTGAGAAAAGACTTAACCAC	AAEL003554-RA 37674	AAEL003554-RA 37674	AAEL003554	leucine rich repeat protein	I	0	0	0	0	0	0	0	0	0	-0.047	-0.071	-0.121	0.005	0.023	-0.018	-0.028	0.023	0.051	0.89285	0.767631	0.53981	0.984867	0.994612	0.937909	0.982913	0.999739	0.99987	-0.45	-0.67	-1.15	0.05	0.22	-0.17	-0.26	0.16	0.34	0.6597	0.5135	0.26769	0.96302	0.83062
624	4	159	GGAGACACTAGAGTGAATCAAGTCCTGACGCTAGTTGGCTTCCATACTCTGTTCTTG	AAEL004401-RA 37803	AAEL004401-RA 37803	AAEL004401	peroxinectin	I	0	0	0	0	0	0	0	0	0	0.005	0.024	-0.035	0.018	0.058	0.037	-0.001	-0.019	0.058	0.991758	0.915886	0.858842	0.927616	0.976491	0.837298	0.999214	0.999739	0.99987	0.05	0.27	-0.41	0.21	0.67	0.43	-0.01	-0.16	0.48	0.95762	0.78844	0.69036	0.83393	0.51317
625	3	160	CAACATTTGTGGTTACATTTAATTTGATGCTCTTATATCTAAGTTTAAGTTCTTACT	AAEL007803-RA 96	AAEL007803-RA 96	AAEL007803	lamin b receptor	CS	0	0	0	0	0	0	0	0	0	-0.133	-0.008	-0.131	-0.286	-0.021	-0.162	-0.143	-0.124	0.123	0.868692	0.990404	0.814351	0.543161	0.996675	0.745715	0.959785	0.999739	0.99987	-0.53	-0.03	-0.52	-1.14	-0.08	-0.64	-0.57	-0.35	0.34	0.6065	0.97471	0.61167	0.27346	0.93556
627	3	161	ATCTATATTTTACATAATGGATTTTGGCTACAACTTACTAATTCAATATCAACTATT	AAEL010256-RA 10625	AAEL010256-RA 10625	AAEL010256	E3 ubiquitin ligase	M	0	0	0	0	0	0	0	0	0	-0.046	0.196	0.055	-0.09	-0.179	0.152	-0.32	-0.242	0.141	0.917267	0.451731	0.857866	0.745988	0.875449	0.532036	0.507114	0.999739	0.99987	-0.34	1.46	0.41	-0.67	-1.33	1.13	-2.38	-1.27	0.74	0.73821	0.16506	0.68933	0.51185	0.20266
628	4	161	ATCAAAGCGAATCGAGATCAGCGCCTTTTGAAAATGATTTGGAGTTTATGATATATT	AAEL006614-RA 23041	AAEL006614-RA 23041	AAEL006614	zinc finger protein	D	0	0	0	0	0	0	0	0	0	-0.244	-0.134	-0.023	-0.034	-0.082	0.075	0.03	-0.11	-0.111	0.125367	0.433611	0.915302	0.868065	0.946767	0.657344	0.981525	0.999739	0.99987	-2.73	-1.5	-0.26	-0.39	-0.91	0.84	0.33	-0.87	-0.88	0.01522	0.15311	0.80084	0.70495	0.37455
629	3	162	TTTCTATTTCGTGGTTGTTAATAAAATTAATACTAATTCAAACTTGCTTAGATGATG	AAEL017340-RA 16881	AAEL017340-RA 16881	AAEL017340	Hypothetical protein	U	0	0	1	0	0	0	0	0	0	0.582	0.555	0.829	-0.258	-0.036	-0.285	0.238	0.027	-0.274	0.007618	0.010274	0.000487	0.218372	0.989934	0.154857	0.684141	0.999739	0.99987	4.59	4.38	6.54	-2.04	-0.28	-2.25	1.88	0.15	-1.53	0.00032	0.0005	1e-05	0.05912	0.78113
630	4	162	CTAAGTTATTATGTATCTCGTTTTGTTGAGGAGTTGCCTTTTTCCTAATAAATTGTA	AAEL007247-RA 14255	AAEL007247-RA 14255	AAEL007247	conserved hypothetical protein	D	0	0	0	0	0	0	0	0	0	-0.117	-0.111	0	0.031	-0.112	0.037	-0.001	-0.006	-0.111	0.674586	0.629896	0.999869	0.904407	0.931392	0.877276	0.999082	0.999739	0.99987	-1.06	-1.01	0	0.28	-1.02	0.34	-0.01	-0.04	-0.71	0.30478	0.32829	0.99987	0.7805	0.32244
631	6	1	AAATCGTAGAACTTCCCTATGGAAGCGATCGTTTTATGAGTATGTTGGTGATTCTTC	AAEL011777-RA 34079	AAEL011777-RA 34079	AAEL011777	serine protease inhibitor, serpin	I	0	0	0	0	0	0	0	0	0	0.552	0.43	0.607	0.035	-0.288	-0.086	-0.112	0.121	-0.176	0.023282	0.07305	0.012024	0.917175	0.694434	0.764457	0.932787	0.999739	0.99987	3.87	3.02	4.26	0.25	-2.02	-0.6	-0.78	0.6	-0.87	0.00141	0.00831	0.00064	0.8066	0.06096
632	5	2	GATATCAACAGTGCCGAACATGATGCCCCATCTAATCACAAATTTAATGACTTCAAG	AAEL000484-RA 25929	AAEL000484-RA 25929	AAEL000484	conserved hypothetical protein	U	0	0	0	0	0	0	0	0	0	-0.038	0.067	-0.001	0.17	-0.121	0.275	-0.19	-0.105	0.068	0.90466	0.745438	0.996584	0.283605	0.8787	0.058597	0.627198	0.999739	0.99987	-0.41	0.72	-0.01	1.82	-1.3	2.94	-2.03	-0.8	0.51	0.68854	0.48396	0.9914	0.08821	0.21269
633	6	2	TAAATTCCTTCCTGACTGCCGAACATTCCTCCATGAGTTATGAACAGTACGATATTC	AAEL001801-RA 28060	AAEL001801-RA 28060	AAEL001801	conserved hypothetical protein	U	0	0	0	0	0	0	0	0	0	0.083	-0.037	-0.007	0.059	-0.017	-0.061	0.012	0.12	-0.03	0.856053	0.921735	0.984689	0.861531	0.994677	0.845203	0.994387	0.999739	0.99987	0.56	-0.25	-0.05	0.4	-0.12	-0.41	0.09	0.58	-0.14	0.5812	0.80288	0.96085	0.69151	0.90694
634	5	3	TGGATACTATTCATGCGTAGGATTCACATAACATTCATATTATAAATATAAATATAAAG	AAEL003279-RA 40046	AAEL003279-RA 40046	AAEL003279	clip-domain serine protease, putative	I	0	0	0	0	0	0	0	0	0	0.133	0.035	0.009	-0.057	-0.069	-0.156	-0.095	0.099	0.025	0.609052	0.90048	0.971922	0.812052	0.977399	0.399	0.930422	0.999739	0.99987	1.23	0.32	0.08	-0.52	-0.64	-1.43	-0.87	0.64	0.17	0.23837	0.7551	0.9343	0.61022	0.53434
635	6	3	GTGAATTTGGCACAAGAGAAAACTTTTCGACTTTAAATAAGTTGTTGCACAGGTTTG	AAEL004231-RA 22647	AAEL004231-RA 22647	AAEL004231	M12 mutant protein precursor, putative	D	0	0	0	0	0	0	0	0	0	-0.154	0.092	-0.215	-0.061	0.24	0.185	-0.067	-0.246	0.307	0.753476	0.830329	0.526619	0.887327	0.877956	0.584143	0.980195	0.999739	0.99987	-0.84	0.5	-1.18	-0.33	1.32	1.02	-0.36	-0.95	1.19	0.41101	0.62246	0.25613	0.74432	0.20712
638	5	5	GATTTATACAAGAGTATCTAGTTATATTGATTGGATCGAAAGTATTGTTTGGGTAGG	AAEL007969-RA 10792	AAEL007969-RA 10792	AAEL007969	serine protease	I	0	0	0	0	0	0	0	0	0	-0.032	0.078	-0.05	-0.376	0.021	-0.266	-0.107	-0.11	0.128	0.95127	0.816804	0.882101	0.106167	0.994677	0.259921	0.936444	0.999739	0.99987	-0.22	0.54	-0.34	-2.59	0.14	-1.82	-0.74	-0.54	0.62	0.82695	0.5996	0.73701	0.02021	0.88978
639	6	5	CTAACAGGGCAGAATACAGTTGTACGGAAATTGTAATTTAAATAAATGCGATAATTT	AAEL002963-RB 15578	AAEL002963-RB 15578	AAEL002963	conserved hypothetical protein	U	0	0	0	0	0	0	0	0	0	-0.508	-0.418	-0.397	-0.613	0.282	-0.524	0.304	-0.089	-0.022	0.169186	0.246683	0.252605	0.057156	0.866572	0.099641	0.815115	0.999739	0.99987	-2.5	-2.06	-1.95	-3.02	1.39	-2.58	1.49	-0.31	-0.08	0.02424	0.05699	0.06947	0.00841	0.185
640	5	6	TTTTCATTACCATTGCAGATATATTCTACCTAGATGACACTCATTCCAGTTCCAAAA	AAEL004626-RA 29421	AAEL004626-RA 29421	AAEL004626	hypothetical protein	U	0	0	0	0	0	0	0	0	0	0.647	0.56	0.453	-0.137	0.133	-0.224	0.026	0.087	0.107	0.011919	0.027335	0.068954	0.639842	0.952082	0.374732	0.990425	0.999739	0.99987	4.3	3.72	3.01	-0.91	0.88	-1.49	0.17	0.41	0.5	0.00058	0.00194	0.00851	0.37751	0.39056
641	6	6	CTACAATGGAAAGATGAATTTACTCTCTGTTTAACAATAGCATTCATTATATTAATC	AAEL009092-RB 6438	AAEL009092-RB 6438	AAEL009092	longevity assurance factor 1 (lag1)	D	0	0	0	0	0	0	0	0	0	0.429	0.342	0.328	-0.218	0.357	-0.305	0.343	0.087	0.014	0.08912	0.170301	0.176432	0.390931	0.545711	0.185282	0.508571	0.999739	0.99987	2.97	2.36	2.27	-1.51	2.46	-2.11	2.37	0.43	0.07	0.00932	0.03142	0.03797	0.15188	0.02579
642	5	7	CTCCCAATTAGTCAACAACTCCTTATTAGTTTAGTTTATTCTACAAGTCAATAATAT	AAEL009857-RA 1937	AAEL009857-RA 1937	AAEL009857	conserved hypothetical protein	D	-1	-1	0	0	0	0	0	0	0	-1.111	-0.878	-0.581	-0.604	-0.167	-0.371	0.13	-0.233	-0.296	0.005241	0.023119	0.128015	0.098538	0.973751	0.325713	0.959819	0.999739	0.99987	-4.85	-3.83	-2.54	-2.64	-0.73	-1.62	0.57	-0.72	-0.91	0.00019	0.00155	0.02234	0.01831	0.47777
643	6	7	CAAACGAACGATCAGTCATTCTAACTTAGCCTGTACGAGTCTACTTAGTAAATCATC	AAEL012975-RA 5337	AAEL012975-RA 5337	AAEL012975	hypothetical protein	U	0	0	0	0	0	-1	0	0	0	0.189	-0.694	-0.299	-0.732	-0.316	-1.615	0.078	0.883	-0.394	0.812909	0.140803	0.563951	0.094961	0.910086	0.000776	0.981897	0.9418	0.99987	0.69	-2.52	-1.09	-2.66	-1.15	-5.88	0.29	2.27	-1.01	0.50088	0.0229	0.2927	0.01725	0.2676
644	5	8	AATTTGTCAACTGTCTGCTCATCTCGTGTCTGATGATGTTCTACATCTCGAGCACATA	AAEL001303-RA 9069	AAEL001303-RA 9069	AAEL001303	Odorant receptor 13a, putative	CSR	0	0	0	0	0	0	0	0	0	0.109	0.142	-0.103	0.148	0.138	0.182	-0.107	-0.034	0.245	0.839797	0.709717	0.78642	0.671702	0.964039	0.577114	0.958332	0.999739	0.99987	0.62	0.81	-0.58	0.84	0.78	1.03	-0.61	-0.13	0.98	0.54713	0.43292	0.56997	0.41382	0.44722
645	6	8	TATACTTAATGCATTGAGAAGTCCTATTCAAAGATGCCCAGCGAAGATCGTGGTTTAT	AAEL007096-RA 33459	AAEL007096-RA 33459	AAEL007096	conserved hypothetical protein	I	0	0	0	0	0	0	0	0	0	0.039	0.084	-0.078	0.008	0.101	0.053	-0.062	-0.045	0.163	0.90504	0.683406	0.684764	0.972178	0.926811	0.786403	0.954576	0.999739	0.99987	0.41	0.87	-0.81	0.08	1.04	0.55	-0.64	-0.33	1.19	0.68962	0.39653	0.43063	0.93432	0.31289
646	5	9	TATAGAGACGGTGCAACTGTACTGATAACAACTTGAATGGGAAATAGACGTAGGATA	AAEL002322-RA 1708	AAEL002322-RA 1708	AAEL002322	conserved hypothetical protein	U	0	0	0	0	0	-1	0	0	0	0.181	-0.293	-0.606	-0.958	0.697	-1.431	0.384	0.474	0.313	0.870945	0.697708	0.320418	0.084902	0.70498	0.010327	0.895753	0.999739	0.99987	0.52	-0.84	-1.73	-2.74	1.99	-4.1	1.1	0.96	0.63	0.61148	0.41516	0.10285	0.01479	0.06405
647	6	9	GAAGGAAACTAACATTTCAGTAATCATGACAATGTTTGTATTATTAACACTACTTAA	AAEL011801-RA 16478	AAEL011801-RA 16478	AAEL011801	hypothetical protein	U	0	0	0	0	0	0	0	0	0	0.127	0.567	0.378	-0.113	0.152	0.327	-0.037	-0.44	0.189	0.815714	0.070478	0.229696	0.774688	0.962253	0.27813	0.988829	0.991305	0.99987	0.68	3.05	2.03	-0.61	0.82	1.76	-0.2	-1.67	0.72	0.50573	0.00783	0.05942	0.5517	0.42645
648	5	10	TAAATATAACGACATCGCTCTGATTGAACTGGCTACTCCTTTCGAGTATGACGATAAT	AAEL004518-RA 42659	AAEL004518-RA 42659	AAEL004518	serine protease snake, putative	I	0	0	0	0	0	0	0	0	0	0.026	-0.002	0.068	0.08	-0.021	0.053	0.048	0.028	-0.07	0.926543	0.993884	0.683313	0.618319	0.99231	0.752164	0.95958	0.999739	0.99987	0.31	-0.02	0.81	0.96	-0.26	0.63	0.58	0.23	-0.59	0.76102	0.98371	0.42872	0.35313	0.80186
649	6	10	GTGCGTATTTCCTTATTCTTATATGCTTGAATTAAACAAAAAGTGTATGTTCTCATA	AAEL017516-RC 16867	AAEL017516-RC 16867	AAEL017516	Strucutral constituent of ribosome, intracellular, ribosome, translation,	RTT	0	0	0	0	0	-1	0	0	0	-0.133	-0.291	-0.159	-0.676	-0.156	-0.834	-0.024	0.158	-0.132	0.679079	0.188626	0.496453	0.002035	0.891284	0.000315	0.989498	0.999739	0.99987	-1.05	-2.29	-1.25	-5.31	-1.23	-6.55	-0.19	0.88	-0.73	0.31052	0.03654	0.22982	8e-05	0.23776
650	5	11	ATCATTGATACATCCTAGCGTTGTTCTAACGGCATCCCATTGTGTTCAAAATAAGTC	AAEL002629-RA 39951	AAEL002629-RA 39951	AAEL002629	serine protease	I	0	0	0	0	0	0	0	0	0	-0.238	-0.084	-0.01	-0.233	-0.063	-0.08	0.011	-0.154	-0.074	0.125924	0.646293	0.961596	0.094389	0.973751	0.627225	0.992715	0.999739	0.99987	-2.72	-0.97	-0.11	-2.67	-0.73	-0.91	0.13	-1.24	-0.6	0.01533	0.34869	0.91038	0.01714	0.47838
651	6	11	TAGAAAAGACCAAAGGTAATAAGCGAAGGTACAAATCCAAGAGGGACGAGAATGTTG	AAEL010344-RA 29778	AAEL010344-RA 29778	AAEL010344	SEC14, putative	D	0	0	0	0	0	0	0	0	0	0.181	0.039	0.024	0.151	0.027	0.009	0.011	0.142	0.015	0.599507	0.916553	0.945584	0.580396	0.994677	0.977265	0.995491	0.999739	0.99987	1.25	0.27	0.17	1.04	0.18	0.07	0.08	0.69	0.07	0.23062	0.78996	0.86977	0.3134	0.85685
652	5	12	CTATGTTCGGTATTAGTAATAACAAGAATCAGCTGGTAGCTAATTATGTTCAAAGTT	AAEL017373-RA 30814	AAEL017373-RA 30814	AAEL017373	Conserved hypothetical protein (REG-2-like, HAD superfamily (subfamily IA) hydrolase)	D	-1	0	-1	1	0	1	-1	0	0	-1.231	-0.867	-1.456	2.374	-0.447	2.738	-1.036	-0.363	0.589	0.006446	0.048647	0.001833	2.2e-05	0.78185	5e-06	0.113817	0.999739	0.99987	-4.71	-3.32	-5.57	9.08	-1.71	10.47	-3.97	-0.98	1.59	0.00025	0.00449	5e-05	0	0.10685
653	6	12	CATCTAATCAACCACCGTCACAGTGCAAACATCGATCGAATTAAGGAGATGATGATC	AAEL005265-RA 29764	AAEL005265-RA 29764	AAEL005265	conserved hypothetical protein	U	0	0	0	0	0	0	0	0	0	0.205	0.21	0.11	-0.038	0.137	-0.034	0.037	-0.005	0.1	0.387006	0.328278	0.629697	0.8889	0.907387	0.895609	0.981897	0.999739	0.99987	1.75	1.79	0.94	-0.33	1.17	-0.29	0.32	-0.03	0.6	0.09957	0.09265	0.36171	0.74814	0.25997
654	5	13	GAAAATTCAATTTCATGATGACAAAACTCCAAACCTCTCGTAAGGTCAGACAAGATG	AAEL013250-RA 31780	AAEL013250-RA 31780	AAEL013250	conserved hypothetical protein	D	0	0	0	0	0	0	0	0	0	0.112	-0.237	0.039	-0.236	-0.137	-0.585	0.139	0.349	-0.276	0.666239	0.190396	0.870844	0.163378	0.875771	0.001109	0.856633	0.905711	0.99987	1.08	-2.28	0.37	-2.27	-1.32	-5.63	1.33	2.38	-1.88	0.29605	0.03705	0.71279	0.03804	0.20516
655	6	13	TTTGATCATTAGCGAAAGCAACAGTCCTCATGACAATGGACCCTCTGAACCTCTCTA	AAEL002206-RA 24524	AAEL002206-RA 24524	AAEL002206	rap gtpase-activating protein	I	0	0	0	0	0	0	0	0	0	-0.32	-0.122	-0.15	-0.266	0.047	-0.068	0.02	-0.198	0.027	0.048258	0.515947	0.368035	0.076908	0.985255	0.713462	0.988829	0.999739	0.99987	-3.39	-1.3	-1.58	-2.81	0.49	-0.72	0.21	-1.48	0.2	0.00388	0.21418	0.13354	0.01285	0.62758
656	5	14	CACAGAACTTACAACTTTGATAAGAACAAGGTGAACAATTTTGTATGTCTAGCACAG	AAEL009670-RA 38628	AAEL009670-RA 38628	AAEL009670	lysozyme P, putative	I	0	0	0	0	0	0	0	0	0	-0.038	-0.062	-0.029	0.023	0.019	-0.001	0.052	0.025	-0.033	0.88583	0.720472	0.874068	0.900914	0.994277	0.994604	0.952049	0.999739	0.99987	-0.47	-0.78	-0.36	0.29	0.23	-0.01	0.65	0.22	-0.29	0.64374	0.44725	0.72009	0.77325	0.81846
657	6	14	GATCTGCTCAATAATTCAAATTAATCCGCCTGTCAATGCTAGTTCATCAAACATCAC	AAEL015283-RA 261	AAEL015283-RA 261	AAEL015283	synaptic vesicle protein	D	0	0	0	0	0	0	0	0	0	0.436	0.325	0.501	-0.366	-0.349	-0.477	-0.172	0.111	-0.176	0.181745	0.318586	0.090931	0.2154	0.719038	0.087434	0.917275	0.999739	0.99987	2.44	1.82	2.8	-2.05	-1.95	-2.67	-0.96	0.44	-0.7	0.02708	0.08825	0.013	0.05795	0.06957
658	5	15	GCACAGCTATACGAATTATTGCAAGCATCTAAAGGAATAAACGAAGAGAATCGATAA	AAEL007367-RA 28645	AAEL007367-RA 28645	AAEL007367	conserved hypothetical protein	D	0	0	0	0	0	1	0	0	0	0.484	0.659	0.113	0.61	-0.203	0.784	-0.748	-0.175	0.546	0.189266	0.051832	0.793245	0.056122	0.934867	0.014105	0.147575	0.999739	0.99987	2.41	3.27	0.56	3.03	-1.01	3.9	-3.72	-0.61	1.92	0.02896	0.00493	0.58113	0.00819	0.32944
660	5	16	AAACATATTTAAACGTAATACTCTCTATCTATCCTTATACATCCGACACTTTTAGAA	AAEL014512-RA 14410	AAEL014512-RA 14410	AAEL014512	tyrosine-protein kinase fps85d	D	0	0	0	0	0	0	0	0	0	-0.224	-0.185	-0.071	-0.372	0.398	-0.333	0.511	-0.039	-0.114	0.421986	0.487872	0.810803	0.084645	0.373427	0.118547	0.143651	0.999739	0.99987	-1.65	-1.37	-0.53	-2.74	2.94	-2.45	3.77	-0.2	-0.59	0.11816	0.19163	0.6057	0.01472	0.00993
661	6	16	CGCCATTACGGGGAAACCATCCGTGGTAGATGTAGGAGTGTAGTTCTAATGAAATAG	AAEL003360-RA 11438	AAEL003360-RA 11438	AAEL003360	conserved hypothetical protein	D	0	0	0	0	0	0	0	0	0	0.28	0.125	-0.174	0.038	-0.108	-0.117	-0.406	0.155	0.299	0.527173	0.782874	0.655671	0.935088	0.982985	0.769102	0.619481	0.999739	0.99987	1.41	0.63	-0.88	0.19	-0.54	-0.59	-2.05	0.55	1.06	0.17838	0.53909	0.39362	0.85089	0.59541
662	5	17	GATATCTGTCAGTACGCGCACTAATAATAAATCGAGGAGCTATTTTCAGTTCTATAG	AAEL013992-RB 24542	AAEL013992-RB 24542	AAEL013992	conserved hypothetical protein	D	0	0	0	0	0	0	0	0	0	0.206	0.247	0.205	0.436	-0.069	0.476	-0.111	-0.04	0.041	0.303034	0.164578	0.23958	0.009665	0.976275	0.004627	0.897787	0.999739	0.99987	2.01	2.4	2	4.24	-0.67	4.63	-1.08	-0.28	0.28	0.06266	0.02938	0.06374	0.00067	0.5099
663	6	17	GTATGAAAGAAGTAATCGTCAATCAATCCAATATCAACTATGCCTATATACACTTTG	AAEL006251-RA 2442	AAEL006251-RA 2442	AAEL006251	Ubiquitin-fold modifier 1 precursor, putative	D	0	0	0	0	0	0	0	0	0	-0.633	-0.431	-0.489	-0.041	-0.113	0.162	-0.171	-0.203	0.059	0.001866	0.02549	0.011719	0.878325	0.936211	0.404394	0.813617	0.999739	0.99987	-5.53	-3.76	-4.27	-0.35	-0.99	1.41	-1.5	-1.25	0.36	5e-05	0.00177	0.00062	0.72738	0.33933
664	5	18	TTCTATCGAAAGAAGTTTAGGCAACGGAAGAAGATACTACAAGAAAGAAAGAATGTA	AAEL003115-RA 40001	AAEL003115-RA 40001	AAEL003115	tartan	I(LRR)	0	0	0	0	0	0	0	0	0	-0.052	-0.005	-0.1	-0.048	0.086	-0.001	-0.009	-0.047	0.095	0.834671	0.981624	0.512599	0.784964	0.926811	0.993916	0.993195	0.999739	0.99987	-0.63	-0.06	-1.21	-0.59	1.04	-0.02	-0.11	-0.4	0.81	0.53684	0.94995	0.24357	0.56649	0.3131
665	6	18	TTAAGTAAACGTATAACTTCAAATGATCTCAATCGCTGGAAAATTGCTCAACTCTAT	AAEL017454-RA 17314	AAEL017454-RA 17314	AAEL017454	hypothetical protein	U	0	0	0	0	0	0	0	0	0	0.031	-0.176	0.089	0.201	-0.111	-0.006	0.154	0.207	-0.265	0.942206	0.449881	0.719759	0.332418	0.946578	0.981228	0.870024	0.999739	0.99987	0.26	-1.46	0.73	1.67	-0.92	-0.05	1.28	1.22	-1.55	0.80041	0.16369	0.47352	0.11584	0.37093
666	5	19	AAATCAGACGCGAAATGAAACGAATTATATTAGCTCAATAGAAAGTAAACAAGTTTG	AAEL004268-RA 1234	AAEL004268-RA 1234	AAEL004268	Sialin, Sodium/sialic acid cotransporter, putative	TRP	0	0	0	0	0	0	0	0	0	0.217	0.33	0.62	-0.388	-0.008	-0.275	0.281	-0.113	-0.289	0.609484	0.306582	0.036724	0.183524	0.99977	0.353021	0.7867	0.999739	0.99987	1.22	1.86	3.48	-2.18	-0.05	-1.54	1.58	-0.45	-1.15	0.24007	0.08252	0.00319	0.04514	0.96449
667	6	19	GTTACATTCTAGCCGTGCTCGGTTCCATCGGTATGGCTATCATTTACGGGCTGAAAG	AAEL015191-RA 27436	AAEL015191-RA 27436	AAEL015191	hypothetical protein	D	0	0	0	0	0	0	0	0	0	0.099	0.003	0.055	0.191	-0.003	0.096	0.05	0.096	-0.052	0.810149	0.993716	0.864854	0.455241	0.999904	0.732286	0.981296	0.999739	0.99987	0.7	0.02	0.39	1.35	-0.02	0.67	0.35	0.48	-0.26	0.49651	0.98257	0.70115	0.19711	0.98559
668	5	20	ATTGTAGTAGTGGAGAGTATGATCAAACCGGAGTATAGCTCGGAATATCATCGATTT	AAEL005762-RA 42810	AAEL005762-RA 42810	AAEL005762	leucinech transmembrane proteins	I(LRR)	0	0	0	0	0	0	0	0	0	0.501	0.095	0.505	1.053	-1.148	0.647	-0.738	0.406	-0.41	0.508663	0.914155	0.409173	0.054511	0.259988	0.245432	0.58751	0.999739	0.99987	1.45	0.28	1.46	3.05	-3.32	1.87	-2.14	0.83	-0.84	0.16667	0.78592	0.16343	0.00785	0.00445
670	5	21	GGACCAAGTTTCTATCTAAGATTTTCGAATTTCCTTCTTCCATCAACAGGTACAACT	AAEL010740-RA 20760	AAEL010740-RA 20760	AAEL010740	wingless	D	0	0	0	0	0	0	0	0	0	0.22	0.387	0.194	-0.03	0.156	0.137	-0.037	-0.167	0.193	0.494058	0.125855	0.468968	0.930611	0.925765	0.623049	0.984868	0.999739	0.99987	1.49	2.62	1.31	-0.21	1.05	0.92	-0.25	-0.8	0.92	0.15734	0.01907	0.20811	0.83966	0.30783
672	5	22	GTGTTTACCGATGTTACTCAGTACATCGAATGGATTGAGAGTAATATTGAGCTATAA	AAEL015430-RA 41879	AAEL015430-RA 41879	AAEL015430	serine protease, putative	I	0	0	0	0	0	0	0	0	0	0.267	0.047	0.295	0.161	-0.204	-0.059	0.044	0.22	-0.248	0.572629	0.928693	0.413011	0.695509	0.935593	0.893457	0.988829	0.999739	0.99987	1.31	0.23	1.45	0.79	-1	-0.29	0.22	0.76	-0.86	0.20818	0.81968	0.16633	0.44132	0.33041
673	6	22	GTGTACTGAATAAGTATTAGGGATGTAATGATTTTGTTTCTCTACCTTTGGTTTGTA	AAEL009887-RA 5424	AAEL009887-RA 5424	AAEL009887	wdpeat protein	D	0	0	0	0	0	0	0	0	0	-0.09	-0.121	-0.109	-0.356	0.057	-0.387	0.069	0.031	-0.012	0.812442	0.660643	0.671908	0.084789	0.985255	0.055513	0.963797	0.999739	0.99987	-0.69	-0.93	-0.84	-2.74	0.44	-2.98	0.53	0.17	-0.07	0.50039	0.36679	0.41521	0.01476	0.66627
674	5	23	GAAACACTTCCATATCAAGAACAAAAAGTACAACGAATCATCATCCAGCCAAATTAC	AAEL002624-RA 32666	AAEL002624-RA 32666	AAEL002624	serine protease	I	0	0	0	0	0	0	0	0	0	0.006	-0.029	0.215	-0.033	-0.162	-0.069	0.082	0.036	-0.244	0.99407	0.956268	0.563951	0.943262	0.961801	0.872859	0.976417	0.999739	0.99987	0.03	-0.15	1.09	-0.17	-0.82	-0.35	0.41	0.13	-0.88	0.97545	0.88338	0.29265	0.86927	0.42273
675	6	23	ATGGAATGATTCGGTTTGCACTAAAAGATTGAAATTCGTTTGTGAAAGGTTGAACTA	AAEL014382-RA 36894	AAEL014382-RA 36894	AAEL014382	galactose-specific C-type lectin, putative	I	0	0	0	0	0	0	0	0	0	-0.263	-0.434	-0.972	0.072	0.955	-0.099	0.418	0.171	0.538	0.834324	0.617358	0.162327	0.942046	0.585232	0.914244	0.90911	0.999739	0.99987	-0.63	-1.04	-2.34	0.17	2.3	-0.24	1	0.29	0.91	0.5364	0.31278	0.03326	0.86522	0.03597
676	5	24	GTTTCTAGTTTTAGTTAGCCTTATCAAATTGTTTATTTTATAAGATGGATGTTATAG	AAEL002081-RB 16518	AAEL002081-RB 16518	AAEL002081	conserved hypothetical protein	D	0	0	0	0	0	0	0	0	0	-0.222	-0.116	-0.236	0.192	0.01	0.298	-0.11	-0.106	0.12	0.413524	0.682179	0.306146	0.415534	0.998286	0.155273	0.932098	0.999739	0.99987	-1.68	-0.88	-1.78	1.45	0.07	2.25	-0.83	-0.57	0.64	0.11378	0.39478	0.09521	0.16797	0.94162
677	6	24	CAATGATGAATGGACCTCCTCCACAAATGAACCAGAAGGTGTAAGTTCAAACTATTG	AAEL013527-RB 29564	AAEL013527-RB 29564	AAEL013527	conserved hypothetical protein	D	0	0	0	0	0	0	0	0	0	-0.133	-0.267	-0.332	-0.129	0.004	-0.263	-0.061	0.134	0.065	0.576044	0.126441	0.051039	0.489449	0.999904	0.100169	0.958975	0.999739	0.99987	-1.3	-2.61	-3.24	-1.26	0.04	-2.57	-0.59	0.92	0.45	0.21124	0.01924	0.00523	0.22461	0.96931
678	5	25	CAAAAGGTGCTTGTGTTGTGTAAGTAAGACGACTCTTCGCTTCGATATCTCAATATT	AAEL014003-RA 39246	AAEL014003-RA 39246	AAEL014003	conserved hypothetical protein	I(LRR)	0	0	0	0	0	0	0	0	0	-0.294	-0.432	-0.545	0.044	0.081	-0.093	-0.032	0.138	0.114	0.354212	0.109634	0.038929	0.906292	0.98475	0.769434	0.988829	0.999739	0.99987	-1.85	-2.72	-3.44	0.28	0.51	-0.59	-0.2	0.61	0.51	0.08286	0.01538	0.00349	0.7844	0.61566
679	6	25	GATGTAGCTTTATCCCGCAGGAGATGAACGATTGTGTTAAGAAAATGCTTTTCATGA	AAEL011497-RA 23309	AAEL011497-RA 23309	AAEL011497	conserved hypothetical protein	CSR	0	0	0	0	0	0	0	0	0	0.399	0.276	0.619	0.049	-0.046	-0.075	0.297	0.123	-0.343	0.175406	0.357952	0.022713	0.898224	0.990086	0.824945	0.698209	0.999739	0.99987	2.47	1.71	3.82	0.3	-0.28	-0.46	1.83	0.54	-1.5	0.02562	0.10774	0.00157	0.7683	0.7815
680	5	26	CACTTGATTCGTCTCGAATATTAGAGCTAGTGAAGCGAAGAATTGATTCTAAAGTGC	AAEL003085-RA 20889	AAEL003085-RA 20889	AAEL003085	conserved hypothetical protein	D	0	0	0	0	0	0	0	0	0	0.146	-0.047	-0.102	-0.202	0.082	-0.395	0.026	0.193	0.056	0.609033	0.874134	0.662224	0.323559	0.975835	0.034278	0.988829	0.999739	0.99987	1.23	-0.39	-0.86	-1.69	0.69	-3.31	0.22	1.14	0.33	0.2383	0.70181	0.40327	0.11005	0.50047
681	6	26	CTGGGTACGTCTTTGATAGAAAAAGTTAAAAGTGCAAATATACCTAGTAAATGTTAA	AAEL004571-RA 13930	AAEL004571-RA 13930	AAEL004571	o-sialoglycoprotein endopeptidase	M	1	1	0	0	0	0	0	0	0	1.11	0.916	0.63	0.228	-0.04	0.035	-0.326	0.193	0.287	7.4e-05	0.000405	0.00837	0.343707	0.989606	0.910951	0.516181	0.999739	0.99987	7.94	6.55	4.5	1.63	-0.28	0.25	-2.34	0.98	1.45	0	1e-05	0.00039	0.12255	0.77967
682	5	27	CTACTCAAGGCAATTGATATTCTCTATGTATCGCGTATAGTCAGTAGTTTTAAAGAG	AAEL009629-RA 27971	AAEL009629-RA 27971	AAEL009629	endoU protein, putative	D	0	0	0	0	0	0	0	0	0	-0.133	-0.27	0.055	0.219	-0.512	0.082	-0.187	0.137	-0.325	0.847608	0.555654	0.920372	0.6117	0.594449	0.866262	0.932098	0.999739	0.99987	-0.59	-1.2	0.24	0.97	-2.27	0.36	-0.83	0.43	-1.02	0.5625	0.24798	0.81067	0.34622	0.03747
683	6	27	ATTATCATGGAAGTCTTGGATGGATTGCCTTCATGTCCCTCTTGTTCTACATAGTAT	AAEL011411-RA 20948	AAEL011411-RA 20948	AAEL011411	sugar transporter	TRP	0	0	0	0	0	1	0	0	0	-0.109	0.347	0.176	0.459	-0.164	0.915	-0.334	-0.456	0.17	0.817473	0.226099	0.565567	0.075294	0.934471	0.001104	0.615604	0.949242	0.99987	-0.67	2.13	1.08	2.83	-1.01	5.63	-2.06	-1.98	0.74	0.51036	0.04931	0.29488	0.01243	0.32801
684	5	28	TAACGGTTAATGAACCACTTAAGCACGAGGAACTAGGAATTCGGAAAATCATTATTC	AAEL002301-RA 32581	AAEL002301-RA 32581	AAEL002301	serine protease	I	0	0	0	0	1	0	0	0	0	0.292	0.348	-0.051	0.299	1.342	0.355	0.943	-0.055	0.399	0.695912	0.561195	0.942714	0.590026	0.061501	0.491602	0.254994	0.999739	0.99987	0.99	1.18	-0.17	1.02	4.57	1.21	3.21	-0.13	0.96	0.33518	0.25456	0.86439	0.32373	0.00034
685	6	28	TTTTGTTTGCTTGAAAGATGGGTAAGTTGAAAAATTGGTTTAGTATGAGAGTGAGAC	AAEL002407-RA 2605	AAEL002407-RA 2605	AAEL002407	DNA repair protein xp-e	RTT	0	0	0	0	0	0	0	0	0	-0.022	-0.105	-0.008	-0.451	-0.051	-0.533	0.045	0.082	-0.096	0.95964	0.671687	0.974929	0.016195	0.985255	0.004887	0.97682	0.999739	0.99987	-0.19	-0.9	-0.07	-3.88	-0.44	-4.59	0.39	0.5	-0.59	0.84901	0.3815	0.94358	0.00138	0.66724
686	5	29	CATGAAAGAGACTTTGAGGTCGGATATGGAATACTGGAAAACATAATCTCCTGTATG	AAEL013441-RA 34306	AAEL013441-RA 34306	AAEL013441	leucinech transmembrane protein	I	0	0	0	0	0	0	0	0	0	-0.187	-0.151	0.05	-0.483	0.333	-0.447	0.534	-0.036	-0.201	0.504857	0.562482	0.866239	0.019386	0.515936	0.026567	0.092995	0.999739	0.99987	-1.46	-1.18	0.39	-3.76	2.59	-3.48	4.16	-0.2	-1.11	0.16446	0.25628	0.7046	0.00178	0.01994
687	6	29	TATGACTACGCATTTAAGAGAAACACATAGTTATATAAATAGGCAAATAAAGATTTA	AAEL011089-RA 3625	AAEL011089-RA 3625	AAEL011089	ribonucleoprotein	RTT	0	0	0	0	0	0	0	0	0	0.091	-0.012	0.161	-0.358	-0.088	-0.46	0.085	0.103	-0.173	0.816591	0.975352	0.516529	0.094061	0.977311	0.028562	0.954766	0.999739	0.99987	0.68	-0.09	1.2	-2.67	-0.65	-3.44	0.64	0.54	-0.91	0.50794	0.93023	0.24773	0.01703	0.52312
688	5	30	CAAATGCGAGTTCTGCGATAAGGGATTCTGTGAGAATTCCAAACTGAAACTTCATAG	AAEL013085-RA 29529	AAEL013085-RA 29529	AAEL013085	hypothetical protein	D	1	1	1	0	0	0	0	0	0	1.97	2.059	1.705	-0.087	0.013	0.003	-0.341	-0.089	0.354	0	0	1e-06	0.781774	0.996476	0.993505	0.516181	0.999739	0.99987	13.47	14.08	11.66	-0.59	0.09	0.02	-2.33	-0.43	1.71	0	0	0	0.56228	0.93123
689	6	30	CAAAAATTTGAATATTTACATGTATTGCATTGAGAAGTGCGTCCCGGGTTGCTTCTG	AAEL000353-RA 30404	AAEL000353-RA 30404	AAEL000353	hypothetical protein	D	0	0	0	0	0	0	0	0	0	0.093	0.303	0.368	0.055	-0.021	0.265	0.044	-0.21	-0.065	0.848412	0.28848	0.163947	0.881476	0.994677	0.306767	0.98198	0.999739	0.99987	0.59	1.92	2.33	0.35	-0.13	1.68	0.28	-0.94	-0.29	0.56496	0.07391	0.03387	0.7327	0.89738
690	5	31	AACTAATCCCGTTCGCTATCGATTGGCAAAATTGGAATAATAGCTCCATTCAGAAAA	AAEL002685-RA 22566	AAEL002685-RA 22566	AAEL002685	hypothetical protein	U	0	0	0	0	0	0	0	0	0	0.648	0.449	0.768	0.112	-0.071	-0.087	0.248	0.198	-0.318	0.03386	0.141445	0.011198	0.766032	0.986169	0.815235	0.846038	0.999739	0.99987	3.63	2.52	4.3	0.63	-0.4	-0.49	1.39	0.79	-1.26	0.00233	0.02307	0.00058	0.53997	0.69755
691	6	31	ATATGCAGGTATTACTGCAACAAACCAGACAATACAGACCGATCAAGGATGAAAGTA	AAEL010152-RA 28312	AAEL010152-RA 28312	AAEL010152	beat protein	D	0	0	0	0	0	0	0	0	0	-0.033	0.096	-0.083	0.137	0.044	0.266	-0.135	-0.128	0.179	0.946486	0.754875	0.776006	0.597942	0.986638	0.226853	0.91135	0.999739	0.99987	-0.24	0.7	-0.61	1	0.32	1.94	-0.99	-0.66	0.92	0.81451	0.49536	0.55319	0.33145	0.7546
692	5	32	GACTTTACTTTTTCTTTAAAGCTTCTTGCGGAACACTGTGAATTCAATGACCAAAAG	AAEL012432-RA 22597	AAEL012432-RA 22597	AAEL012432	hypothetical protein	D	0	0	0	0	0	0	0	0	0	0.302	0.124	-0.06	0.12	0.115	-0.057	-0.069	0.177	0.184	0.382167	0.740917	0.878892	0.731836	0.976491	0.87743	0.976627	0.999739	0.99987	1.77	0.73	-0.35	0.7	0.67	-0.34	-0.41	0.73	0.76	0.09712	0.47743	0.73019	0.49298	0.5111
694	5	33	AAAGAACTAAATACCATATCGCGAGCTTTTACCAAACGACCTGGATCGAATACTAAC	AAEL007111-RA 35905	AAEL007111-RA 35905	AAEL007111	adenylate cyclase	I(LRR)	0	0	0	0	0	0	0	0	0	-0.24	-0.236	-0.1	0.123	-0.171	0.127	-0.035	-0.004	-0.136	0.394719	0.36091	0.726324	0.649601	0.889423	0.624272	0.984423	0.999739	0.99987	-1.73	-1.7	-0.72	0.89	-1.23	0.92	-0.25	-0.02	-0.69	0.10317	0.1091	0.48337	0.3885	0.23556
695	5	34	CATAGGTGTACGTATTGAAATACAATGAAGGAAATCCAAACTTAGGCTATTACTAGT	AAEL002913-RA 10883	AAEL002913-RA 10883	AAEL002913	peroxisomal membrane protein 70 abcd3	REDOX/STRESS/MIT	0	0	0	0	0	0	0	0	0	0.179	-0.044	-0.023	0.596	-0.006	0.372	0.015	0.224	-0.021	0.672378	0.918108	0.954115	0.02655	0.999904	0.161785	0.994387	0.999739	0.99987	1.07	-0.26	-0.14	3.54	-0.04	2.21	0.09	0.94	-0.09	0.30257	0.79528	0.89111	0.0028	0.97169
696	6	34	ATTTGTAACAAACTGGCACAAGTCACTAGCGATGGCATGAACCAGTCTAACGAACAT	AAEL006761-RA 14243	AAEL006761-RA 14243	AAEL006761	hypothetical protein	U	0	0	0	0	0	0	0	0	0	0.28	0.124	0.212	-0.234	0.18	-0.39	0.269	0.156	-0.088	0.583621	0.804496	0.613017	0.567508	0.961801	0.269172	0.871004	0.999739	0.99987	1.29	0.57	0.98	-1.07	0.83	-1.79	1.23	0.51	-0.29	0.21672	0.57715	0.34443	0.29965	0.42034
697	5	35	TAGGTTCCTCTTGGCGAAAGATTTAATGGAAATCGAGCAACTTTGTGCAATTTATTT	AAEL011211-RA 25845	AAEL011211-RA 25845	AAEL011211	conserved hypothetical protein	U	0	0	0	0	0	0	0	0	0	0.135	0.13	0.124	0.051	0.034	0.046	0.028	0.005	0.006	0.714322	0.667168	0.658511	0.878033	0.993395	0.88217	0.988829	0.999739	0.99987	0.95	0.91	0.87	0.36	0.24	0.32	0.2	0.02	0.03	0.35885	0.37497	0.39742	0.72699	0.81319
699	5	36	TATCTTCGTTGAGCTAATAAGTAATAATATCTCTAAACATTTATTTGTCATATTCATAAA	AAEL002104-RA 12524	AAEL002104-RA 12524	AAEL002104	hypothetical protein	D	0	0	0	0	0	0	0	0	0	0.391	-0.035	0.682	-0.022	-0.41	-0.447	0.306	0.425	-0.717	0.339053	0.950806	0.057232	0.963954	0.727526	0.170329	0.81704	0.999739	0.99987	1.9	-0.17	3.16	-0.11	-1.9	-2.17	1.49	1.46	-2.4	0.07669	0.86808	0.0063	0.91727	0.07636
700	6	36	GCATTAATTGCCTCCTGTCAAAACTTCTAATTTAGATGATATTAGGTAAACATAAAA	AAEL003729-RA 15586	AAEL003729-RA 15586	AAEL003729	conserved hypothetical protein	D	0	0	0	0	0	0	0	0	0	0.094	-0.133	-0.115	0.145	-0.304	-0.082	-0.286	0.227	-0.018	0.841447	0.685935	0.711514	0.624322	0.711446	0.792326	0.688527	0.999739	0.99987	0.61	-0.87	-0.75	0.94	-1.98	-0.54	-1.86	1.04	-0.08	0.55025	0.39946	0.46392	0.36092	0.06595
701	5	37	AATTCTTGATTTGAACTACCTAACGATGTAAGTATATTCCACATAACTATATGGGAG	AAEL015127-RA 929	AAEL015127-RA 929	AAEL015127	hypothetical protein	U	0	0	0	0	0	0	0	0	0	-0.086	0.039	0.252	0	-0.121	0.125	0.092	-0.125	-0.213	0.82589	0.909243	0.263696	0.999862	0.946578	0.614331	0.94278	0.999739	0.99987	-0.65	0.29	1.91	0	-0.92	0.95	0.7	-0.67	-1.15	0.52343	0.77256	0.07414	0.99986	0.37143
702	6	37	TACAGTTTTATGCTTTCTTTTGTTATGTATTATTCCCATGTACAGCGTGTTATGTTT	AAEL011444-RA 14013	AAEL011444-RA 14013	AAEL011444	Pupal cuticle protein, putative	CS	0	0	0	0	0	0	0	0	0	0.112	-0.069	0.001	0.06	0.069	-0.122	0.14	0.182	-0.07	0.801407	0.851422	0.997552	0.867625	0.985255	0.682633	0.929464	0.999739	0.99987	0.72	-0.45	0.01	0.39	0.45	-0.78	0.9	0.83	-0.32	0.48	0.66231	0.99414	0.70423	0.66177
704	6	38	CATCAGTCTGCTAGATATTTCATTGGGATGTCTACTGTATCGTTTGTACGTTCTTGG	AAEL009602-RB 28788	AAEL009602-RB 28788	AAEL009602	conserved hypothetical protein	U	0	0	0	-1	0	-1	0	0	0	-0.114	-0.2	-0.135	-1.07	-0.35	-1.155	-0.285	0.086	-0.065	0.870687	0.668322	0.772995	0.0038	0.819647	0.001838	0.867463	0.999739	0.99987	-0.52	-0.91	-0.61	-4.87	-1.59	-5.26	-1.3	0.28	-0.21	0.61101	0.37745	0.54827	0.00019	0.13189
705	5	39	TACTTCTAGTACCACATCAGAAAACGAAAGCTTCGAGTATAACAGTTCAGAAAGTAG	AAEL007459-RA 19730	AAEL007459-RA 19730	AAEL007459	microfibrillar-associated protein, putative	D	0	0	0	0	0	0	0	0	0	0.122	0.018	-0.039	0.058	0.086	-0.046	0.029	0.105	0.057	0.784411	0.967779	0.918283	0.874614	0.982985	0.893287	0.989684	0.999739	0.99987	0.77	0.11	-0.25	0.37	0.54	-0.29	0.18	0.46	0.25	0.45352	0.91287	0.8075	0.71922	0.59735
706	6	39	TTGAATAGTTTTGCAGTTGAGTCAAACCTTTTAACATAACTCTCTCAAATCAAAGTT	AAEL014933-RA 29229	AAEL014933-RA 29229	AAEL014933	fk506 binding protein	M	0	0	0	0	0	0	0	0	0	0.06	-0.11	-0.08	0.316	-0.023	0.146	0.006	0.17	-0.03	0.838969	0.582495	0.678323	0.041462	0.993395	0.371098	0.996717	0.999739	0.99987	0.62	-1.13	-0.82	3.24	-0.24	1.5	0.06	1.23	-0.21	0.54604	0.27708	0.42238	0.00527	0.81415
707	5	40	GAGAAATTCACCAAACTTTACAACGAAAAAGTAGCCAAGAAGCGGCATCAGATGACC	AAEL001714-RA 28084	AAEL001714-RA 28084	AAEL001714	p15-2a protein, putative	D	0	0	0	0	0	0	0	0	0	-0.136	-0.523	-0.416	0.254	0.027	-0.133	0.134	0.387	-0.108	0.820135	0.135695	0.229909	0.50141	0.994677	0.741583	0.950338	0.999739	0.99987	-0.67	-2.56	-2.03	1.24	0.13	-0.65	0.66	1.34	-0.37	0.515	0.02136	0.05951	0.23314	0.89702
708	6	40	GTTTTCACTCGTATTTCGGCATATCTTGACTGGATCGAAAACAACTCGGACATTGTG	AAEL012563-RA 4344	AAEL012563-RA 4344	AAEL012563	lumbrokinase-3(1) precursor, putative	M	0	0	0	0	0	0	0	0	0	0.278	0.315	0.216	-0.236	0.423	-0.199	0.324	-0.037	0.099	0.550963	0.418948	0.576741	0.536086	0.683953	0.604128	0.786677	0.999739	0.99987	1.36	1.54	1.06	-1.15	2.07	-0.97	1.58	-0.13	0.34	0.19371	0.14341	0.30681	0.26608	0.05576
709	5	41	ATTGTGATTTCGTAGGAAGGATTCCGAATATTTGTATAGCAAAATGCACACGGTTTT	AAEL000947-RA 18866	AAEL000947-RA 18866	AAEL000947	microsomal signal peptidase 23 kd subunit (spc22/23)	D	0	0	0	0	0	0	0	0	0	0.17	0.243	0.281	0.578	0.076	0.651	0.114	-0.073	-0.038	0.464421	0.204068	0.124048	0.002181	0.974605	0.000718	0.904629	0.999739	0.99987	1.55	2.22	2.56	5.27	0.7	5.93	1.04	-0.47	-0.24	0.14064	0.04201	0.02129	8e-05	0.49639
710	6	41	AGAAAGCTGGACAATCGGTGACTGAATATGTAGTGGAATTGAAAGCGTTGGTAGAAA	AAEL000684-RA 740	AAEL000684-RA 740	AAEL000684	conserved hypothetical protein	D	0	0	0	0	0	0	0	0	0	0.073	0.357	0.333	-0.257	0.038	0.026	0.014	-0.283	0.024	0.864895	0.127066	0.144163	0.265119	0.990323	0.930488	0.993195	0.999739	0.99987	0.54	2.61	2.43	-1.88	0.28	0.19	0.1	-1.46	0.12	0.59911	0.01935	0.02742	0.07921	0.78443
711	5	42	GTGACATTATATTATATCCATGCCATTCAATGCATAACTAGTATTAGCTATATTATT	AAEL002318-RA 1797	AAEL002318-RA 1797	AAEL002318	conserved hypothetical protein	U	0	0	0	0	0	0	0	0	0	0.154	0.239	0.055	-0.292	-0.023	-0.207	-0.206	-0.085	0.183	0.638749	0.32612	0.853487	0.177813	0.994677	0.345798	0.796079	0.999739	0.99987	1.16	1.8	0.42	-2.2	-0.17	-1.56	-1.55	-0.45	0.98	0.26451	0.09155	0.68171	0.04299	0.86478
712	6	42	TGTACTCATCATTGCACTGAAGGGTATGACGGAACGTACCGAAGGGATAAATACTAC	AAEL009642-RA 41050	AAEL009642-RA 41050	AAEL009642	cathepsin b	I	0	0	0	0	0	0	0	0	0	0.027	0.093	0.192	0.157	0.065	0.223	0.164	-0.066	-0.099	0.960201	0.772155	0.449099	0.554534	0.985255	0.338451	0.882724	0.999739	0.99987	0.19	0.66	1.36	1.11	0.46	1.58	1.16	-0.33	-0.49	0.85123	0.52102	0.19284	0.28483	0.65281
713	5	43	CGGAGAAAAAGTTTTAATTATAAATGAATTAAAGGAAACATTTTTGGAATAAGAAAT	AAEL006291-RA 22913	AAEL006291-RA 22913	AAEL006291	cullin	M	0	0	0	0	0	0	0	0	0	0.511	0.18	0.279	-0.019	0.08	-0.35	0.179	0.331	-0.098	0.017141	0.461418	0.187562	0.948578	0.977399	0.074289	0.836946	0.95792	0.99987	4.06	1.43	2.22	-0.15	0.64	-2.78	1.42	1.86	-0.55	0.00095	0.17169	0.04199	0.88185	0.53343
714	6	43	ATGTAGTGGATCTAGAAATAGCTAGCCGAAAGAACTGGCGTGCTGATTTTATTCAAA	AAEL007480-RA 30054	AAEL007480-RA 30054	AAEL007480	glutamate-cysteine ligase, regulatory-subunit, putative	D	0	0	0	0	0	0	0	0	0	-0.013	-0.122	0.121	-0.027	-0.069	-0.136	0.174	0.11	-0.243	0.980797	0.644553	0.619267	0.928446	0.982985	0.552946	0.848169	0.999739	0.99987	-0.1	-0.97	0.96	-0.21	-0.55	-1.08	1.38	0.62	-1.37	0.92014	0.34528	0.35104	0.83526	0.58822
715	5	44	TACAACTACATCTGCGAACTTAAGAACAAGTCACTGGACAACGAAATTAAGCGTTTA	AAEL013748-RA 41628	AAEL013748-RA 41628	AAEL013748	conserved hypothetical protein	I	0	0	0	-1	0	-1	0	0	0	0.495	0.062	0.201	-0.981	-0.119	-1.414	0.02	0.433	-0.14	0.164792	0.901457	0.59044	0.003155	0.979428	0.000143	0.993195	0.994414	0.99987	2.52	0.31	1.02	-4.99	-0.61	-7.2	0.1	1.56	-0.5	0.02314	0.75809	0.32111	0.00014	0.55196
716	6	44	CAAAATTCTGACCTTCAAAATAAAGCACGCAAAAGTGTGATGGATTCGATCAAAAAG	AAEL009124-RA 43403	AAEL009124-RA 43403	AAEL009124	cytochrome P450	REDOX/STRESS/MIT	1	1	1	0	0	0	0	0	0	1.783	2.19	2.322	0.414	-0.738	0.821	-0.606	-0.407	-0.132	0.001478	0.000224	0.000149	0.466872	0.569435	0.09383	0.665918	0.999739	0.99987	5.69	6.98	7.4	1.32	-2.35	2.62	-1.93	-0.92	-0.3	4e-05	0	0	0.20597	0.03217
717	5	45	ATACACCATGACCGGATCAATCGAGATCTGCTGGCCCGTATAAACCACTCTGGAAAG	AAEL003462-RA 42494	AAEL003462-RA 42494	AAEL003462	aromatic amino acid decarboxylase	I	0	0	0	0	0	0	0	0	0	-0.11	-0.02	-0.102	-0.111	0.16	-0.021	0.078	-0.09	0.082	0.843696	0.968516	0.795215	0.773724	0.953376	0.960481	0.975565	0.999739	0.99987	-0.61	-0.11	-0.56	-0.61	0.88	-0.11	0.43	-0.35	0.32	0.55372	0.91425	0.58406	0.55017	0.3931
719	5	46	GATAACATCAATCTGGATGAGATTCTGATGTCGGACCGTTTGTTCAAGAACTACTAC	AAEL001981-RA 21039	AAEL001981-RA 21039	AAEL001981	protein serine/threonine kinase, putative	CSR	0	0	0	0	0	0	0	0	0	0.11	0.468	0.391	0.03	0.109	0.388	0.032	-0.358	0.077	0.767202	0.041027	0.083772	0.925716	0.962253	0.066808	0.987403	0.95792	0.99987	0.81	3.44	2.87	0.22	0.8	2.85	0.24	-1.86	0.4	0.43235	0.00349	0.01126	0.82871	0.43465
720	6	46	TAAGATCAAAGTGTAGTATCTGTTCTTATCAGCTTAACATCTGATAGCTCTCCCATA	AAEL017971-RA 32258	AAEL017971-RA 32258	AAEL017971	U2 spliceosomal RNA [Source: RFAM 9.0]	RTT	0	0	0	0	0	0	0	0	0	-0.083	0.216	-0.108	-0.993	-0.37	-0.694	-0.694	-0.299	0.324	0.967924	0.85977	0.929217	0.243083	0.973751	0.42667	0.85034	0.999739	0.99987	-0.16	0.42	-0.21	-1.95	-0.73	-1.36	-1.36	-0.42	0.45	0.87194	0.67788	0.83423	0.06946	0.47822
721	5	47	ACAAAGACCAACAGCAAAAGTGACAGTTCCCCTTACTTATGTGTGATCATCATCATC	AAEL012516-RA 9240	AAEL012516-RA 9240	AAEL012516	hypothetical protein	U	0	0	0	0	0	0	0	0	0	0.102	-0.048	0.094	-0.089	-0.166	-0.24	-0.024	0.15	-0.142	0.757275	0.871721	0.703449	0.719632	0.870327	0.2216	0.989307	0.999739	0.99987	0.83	-0.39	0.77	-0.73	-1.36	-1.96	-0.2	0.87	-0.82	0.41714	0.69831	0.45489	0.47562	0.19431
724	6	48	TAAAATCATTATTTTGTTGATTCTTAAATTTTATCGAATAAAGAGCTTTTGAAAACT	AAEL009410-RA 2047	AAEL009410-RA 2047	AAEL009410	amine oxidase	REDOX/STRESS/MIT	0	0	0	0	0	0	0	0	0	0.401	0.545	0.376	0.451	-0.043	0.595	-0.213	-0.145	0.169	0.195781	0.054121	0.183708	0.092665	0.991971	0.024188	0.871004	0.999739	0.99987	2.38	3.24	2.23	2.68	-0.26	3.54	-1.26	-0.61	0.71	0.03037	0.00527	0.04046	0.01669	0.79967
725	5	49	AAAATGCTAATAGATTGGATCGCCACTGAGGATGAAATCGAATCAAGAAAAGTCAAA	AAEL016979-RA 30955	AAEL016979-RA 30955	AAEL016979	Hypothetical protein	U	0	0	0	0	0	0	0	0	0	-0.26	-0.011	-0.244	-0.19	-0.033	0.058	-0.266	-0.248	0.233	0.589762	0.983807	0.518728	0.629636	0.994677	0.8962	0.866796	0.999739	0.99987	-1.27	-0.06	-1.2	-0.93	-0.16	0.28	-1.3	-0.86	0.81	0.22221	0.95598	0.24937	0.36634	0.87454
726	6	49	GACCATATAAATGTGACAAATGTGAATCGTCTTTCGGACAATTGACTTCGTTGAATG	AAEL007896-RA 6186	AAEL007896-RA 6186	AAEL007896	hypothetical protein	D	0	0	0	0	0	0	0	0	0	0.086	0.047	0.095	0.301	-0.203	0.262	-0.155	0.039	-0.048	0.868917	0.911618	0.78584	0.276763	0.888118	0.330947	0.921762	0.999739	0.99987	0.52	0.29	0.58	1.84	-1.24	1.6	-0.95	0.17	-0.21	0.6075	0.77812	0.5691	0.08494	0.23273
728	6	50	AATTGAATCAAATCTTGGTGCATCTCAAAGAGACAACAACAACTAACTTACCGAGTC	AAEL010117-RA 33845	AAEL010117-RA 33845	AAEL010117	fibrinogen and fibronectin	I	0	0	0	0	0	0	0	0	0	0.005	0.074	-0.012	-0.026	0.02	0.043	-0.065	-0.069	0.086	0.991758	0.704806	0.955444	0.902761	0.994277	0.818306	0.937183	0.999739	0.99987	0.05	0.82	-0.13	-0.29	0.22	0.48	-0.73	-0.54	0.67	0.95829	0.42546	0.89442	0.77757	0.82518
729	5	51	TGTACTACTCAACATCCTTTTCTAGTTCTTCCTCAATGAAGACTAAGTGGTTAAAAG	AAEL006268-RA 26851	AAEL006268-RA 26851	AAEL006268	conserved hypothetical protein	D	0	0	0	0	0	0	0	0	0	0.269	0.073	0.444	0.122	-0.1	-0.075	0.271	0.197	-0.372	0.480527	0.865235	0.133264	0.738112	0.98092	0.842611	0.80487	0.999739	0.99987	1.52	0.41	2.5	0.69	-0.56	-0.42	1.53	0.78	-1.48	0.14892	0.68812	0.02388	0.50123	0.58065
730	6	51	TAGTATGACAAATACCAGTCTTCTAGGAGCTGCTGATACATTGGAACATCTTGATAT	AAEL008940-RA 36119	AAEL008940-RA 36119	AAEL008940	chaoptin	I(LRR)	0	0	0	0	0	0	0	0	0	0.046	0.118	0.086	0.007	0.035	0.079	0.003	-0.072	0.032	0.852675	0.443994	0.568846	0.97244	0.985295	0.599013	0.997375	0.999739	0.99987	0.57	1.47	1.08	0.08	0.43	0.98	0.03	-0.64	0.28	0.57473	0.16026	0.29852	0.93542	0.67189
731	5	52	ATATTGATCACTTCCTGATTACTATAGCCATAATACGGTTGCAATCCATAGCTGTATAT	AAEL017522-RA 17161	AAEL017522-RA 17161	AAEL017522	hyppothetical protein	U	0	0	0	0	0	0	0	0	0	-0.06	0.04	0.251	-0.1	-0.003	0.001	0.208	-0.101	-0.211	0.856699	0.880869	0.163491	0.631996	0.999904	0.996404	0.667139	0.999739	0.99987	-0.56	0.37	2.33	-0.92	-0.03	0.01	1.93	-0.66	-1.38	0.58253	0.71467	0.03362	0.36987	0.97684
733	5	53	AGGATACACACCAGCAAAAGGTTGATAGCATTGGTAATGATATTGACGAAATCAGTG	AAEL008580-RA 24518	AAEL008580-RA 24518	AAEL008580	conserved hypothetical protein	U	0	0	0	0	0	0	0	0	0	0.143	0.177	0.132	-0.105	-0.02	-0.07	-0.065	-0.034	0.045	0.706705	0.555717	0.648094	0.729186	0.994677	0.819642	0.974189	0.999739	0.99987	0.97	1.2	0.9	-0.71	-0.14	-0.48	-0.44	-0.17	0.21	0.34846	0.24804	0.38358	0.48878	0.89368
734	6	53	GACACGTTGAACGCATATTGCACATCGTACTACCAGTACGATGTACACATTTTTGAG	AAEL017708-RA 32002	AAEL017708-RA 32002	AAEL017708	5.8S ribosomal RNA [Source: RFAM 9.0]	RTT	0	0	0	0	0	0	0	0	0	0.143	0.148	0.169	-0.183	0.267	-0.178	0.288	-0.005	-0.021	0.922755	0.89451	0.867926	0.858722	0.979442	0.851062	0.952049	0.999739	0.99987	0.32	0.33	0.38	-0.41	0.6	-0.4	0.65	-0.01	-0.03	0.752	0.74297	0.70827	0.68554	0.55675
735	5	54	CACATGAACGAAGATCTGCTGAAGAACTTGGGTGAAGCTCGCAATGCCATCGAGTAC	AAEL011930-RA 24310	AAEL011930-RA 24310	AAEL011930	conserved hypothetical protein	U	0	0	0	0	0	0	0	0	0	0.026	0.033	0.001	-0.161	-0.03	-0.154	-0.062	-0.008	0.032	0.954996	0.914808	0.996584	0.45946	0.99238	0.463656	0.968227	0.999739	0.99987	0.21	0.27	0.01	-1.34	-0.25	-1.27	-0.51	-0.04	0.19	0.83498	0.78725	0.99145	0.20081	0.80559
736	6	54	GTAAATACGCTTCCTTAAGTTGTTAGTCAGTAGATATAGAAAGATTCACAAACTATC	AAEL004035-RA 5036	AAEL004035-RA 5036	AAEL004035	importin 11 (imp11) (ran-binding protein 11)	TRP	0	0	0	0	0	0	0	0	0	0.066	-0.083	-0.083	-0.321	-0.07	-0.47	-0.07	0.149	0	0.893795	0.809078	0.799046	0.191023	0.985255	0.043797	0.972102	0.999739	0.99987	0.44	-0.56	-0.55	-2.15	-0.47	-3.14	-0.47	0.71	0	0.66283	0.58678	0.58873	0.0481	0.64443
738	6	55	TACTTCGTTTCTGTATACGTCTAATACTCTTCGATTTGTTTATAAGCATAATAATAT	AAEL010119-RA 5164	AAEL010119-RA 5164	AAEL010119	ER-derived vesicles protein ERV14, putative	D	0	0	0	0	0	0	0	0	0	0.005	-0.216	-0.362	0.337	-0.228	0.116	-0.374	0.221	0.146	0.993218	0.394192	0.105768	0.118763	0.786778	0.646548	0.386505	0.999739	0.99987	0.04	-1.6	-2.69	2.5	-1.69	0.86	-2.78	1.16	0.77	0.96985	0.12904	0.01653	0.02383	0.11029
739	5	56	GAAGACTAATAAACAAATTCTGTTCATGGGGCATCTCTACAAACCAGACGATCTAAT	AAEL002731-RA 39985	AAEL002731-RA 39985	AAEL002731	serine protease inhibitor, serpin	I	0	0	0	0	0	0	0	0	0	-0.02	-0.232	0.221	0.859	-0.567	0.647	-0.114	0.212	-0.453	0.988981	0.711966	0.706191	0.061806	0.719038	0.158988	0.976627	0.999739	0.99987	-0.07	-0.8	0.76	2.96	-1.95	2.23	-0.39	0.52	-1.1	0.94715	0.43591	0.45816	0.00939	0.0689
740	6	56	CACATCTACAAGCATCATCGAGTTCAGTACGAAATCCGTAACTACTATCGGTTTATG	AAEL015635-RA 23976	AAEL015635-RA 23976	AAEL015635	mitochondrial ribosomal protein, S10, putative	REDOX/STRESS/MIT	0	0	0	0	0	0	0	0	0	-0.365	-0.397	-0.683	-0.072	0.189	-0.104	-0.098	0.032	0.287	0.191734	0.126441	0.00841	0.832444	0.888118	0.727252	0.953206	0.999739	0.99987	-2.4	-2.61	-4.5	-0.47	1.24	-0.69	-0.64	0.15	1.33	0.02941	0.01922	0.00039	0.64361	0.23211
741	5	57	TTATTCTTTGCTTATTGTGCAAATTTTATATACATTTATAATATACACGATATAAACGT	AAEL010071-RA 14292	AAEL010071-RA 14292	AAEL010071	spermidine synthase	M	0	0	0	0	0	-1	0	0	0	0.751	0.443	0.438	-0.62	0.105	-0.928	0.1	0.308	0.004	0.003695	0.076538	0.074137	0.010432	0.974173	0.000457	0.946653	0.999739	0.99987	5.07	2.99	2.96	-4.18	0.71	-6.26	0.68	1.47	0.02	0.00012	0.00888	0.00944	0.00075	0.48946
743	5	58	AAATGATTTGTGACTGTATTACATATTTCCATAACTTCAGCGAAGATTATCCTACCT	AAEL009307-RA 5350	AAEL009307-RA 5350	AAEL009307	conserved hypothetical protein	D	0	0	0	0	0	0	0	0	0	-0.098	0.017	0.142	-0.353	-0.053	-0.238	0.073	-0.115	-0.126	0.706102	0.951919	0.431996	0.029128	0.98331	0.135981	0.940748	0.999739	0.99987	-0.97	0.16	1.4	-3.48	-0.52	-2.35	0.72	-0.8	-0.88	0.34746	0.87188	0.17991	0.00319	0.61099
744	6	58	ATGCGATCATCCGCGCAAGAAAATAAACGGAAATCCTTTATTATTTAAGATGTAAAA	AAEL005129-RA 19776	AAEL005129-RA 19776	AAEL005129	40S ribosomal protein S30	RTT	0	0	0	-1	0	-1	0	0	0	0.515	0.444	0.315	-0.944	-0.055	-1.015	-0.184	0.071	0.129	0.202587	0.2541	0.417324	0.008644	0.99238	0.004597	0.932098	0.999739	0.99987	2.35	2.03	1.44	-4.31	-0.25	-4.63	-0.84	0.23	0.42	0.03207	0.05984	0.16967	0.00057	0.80452
745	5	59	CTTCATCTCCATAACACCAACACCACACCACGACACAAATCCTCTCTCAGTAGTAAA	AAEL013409-RA 1873	AAEL013409-RA 1873	AAEL013409	down syndrome cell adhesion molecule	I	0	0	0	0	0	0	0	0	0	0.018	0.046	0.086	0.011	0.003	0.04	0.044	-0.028	-0.04	0.95751	0.826462	0.618292	0.955533	0.999904	0.834883	0.972102	0.999739	0.99987	0.2	0.51	0.96	0.13	0.04	0.44	0.49	-0.22	-0.32	0.84408	0.6156	0.34991	0.89959	0.97185
746	6	59	AGAATATAAGGGCAACAACCAACCAAGATCCAGGTCCAGAAACATCTGACTATTATC	AAEL017157-RA 30801	AAEL017157-RA 30801	AAEL017157	RNA binding, RNA-directed RNA polymerase activity, Transcription	RTT	0	0	0	0	0	0	0	0	0	-0.177	-0.147	0.089	0.036	-0.313	0.066	-0.076	-0.03	-0.237	0.652627	0.65978	0.79226	0.922805	0.708623	0.844206	0.972102	0.999739	0.99987	-1.12	-0.93	0.57	0.23	-1.98	0.42	-0.48	-0.13	-1.06	0.27874	0.36451	0.57987	0.8225	0.06548
747	5	60	GCTGTAAATTAAGTGCTCCGACAGATGCAGTGAATCACTACATGATAAGTATAGAAA	AAEL011941-RA 3104	AAEL011941-RA 3104	AAEL011941	oxidase/peroxidase	I	0	0	0	0	0	0	0	0	0	0.136	-0.075	-0.251	-0.029	0.367	-0.24	0.19	0.211	0.177	0.879231	0.916553	0.641018	0.963954	0.875449	0.643476	0.944431	0.999739	0.99987	0.49	-0.27	-0.91	-0.11	1.33	-0.87	0.69	0.54	0.45	0.62894	0.78943	0.37518	0.91647	0.20216
749	5	61	GTAGGGCAGTGGTCAGAAAAGCAAAGACCAAGCAAATCGAGAAGAAATTTGATGAAG	AAEL010114-RA 16486	AAEL010114-RA 16486	AAEL010114	hypothetical protein	U	0	0	0	0	0	0	0	0	0	0.094	-0.093	0.054	0.26	-0.088	0.073	0.059	0.187	-0.146	0.79038	0.735536	0.849777	0.206947	0.97435	0.770592	0.972102	0.999739	0.99987	0.75	-0.74	0.43	2.08	-0.7	0.59	0.47	1.06	-0.83	0.46281	0.4696	0.67493	0.05436	0.49439
750	6	61	ATAAGGAGGTTCATGATTGGTTGTACGCTATCAATCCACTGCTCGCAGGTCAAATTA	AAEL004812-RA 463	AAEL004812-RA 463	AAEL004812	kinesin-like protein KIF1A	CS	0	0	0	0	0	0	0	0	0	0.323	0.218	0.422	0.158	-0.283	0.053	-0.079	0.105	-0.204	0.247987	0.443253	0.085502	0.56772	0.726415	0.866834	0.963764	0.999739	0.99987	2.19	1.48	2.86	1.07	-1.91	0.36	-0.53	0.5	-0.98	0.04441	0.15975	0.01165	0.29993	0.07425
751	5	62	GATCGAGTTTTCGTCCATCCACATTACAATCCTTTCACGTTTGAAAATGACATCGCC	AAEL015105-RA 39420	AAEL015105-RA 39420	AAEL015105	chymotrypsin, putative	I	0	0	0	0	0	0	0	0	0	-0.274	-0.072	-0.07	0.175	-0.142	0.378	-0.141	-0.203	-0.001	0.479329	0.871002	0.864977	0.612333	0.963874	0.188571	0.932787	0.999739	0.99987	-1.52	-0.4	-0.39	0.97	-0.79	2.09	-0.78	-0.8	0	0.14818	0.6966	0.7014	0.34673	0.44354
752	6	62	CAGGTGGCGGACGAGTGAAAATTATTGCCAGGAATAAACGAATGTTTTGAACGATAA	AAEL000024-RA 32261	AAEL000024-RA 32261	AAEL000024	dopachrome-conversion enzyme (DCE), putative	I	0	0	0	0	0	0	0	0	0	0.068	-0.115	0.036	0.33	-0.182	0.147	-0.032	0.182	-0.15	0.929899	0.831687	0.948221	0.421396	0.963874	0.746611	0.992715	0.999739	0.99987	0.29	-0.5	0.16	1.43	-0.79	0.64	-0.14	0.56	-0.46	0.77256	0.62627	0.87831	0.17253	0.44178
753	5	63	CTCTTAGATCGTAAGAAGTTCTGACCTAGATTTAGACCATAATATAATTACTAGATC	AAEL009839-RA 13026	AAEL009839-RA 13026	AAEL009839	cap binding protein	M	0	0	0	0	0	0	0	0	0	-0.241	-0.334	-0.307	-0.361	0.091	-0.454	0.119	0.093	-0.027	0.309204	0.105451	0.129486	0.060704	0.968323	0.018007	0.912998	0.999739	0.99987	-1.99	-2.75	-2.53	-2.97	0.75	-3.74	0.98	0.54	-0.16	0.06503	0.01445	0.02276	0.00916	0.46307
754	6	63	GAAGACTTCCGCTGAACAAGTACATCATGATGGATTTCCAGGTATCGTTCTTCGAAG	AAEL008681-RA 38528	AAEL008681-RA 38528	AAEL008681	conserved hypothetical protein	I	0	0	0	0	0	0	0	0	0	-0.055	-0.017	-0.037	-0.011	0.041	0.027	0.022	-0.038	0.019	0.852097	0.945681	0.867077	0.961314	0.985295	0.897704	0.988829	0.999739	0.99987	-0.58	-0.18	-0.38	-0.11	0.43	0.28	0.23	-0.28	0.14	0.57278	0.85774	0.70643	0.91112	0.67477
755	5	64	ATATGGTCAATATATAGCAATTCAGCGATTATGTTAAATTTGAATGATGTAGTCTTA	AAEL004327-RA 7004	AAEL004327-RA 7004	AAEL004327	valyl-trna synthetase	D	0	0	0	0	0	0	0	0	0	-0.038	0.127	0.328	-0.284	-0.027	-0.119	0.174	-0.165	-0.2	0.942976	0.687319	0.187073	0.252653	0.994677	0.672788	0.878602	0.999739	0.99987	-0.26	0.86	2.22	-1.92	-0.18	-0.8	1.18	-0.79	-0.96	0.80198	0.40187	0.04179	0.07351	0.85994
758	6	65	GGGGACCTTTTGTTCTCTCTGCACTCCTTTTTACTCTAATAACAACAATATTTATTT	AAEL002276-RA 42271	AAEL002276-RA 42271	AAEL002276	serine protease, putative	I	0	0	0	0	0	0	0	0	0	0.06	0.053	-0.003	0.024	-0.056	0.017	-0.111	0.008	0.055	0.852191	0.830181	0.992243	0.922452	0.98331	0.94319	0.90236	0.999739	0.99987	0.58	0.5	-0.02	0.23	-0.53	0.16	-1.06	0.05	0.37	0.57331	0.62204	0.98118	0.82016	0.60196
759	5	66	CTGATACATTCCACACAATGGTGGCTTTCTATTTCAGGAAACAATATGCAGATCTTC	AAEL003888-RA 24981	AAEL003888-RA 24981	AAEL003888	ubiquitin	D	0	0	0	0	0	0	0	0	0	-0.129	0.002	0.137	0.063	-0.129	0.194	0.006	-0.131	-0.135	0.728059	0.99529	0.615874	0.844623	0.946767	0.423165	0.996788	0.999739	0.99987	-0.91	0.02	0.97	0.45	-0.91	1.37	0.04	-0.65	-0.67	0.37736	0.98789	0.347	0.66127	0.37457
760	6	66	ATTGTACTTGAGGAAAATCGAGAAAGCAGCATTTCATACTAACACAAACCTAGAAAG	AAEL006093-RA 38041	AAEL006093-RA 38041	AAEL006093	tartan	I(LRR)	0	0	0	0	0	0	0	0	0	0.086	0.051	0.155	0.121	-0.109	0.087	-0.005	0.034	-0.104	0.710555	0.80256	0.319779	0.450536	0.89487	0.602207	0.996788	0.999739	0.99987	0.96	0.58	1.74	1.36	-1.22	0.98	-0.06	0.27	-0.82	0.35325	0.57322	0.10249	0.19404	0.24117
761	5	67	AAAATGTAAGTCCTTTTGTAAATTTAGTTAGCTTAGTTTAAATAAATAATGAAATAAAT	AAEL008168-RA 5508	AAEL008168-RA 5508	AAEL008168	hypothetical protein	D	0	0	0	0	0	0	0	0	0	0.028	0.075	0.302	-0.043	-0.083	0.004	0.144	-0.046	-0.227	0.948568	0.789727	0.141727	0.882059	0.976275	0.989177	0.882231	0.999739	0.99987	0.23	0.61	2.45	-0.35	-0.67	0.03	1.17	-0.27	-1.3	0.82091	0.55231	0.02662	0.73406	0.51005
763	5	68	CCAATCCTGCCAGTAGTTCCACCAATGGTAACACCAATAATAACGATATTGACAATC	AAEL000038-RA 32274	AAEL000038-RA 32274	AAEL000038	serine protease	I	0	0	0	0	0	0	0	0	0	0.142	-0.487	-0.181	0.009	0.609	-0.621	0.916	0.629	-0.306	0.929899	0.628473	0.87063	0.993721	0.885623	0.457084	0.67762	0.999739	0.99987	0.3	-1.01	-0.38	0.02	1.27	-1.29	1.9	0.92	-0.45	0.77166	0.32706	0.71238	0.98563	0.22419
764	6	68	AATGATTTCTGAAAAGCGTGTTATGTGATTTTGTTGAGTTGATATTTAATTGTACTT	AAEL015438-RA 8242	AAEL015438-RA 8242	AAEL015438	mannose-6-phosphate isomerase	M	0	0	0	0	0	0	0	0	0	-0.261	0.034	-0.407	-0.262	0.347	0.033	-0.094	-0.296	0.441	0.755829	0.969177	0.471947	0.680417	0.919994	0.963517	0.981897	0.999739	0.99987	-0.84	0.11	-1.31	-0.82	1.09	0.11	-0.3	-0.66	0.99	0.41471	0.91549	0.21062	0.42287	0.2925
765	5	69	CATAAAATTGACCAACAAAATCCGTGAAATTTTTATTAATTTATTGGCAAAGAAAAG	AAEL013871-RA 25295	AAEL013871-RA 25295	AAEL013871	conserved hypothetical protein	U	0	0	0	0	0	0	0	0	0	0.203	0.179	0.106	0.123	-0.165	0.099	-0.237	0.023	0.073	0.335098	0.365472	0.60014	0.536086	0.828093	0.620275	0.547518	0.999739	0.99987	1.91	1.69	1	1.15	-1.55	0.93	-2.23	0.16	0.48	0.07517	0.11171	0.3316	0.26615	0.14107
767	5	70	CCATCTCGATAATTTGAAAATACAATAAAATGAAATGAATTGGAACAAAGTTTCGTC	AAEL002480-RA 7961	AAEL002480-RA 7961	AAEL002480	hypothetical protein	U	0	0	0	0	0	0	0	0	0	0.041	0.18	0.311	-0.157	-0.053	-0.017	0.078	-0.139	-0.131	0.938744	0.558188	0.223895	0.582323	0.986552	0.960761	0.967972	0.999739	0.99987	0.27	1.19	2.06	-1.04	-0.35	-0.11	0.52	-0.65	-0.61	0.79143	0.25092	0.05686	0.31554	0.73259
768	6	70	TGGGCTATGATTCACGACTTTACGGAAGCCGTATGTCGAGGATGTGTGAACTACGAG	AAEL002459-RA 24008	AAEL002459-RA 24008	AAEL002459	hypothetical protein	U	0	0	0	0	0	0	0	0	0	0.23	0.131	0.142	-0.019	0.082	-0.118	0.093	0.1	-0.012	0.415027	0.65489	0.587752	0.954124	0.979442	0.647971	0.946706	0.999739	0.99987	1.67	0.95	1.03	-0.13	0.59	-0.86	0.68	0.51	-0.06	0.11481	0.35795	0.31834	0.8946	0.56198
769	5	71	AGCTCGTCATAAATTTCTAACAGAAAGTTCTGAAGAAAGAATGGAAAGAAACCGAAA	AAEL005723-RA 24751	AAEL005723-RA 24751	AAEL005723	conserved hypothetical protein	U	0	0	0	0	0	0	0	0	0	0.001	0.322	0.36	-0.093	-0.19	0.227	-0.152	-0.32	-0.038	0.999425	0.186461	0.123333	0.749883	0.870906	0.324246	0.897338	0.991305	0.99987	0.01	2.3	2.57	-0.66	-1.36	1.62	-1.09	-1.62	-0.19	0.99165	0.03583	0.02102	0.51674	0.19476
770	6	71	GACATTTTTGCAGCTGTTTTCTTCGAAACAATTTGATAGCTAATTCCCAGTCAAAAT	AAEL011498-RA 30413	AAEL011498-RA 30413	AAEL011498	superoxide dismutase	I	0	0	0	0	0	0	0	0	0	0.179	0.246	0.235	0.316	-0.321	0.383	-0.332	-0.067	0.011	0.541384	0.292329	0.293977	0.130877	0.545711	0.057802	0.459533	0.999739	0.99987	1.38	1.9	1.81	2.43	-2.47	2.95	-2.56	-0.37	0.06	0.18727	0.0762	0.08922	0.02739	0.02539
771	5	72	CAGAAGGTTACGATCGATGTCAATGAGAAAGAGAACAAAGTGAAACACGAAGATTTG	AAEL004884-RA 42682	AAEL004884-RA 42682	AAEL004884	hemomucin	I	1	1	0	1	0	1	0	0	0	0.909	0.95	0.691	1.534	-0.057	1.576	-0.316	-0.041	0.259	0.020877	0.01529	0.070329	0.00033	0.99238	0.000225	0.85034	0.999739	0.99987	3.94	4.12	3	6.65	-0.25	6.83	-1.37	-0.13	0.79	0.00123	0.00085	0.00875	1e-05	0.8077
772	6	72	TAATATAATACCATGTATCCATAAAGTAACTGTAATTTATTGTTTAAAGGAAATCCA	AAEL017529-RA 16916	AAEL017529-RA 16916	AAEL017529	hypothetical protein	U	0	0	0	-1	0	0	0	0	0	0.206	0.34	-0.204	-0.831	0.432	-0.697	-0.112	-0.134	0.544	0.65709	0.314323	0.559584	0.006791	0.578928	0.017629	0.958332	0.999739	0.99987	1.11	1.83	-1.1	-4.48	2.33	-3.75	-0.6	-0.51	2.07	0.28435	0.08632	0.28784	0.00041	0.03373
773	5	73	CATCTTGGCTATTCTGATGAAGCAGCAGTACGACGATTTGCACTGTTACAGCTACTC	AAEL007756-RA 27489	AAEL007756-RA 27489	AAEL007756	neural stem cell-derived dendrite regulator	M	0	0	0	0	0	0	0	0	0	0.193	-0.011	0.046	-0.059	0.179	-0.262	0.236	0.204	-0.057	0.430897	0.974343	0.865191	0.821965	0.834615	0.160921	0.640579	0.999739	0.99987	1.63	-0.09	0.39	-0.5	1.51	-2.22	2	1.22	-0.34	0.12265	0.92746	0.70183	0.62687	0.15035
774	6	73	TATAATAGGAATTTGGAGAGTAATGTGTTGAATACCCAGCAGCAAACAATGGAGTAT	AAEL011201-RA 8859	AAEL011201-RA 8859	AAEL011201	hypothetical protein	U	0	0	0	0	0	0	0	0	0	0.012	-0.065	-0.133	-0.356	-0.065	-0.433	-0.133	0.077	0.069	0.985055	0.848483	0.632564	0.121112	0.985255	0.051905	0.921762	0.999739	0.99987	0.09	-0.45	-0.93	-2.49	-0.45	-3.03	-0.93	0.38	0.34	0.93223	0.65681	0.3652	0.02451	0.65643
775	5	74	CTGTTAGTTTAGGGATGAACGTTAATAAATCTATGAAATATATCATATGTGTATTATT	AAEL007432-RA 40770	AAEL007432-RA 40770	AAEL007432	serine collagenase 1 precursor, putative	I	0	0	0	1	0	1	0	0	0	-0.814	-0.224	-0.331	4.122	-0.504	4.712	-0.61	-0.59	0.107	0.428183	0.849537	0.750636	4.9e-05	0.934471	1.3e-05	0.871301	0.999739	0.99987	-1.64	-0.45	-0.67	8.27	-1.01	9.48	-1.23	-0.84	0.15	0.12146	0.65923	0.51518	0	0.32797
776	6	74	ACAATGGAGTCTGTGAAAATGATGGAAACAGCACTAATAACAATTATCCACATATTG	AAEL013432-RA 34289	AAEL013432-RA 34289	AAEL013432	serine protease, putative	I	0	0	0	0	0	0	0	0	0	-0.035	0.004	-0.037	-0.111	0.046	-0.072	0.004	-0.039	0.041	0.893843	0.985824	0.835226	0.437244	0.979442	0.632795	0.996788	0.999739	0.99987	-0.44	0.05	-0.47	-1.39	0.57	-0.9	0.06	-0.35	0.36	0.66359	0.9621	0.64762	0.18431	0.57642
777	5	75	GCGTGTGAGAACATCGTAGACAATTGTAAATTTTAAGAGGAAATAAATTAATGTTTT	AAEL005619-RA 42747	AAEL005619-RA 42747	AAEL005619	defective proboscis extension response, putative	I	0	0	0	0	0	0	0	0	0	-0.242	-0.114	-0.2	-0.086	-0.02	0.042	-0.106	-0.128	0.086	0.136491	0.531684	0.191047	0.622881	0.994544	0.823655	0.882724	0.999739	0.99987	-2.67	-1.26	-2.2	-0.95	-0.22	0.46	-1.16	-1	0.67	0.01719	0.22718	0.04327	0.35901	0.82973
778	6	75	ATAGCAAATTCCAAATGTGAAACGTTCTATTACAGTGAGTTGGTTCGAGGATTGAAA	AAEL005654-RA 37916	AAEL005654-RA 37916	AAEL005654	tryptase, putative	I	0	0	0	0	0	0	0	0	0	-0.057	-0.005	0.062	-0.024	-0.022	0.027	0.045	-0.051	-0.067	0.817362	0.982068	0.71672	0.901133	0.990957	0.883301	0.96367	0.999739	0.99987	-0.67	-0.06	0.74	-0.29	-0.27	0.32	0.53	-0.43	-0.57	0.50981	0.95147	0.47005	0.77416	0.79181
779	5	76	AAATAAGTAATCTTATACGATTATATTATGGATGTAGTCTGGATTTCTAAAATTGTAAG	AAEL004416-RB 11550	AAEL004416-RB 11550	AAEL004416	histone deacetylase	M	0	0	0	0	0	0	0	0	0	0.038	0.091	0.193	-0.021	-0.019	0.032	0.082	-0.053	-0.101	0.914586	0.690345	0.296445	0.932718	0.994677	0.889651	0.932787	0.999739	0.99987	0.36	0.86	1.81	-0.2	-0.18	0.3	0.77	-0.35	-0.67	0.72663	0.40542	0.09041	0.84465	0.86026
780	6	76	TAGCCTTAAAGCCAAATTAGTGCGTTTACAAATTAACTAAACTTACATAGAGCATAG	AAEL006922-RB 13986	AAEL006922-RB 13986	AAEL006922	calponin/transgelin	CS	0	0	0	0	0	0	0	0	0	0.117	-0.03	0.079	0.338	0.036	0.192	0.145	0.146	-0.109	0.751692	0.93441	0.787573	0.125783	0.991123	0.410901	0.90236	0.999739	0.99987	0.85	-0.21	0.58	2.46	0.27	1.4	1.06	0.75	-0.56	0.40902	0.83266	0.57219	0.02593	0.79413
781	5	77	GTACACAACAATGAATTACGGTAAACAATGATCCTATTTCAATTACAACACTTATTG	AAEL009558-RA 8930	AAEL009558-RA 8930	AAEL009558	serine protease, putative	I	0	0	0	0	0	0	0	0	0	0.092	0.11	0.081	-0.104	-0.007	-0.085	-0.037	-0.019	0.03	0.633812	0.470836	0.589732	0.46434	0.996476	0.550351	0.972102	0.999739	0.99987	1.17	1.41	1.03	-1.33	-0.09	-1.09	-0.47	-0.17	0.27	0.26045	0.17961	0.3201	0.20417	0.92974
782	6	77	ATTGACAAGTTCTACGAATATCAACATGAAGGTGTAATTCACTGGAATCGAATCTAT	AAEL006112-RA 5669	AAEL006112-RA 5669	AAEL006112	hypothetical protein	U	0	0	0	0	0	0	0	0	0	0.394	0.118	0.145	-0.013	0.092	-0.289	0.119	0.276	-0.027	0.172922	0.73543	0.640676	0.97244	0.979442	0.261188	0.935684	0.999739	0.99987	2.48	0.74	0.91	-0.08	0.58	-1.82	0.75	1.23	-0.12	0.02511	0.46923	0.37475	0.93528	0.57203
783	5	78	TACTACGGTGTGTTCGGAACCCTTCTTACAGTAGCCGTAGGATTAGTGTTCAGTTTA	AAEL002576-RA 9990	AAEL002576-RA 9990	AAEL002576	sodium/solute symporter	TRP	0	0	0	0	0	0	0	0	0	-0.505	-0.747	-0.572	0.097	-0.506	-0.145	-0.331	0.242	-0.175	0.277038	0.067393	0.157908	0.863418	0.677799	0.765753	0.85034	0.999739	0.99987	-2.09	-3.08	-2.36	0.4	-2.09	-0.6	-1.37	0.71	-0.51	0.05377	0.00731	0.03167	0.69528	0.05353
785	5	79	AAATACTTAAAGCCGAACAGATAGAACACCATCTGAAGAAGAAGGTCTACGAACTCC	AAEL015042-RA 18309	AAEL015042-RA 18309	AAEL015042	conserved hypothetical protein	D	0	0	0	0	0	0	0	0	0	0.189	0.113	0.303	0.122	-0.196	0.046	-0.007	0.076	-0.19	0.609052	0.738679	0.247528	0.694594	0.882543	0.889651	0.996788	0.999739	0.99987	1.22	0.73	1.97	0.79	-1.28	0.3	-0.04	0.35	-0.87	0.23886	0.47448	0.06731	0.44022	0.22058
787	6	80	CTGTGCTAAAGGATTTGAATTTTTCGATTCTGGCAAAAGAGAAAATCGGAATTGTGG	AAEL012192-RA 19406	AAEL012192-RA 19406	AAEL012192	ATP-binding cassette transporter	TRP	0	0	0	0	0	0	0	0	0	-0.232	-0.043	0.142	0.162	-0.189	0.352	-0.004	-0.19	-0.185	0.273218	0.876975	0.481708	0.40866	0.78553	0.04173	0.996788	0.999739	0.99987	-2.1	-0.38	1.28	1.46	-1.7	3.18	-0.04	-1.21	-1.18	0.05268	0.70573	0.21853	0.16303	0.10812
788	5	81	CAAAAGATTGCAATGGATGCGAAGGATATATTCCCAGAAATTTATTAGGGTTTTATC	AAEL011277-RA 41249	AAEL011277-RA 41249	AAEL011277	apoptosis stimulating of P53	I	0	0	0	0	0	0	0	0	0	0.06	0.145	0.139	-0.404	-0.039	-0.319	-0.044	-0.085	0.006	0.909225	0.65978	0.648094	0.103886	0.99238	0.198412	0.981897	0.999739	0.99987	0.39	0.93	0.9	-2.6	-0.25	-2.05	-0.29	-0.39	0.03	0.70511	0.36492	0.38364	0.01963	0.80673
789	6	81	CTGATTCGGTTCAACAGGGATGTTCAGTTTTCGTCGTTCATTTCTCCGGTTTGTTTG	AAEL000028-RA 34692	AAEL000028-RA 34692	AAEL000028	serine protease	I	0	0	0	0	0	0	0	0	0	0.044	-0.09	0.262	0.32	-0.203	0.186	0.149	0.134	-0.352	0.965765	0.888957	0.596857	0.50341	0.963874	0.713047	0.95958	0.999739	0.99987	0.17	-0.35	1.01	1.24	-0.78	0.72	0.58	0.37	-0.96	0.86687	0.73251	0.32724	0.23495	0.44485
790	5	82	CTTTGTTTATATACACTTATTTATTGTAAAGCTAATACATACGAATCTTGTTGTTTG	AAEL012702-RA 15008	AAEL012702-RA 15008	AAEL012702	ATP-binding cassette sub-family A member 3, putative	TRP	0	0	0	0	0	0	0	0	0	0.309	-0.704	-0.247	0.548	0.034	-0.464	0.491	1.012	-0.457	0.656104	0.139379	0.651415	0.236321	0.994677	0.308604	0.71845	0.879453	0.99987	1.11	-2.53	-0.89	1.97	0.12	-1.67	1.77	2.58	-1.16	0.28357	0.02247	0.38709	0.06641	0.90421
791	6	82	ATAATGTTACTCAATACCTGGATATCACCAGCACTGTTGTCATTCGTACCGATCTTC	AAEL005945-RA 31477	AAEL005945-RA 31477	AAEL005945	beta adrenergic receptor	D	0	0	0	0	0	0	0	0	0	0.191	0.332	0.147	-0.17	0.123	-0.029	-0.063	-0.141	0.185	0.505287	0.139067	0.551732	0.476389	0.944464	0.920791	0.972102	0.999739	0.99987	1.46	2.54	1.12	-1.3	0.94	-0.22	-0.48	-0.76	1	0.16484	0.02237	0.27975	0.21323	0.363
793	6	83	GAATTAATTGATTAGTAGGTGTTCATGTAGGCTGTATACATTATCTTCAGGCTCTAA	AAEL009337-RB 17934	AAEL009337-RB 17934	AAEL009337	adenylate kinase isoenzyme	D	0	0	0	0	0	0	0	0	0	-0.42	-0.226	-0.364	0.019	-0.473	0.213	-0.611	-0.194	0.138	0.118802	0.439265	0.150704	0.95675	0.314559	0.408658	0.108224	0.999739	0.99987	-2.77	-1.49	-2.4	0.13	-3.12	1.4	-4.03	-0.9	0.64	0.01405	0.15661	0.02934	0.90172	0.00682
794	5	84	GTGGACAAGAATGGTTTTGAGATGGTTGAATGGTTCACAACGTAAGTTTTGAATATT	AAEL003071-RA 21817	AAEL003071-RA 21817	AAEL003071	tRNA pseudouridine synthase D	RTT	0	0	0	0	0	0	0	0	0	-0.353	-0.296	-0.428	-0.759	0.223	-0.702	0.091	-0.056	0.132	0.410892	0.468602	0.227032	0.023741	0.924223	0.032387	0.974189	0.999739	0.99987	-1.68	-1.42	-2.05	-3.62	1.07	-3.35	0.44	-0.19	0.45	0.11202	0.17664	0.05814	0.00238	0.30285
796	5	85	AAAGAGAAGAAACTATATTTTTGTCCTCAATGTGGTGATATTAAAGTAACGTATAAT	AAEL009466-RA 7015	AAEL009466-RA 7015	AAEL009466	protein kinase c	D	0	0	0	0	0	0	0	0	0	0.11	0.281	0.444	-0.057	-0.157	0.114	0.006	-0.171	-0.163	0.670034	0.107058	0.010794	0.794998	0.831629	0.540264	0.996788	0.999739	0.99987	1.07	2.74	4.33	-0.56	-1.53	1.11	0.06	-1.18	-1.13	0.29995	0.01477	0.00054	0.58299	0.14561
797	6	85	GTTTCAAAATAAATCGGTCAGATTTATGACCATAATTGTACTTGATAGGTGACGAAC	AAEL012763-RA 26025	AAEL012763-RA 26025	AAEL012763	conserved hypothetical protein	D	0	0	0	0	0	0	0	0	0	0.028	0.262	0.511	0.082	-0.008	0.316	0.242	-0.234	-0.25	0.960201	0.324885	0.034559	0.792389	0.998879	0.169006	0.756332	0.999739	0.99987	0.19	1.8	3.52	0.57	-0.05	2.18	1.67	-1.14	-1.22	0.85159	0.09101	0.00293	0.57942	0.95774
799	6	86	GAGTATCGTGACAACAGAGAAAGATCACCCGGATACAACTCTCATTATCAAAGGTAC	AAEL002706-RA 29228	AAEL002706-RA 29228	AAEL002706	hypothetical protein	D	0	0	0	0	0	0	0	0	0	-0.155	-0.332	-0.022	-0.15	-0.019	-0.326	0.291	0.177	-0.31	0.663056	0.177226	0.949379	0.575871	0.994677	0.145979	0.619192	0.999739	0.99987	-1.09	-2.33	-0.15	-1.05	-0.13	-2.3	2.05	0.88	-1.54	0.29182	0.03332	0.88017	0.30876	0.89729
800	5	87	CTTACCATCAATAATAGGTTGACATTTAAGAAAAGTATTGTTTCAGGGAAGTAAATT	AAEL003990-RD 8516	AAEL003990-RD 8516	AAEL003990	myeloid leukemia factor, putative	D	0	0	0	0	0	0	0	0	0	-0.175	-0.255	-0.291	-0.151	-0.024	-0.231	-0.061	0.08	0.037	0.552986	0.271998	0.180025	0.529884	0.994677	0.270746	0.972102	0.999739	0.99987	-1.35	-1.97	-2.25	-1.17	-0.19	-1.79	-0.47	0.44	0.2	0.19525	0.06693	0.03914	0.25994	0.85511
801	6	87	GGAGAACAGTTATTTTACAAGATCGAGTGATTTCTGAGTATATTATTTTATTCCTAG	AAEL002049-RB 22800	AAEL002049-RB 22800	AAEL002049	circadian protein clock/arnt/bmal/pas	D	0	0	0	0	0	0	0	0	0	0.292	0.004	0.516	-0.156	-0.296	-0.444	0.215	0.288	-0.511	0.346386	0.992045	0.046239	0.598304	0.727526	0.066957	0.847821	0.999739	0.99987	1.88	0.03	3.31	-1	-1.9	-2.85	1.38	1.31	-2.32	0.07937	0.97831	0.00452	0.33178	0.07562
803	6	88	CTCAAGTCCAAGAAAGAATACCGTGAAGAACTGATCAAGTTCATCGAAGAAATGCTC	AAEL003425-RB 19151	AAEL003425-RB 19151	AAEL003425	conserved hypothetical protein	D	0	0	0	0	0	0	0	0	0	-0.067	0.016	-0.077	0.028	-0.056	0.111	-0.149	-0.083	0.093	0.868692	0.963883	0.776469	0.926304	0.985255	0.645429	0.882191	0.999739	0.99987	-0.53	0.12	-0.6	0.22	-0.44	0.87	-1.17	-0.46	0.52	0.60662	0.90237	0.55402	0.83128	0.66715
804	5	89	GATGAATGTTCGCATTAGGATGCATAAGGGCTTAGGTGTGAATAAAATTATGTAACT	AAEL008553-RA 28281	AAEL008553-RA 28281	AAEL008553	conserved hypothetical protein	U	0	0	0	0	0	0	0	0	0	0.08	0.019	-0.103	0.27	-0.544	0.209	-0.665	0.061	0.122	0.834324	0.956276	0.684119	0.193501	0.083293	0.316009	0.025037	0.999739	0.99987	0.63	0.15	-0.81	2.13	-4.29	1.65	-5.25	0.34	0.68	0.53642	0.88351	0.42976	0.04913	0.0006
805	6	89	AAAGAATTACGTCAAATATGCCAAAGTGTTTCCGTTCTCGACGCTTTTCGATTTCAA	AAEL009300-RA 26883	AAEL009300-RA 26883	AAEL009300	conserved hypothetical protein	U	0	0	0	0	0	0	0	0	0	0.11	-0.069	-0.064	-0.107	0.028	-0.285	0.033	0.179	-0.005	0.722831	0.800888	0.80589	0.644841	0.993831	0.126942	0.98198	0.999739	0.99987	0.93	-0.58	-0.54	-0.9	0.24	-2.4	0.28	1.06	-0.03	0.36858	0.57065	0.59902	0.38266	0.81613
807	6	90	CTATCTCAGTTAGTGATAACAACATTGGAGACATCATTTCGGTTGGAGTTAACGTAG	AAEL005159-RA 30061	AAEL005159-RA 30061	AAEL005159	latent nuclear antigen, putative	D	0	0	0	0	0	0	0	0	0	-0.071	0.01	0.159	0.083	0.194	0.164	0.343	-0.081	-0.149	0.868692	0.980253	0.531986	0.77399	0.852862	0.492471	0.467	0.999739	0.99987	-0.53	0.07	1.17	0.61	1.43	1.21	2.53	-0.42	-0.78	0.60686	0.94489	0.26067	0.5506	0.17222
808	5	91	GAAGAGGACCCCCAAACAGTGTCAACCAAATTTAAACCAGCTTGCATTTACTCAAGG	AAEL003251-RA 37611	AAEL003251-RA 37611	AAEL003251	serine protease snake, putative	I	0	0	0	0	0	0	0	0	0	-0.017	0.176	0.28	-0.09	0.017	0.103	0.121	-0.193	-0.104	0.968868	0.39128	0.123538	0.67915	0.994677	0.615345	0.894951	0.999739	0.99987	-0.16	1.61	2.56	-0.83	0.16	0.94	1.11	-1.25	-0.67	0.87588	0.12721	0.02113	0.4214	0.87786
809	6	91	TTAAGTTTGAGACTGCTGGTATCTTTGTATACGTGTATATATTTGTTGAGTTATGAT	AAEL005312-RD 3132	AAEL005312-RD 3132	AAEL005312	conserved hypothetical protein	D	-1	0	0	0	0	0	0	0	0	-0.993	-0.541	-0.673	-0.596	-0.159	-0.143	-0.291	-0.453	0.132	0.000537	0.038563	0.010837	0.017323	0.931174	0.623283	0.684141	0.949242	0.99987	-6.39	-3.48	-4.33	-3.84	-1.02	-0.92	-1.87	-2.06	0.6	1e-05	0.0032	0.00055	0.00153	0.32158
810	5	92	AACAATATGGAAACAAACCCAGAAGTAGTCCAATCACTGTATGTAAAGTTATAATTT	AAEL014031-RA 15361	AAEL014031-RA 15361	AAEL014031	protein phosphatase 2a, regulatory subunit	D	0	0	0	0	0	0	0	0	0	-0.038	0.026	-0.101	-0.182	0.026	-0.119	-0.101	-0.063	0.127	0.932753	0.940035	0.702658	0.438131	0.994677	0.630876	0.93311	0.999739	0.99987	-0.29	0.2	-0.77	-1.39	0.2	-0.9	-0.77	-0.34	0.68	0.77814	0.84681	0.4537	0.18532	0.84617
812	5	93	AATCACCTGATTGGGGAGTGCAATTGAATGAAAAAGTTTATCATTTTCTGCCTACTG	AAEL011351-RA 30278	AAEL011351-RA 30278	AAEL011351	hypothetical protein	U	0	0	0	0	0	0	0	0	0	0.44	0.372	0.283	-0.171	0.15	-0.239	0.06	0.068	0.09	0.228521	0.289398	0.413698	0.654429	0.965912	0.483486	0.981897	0.999739	0.99987	2.26	1.91	1.45	-0.88	0.77	-1.23	0.31	0.25	0.33	0.0386	0.07469	0.1668	0.3933	0.45341
813	6	93	GTACTTTGACATCAACAACCTGAGCGAGGAACAGATTGACTTTTTGCAGTCGCTATC	AAEL003005-RA 20358	AAEL003005-RA 20358	AAEL003005	hypothetical protein	U	0	0	0	0	0	0	0	0	0	-0.38	0.29	0.271	-0.773	0.028	-0.103	0.008	-0.671	0.019	0.194554	0.317211	0.330585	0.00387	0.994677	0.744516	0.996788	0.77304	0.99987	-2.39	1.82	1.7	-4.86	0.17	-0.64	0.05	-2.98	0.09	0.02997	0.08757	0.10883	0.00019	0.86444
814	5	94	GACAAAGTTACGGAGAACGCACTAATTCATACATTTCTTCTTCGATTCCAAATTTCC	AAEL008516-RA 20255	AAEL008516-RA 20255	AAEL008516	RNA-binding protein, putative	RTT	0	0	0	0	0	0	0	0	0	-0.157	0.27	0.494	-0.355	0.091	0.072	0.314	-0.427	-0.224	0.630119	0.257857	0.027257	0.09643	0.976275	0.790736	0.512224	0.9418	0.99987	-1.18	2.02	3.69	-2.65	0.68	0.54	2.35	-2.26	-1.18	0.25746	0.06146	0.00209	0.0177	0.50782
815	6	94	ATGAAATCATTATCCAATGTGATCTTACCGCAACCGAATATAATATATGTATAAATA	AAEL003210-RE 11561	AAEL003210-RE 11561	AAEL003210	tetraspanin 29fa	D	0	0	0	0	0	0	0	0	0	-0.554	-0.5	-0.23	-0.662	-0.205	-0.608	0.066	-0.054	-0.27	0.016854	0.028725	0.333484	0.003782	0.835023	0.005808	0.972102	0.999739	0.99987	-4.08	-3.68	-1.69	-4.87	-1.5	-4.47	0.48	-0.28	-1.41	0.00092	0.00211	0.11055	0.00018	0.1525
816	5	95	ATAATGATTTTCGTGATAACAACACACAACTAACGTATGAATTAAGAAACAGGTTTT	AAEL006087-RA 8844	AAEL006087-RA 8844	AAEL006087	conserved hypothetical protein	D	0	0	0	0	0	0	0	0	0	0.018	-0.043	0.145	-0.611	-0.006	-0.671	0.181	0.061	-0.187	0.980117	0.922406	0.669741	0.025953	0.999904	0.013693	0.902373	0.999739	0.99987	0.11	-0.25	0.84	-3.56	-0.04	-3.91	1.06	0.25	-0.77	0.9177	0.80612	0.41207	0.00271	0.97092
817	6	95	ATTTATCGTAAAGCTATTTGATTGGTCATTGACGTAAAGGACATTTGGCATTATATT	AAEL000255-RA 37180	AAEL000255-RA 37180	AAEL000255	conserved hypothetical protein	I	0	0	0	0	0	0	0	0	0	0.018	0.036	0.04	-0.071	-0.003	-0.054	0.002	-0.018	-0.004	0.955438	0.863311	0.83701	0.680393	0.999904	0.756587	0.998649	0.999739	0.99987	0.21	0.42	0.46	-0.82	-0.03	-0.62	0.02	-0.15	-0.03	0.83638	0.6834	0.65029	0.42263	0.97694
819	6	96	GTTATCTTGTGAACTCGATATGATCAACATCAAGTTGAGGAAGATGGCAATAGATGT	AAEL004600-RA 24533	AAEL004600-RA 24533	AAEL004600	conserved hypothetical protein	D	0	0	0	0	0	0	0	0	0	0.146	0.037	0.239	0.223	-0.293	0.114	-0.09	0.109	-0.202	0.584543	0.898069	0.211545	0.237818	0.52032	0.587025	0.932098	0.999739	0.99987	1.28	0.33	2.11	1.97	-2.58	1.01	-0.79	0.68	-1.26	0.21775	0.74949	0.05139	0.06716	0.02048
820	5	97	GAGAACATGGTAGATGATGTCAGTCAAGACACTATCAGACATATCATTGAAGGAATC	AAEL005109-RA 11755	AAEL005109-RA 11755	AAEL005109	wdpeat protein	D	0	0	0	0	0	0	0	0	0	-0.194	-0.059	-0.344	-0.397	0.394	-0.262	0.11	-0.135	0.285	0.64099	0.887501	0.227586	0.144909	0.574962	0.347689	0.952049	0.999739	0.99987	-1.15	-0.35	-2.04	-2.36	2.34	-1.56	0.65	-0.57	1.2	0.26628	0.72909	0.05839	0.0319	0.0329
821	6	97	GTAAAACGATCACTAAACAATGCATGTGTTTCTACTCAACGTCAATGTTCTGTTTTG	AAEL002592-RA 35049	AAEL002592-RA 35049	AAEL002592	hypothetical protein	I	0	0	0	0	0	0	0	0	0	-0.134	0	-0.004	0.329	-0.343	0.463	-0.346	-0.134	0.004	0.585863	1	0.989238	0.048141	0.27751	0.006335	0.237254	0.999739	0.99987	-1.28	0	-0.03	3.14	-3.27	4.42	-3.3	-0.91	0.02	0.21877	0.99995	0.97341	0.00656	0.00501
822	5	98	CAAACCATCTATTCCACTGTAACTCTCCCTGGTCAAGATCAAACCATTACAAACTAC	AAEL011771-RA 23687	AAEL011771-RA 23687	AAEL011771	hypothetical protein	U	0	0	0	0	0	0	0	0	0	0.038	0.163	0.1	-0.229	0.038	-0.103	-0.025	-0.126	0.063	0.923153	0.481571	0.668133	0.249161	0.986552	0.644092	0.988829	0.999739	0.99987	0.32	1.38	0.85	-1.93	0.32	-0.87	-0.21	-0.75	0.38	0.75325	0.18686	0.41047	0.07192	0.74981
823	6	98	AGTTCTCTTCAAGTTCTGAGTTACGTAGGTAATCAAATTCCAAGCTTCAACTACATC	AAEL007778-RA 33570	AAEL007778-RA 33570	AAEL007778	leucinech transmembrane protein	I	0	0	0	0	0	0	0	0	0	-0.113	-0.456	-0.118	0.794	-0.126	0.452	0.212	0.342	-0.338	0.9008	0.365893	0.846583	0.064319	0.985255	0.308604	0.932787	0.999739	0.99987	-0.42	-1.68	-0.44	2.94	-0.47	1.67	0.78	0.89	-0.88	0.68069	0.11201	0.66924	0.00992	0.64702
824	5	99	GATCACCAATTACTTACAATCCAGCGCTCAACCCAGACTACATTAATCCTCAATACA	AAEL011501-RA 20200	AAEL011501-RA 20200	AAEL011501	hypothetical protein	CS	0	0	0	0	0	0	0	0	0	-0.018	0.114	-0.045	-0.072	0.181	0.06	0.021	-0.132	0.16	0.968067	0.615778	0.854662	0.750719	0.793326	0.786042	0.989498	0.999739	0.99987	-0.16	1.05	-0.42	-0.66	1.66	0.55	0.19	-0.86	1.04	0.87327	0.31027	0.68332	0.51809	0.11746
825	6	99	AGATCTAGACAGGTGAGCTGTTACTGATTATAAATGTAGATAGATTATATGTTCTTT	AAEL007270-RA 12427	AAEL007270-RA 12427	AAEL007270	hypothetical protein	U	0	0	0	-1	0	0	0	0	0	-0.393	-0.138	0.06	-0.862	0.029	-0.607	0.228	-0.255	-0.198	0.366173	0.778926	0.907437	0.013972	0.994677	0.072484	0.903521	0.999739	0.99987	-1.81	-0.64	0.28	-3.97	0.13	-2.8	1.05	-0.83	-0.65	0.08887	0.5324	0.78535	0.00114	0.89489
826	5	100	GTTTATCTGGAGCAACATATCAAAGAAACATTAGAGCAAATGAAGCCCAATGACTAC	AAEL000809-RA 20522	AAEL000809-RA 20522	AAEL000809	conserved hypothetical protein	D	0	0	0	0	0	0	0	0	0	0.082	0.069	0.132	-0.083	-0.049	-0.096	0.014	0.013	-0.063	0.777627	0.770481	0.487893	0.693626	0.985255	0.624622	0.992715	0.999739	0.99987	0.78	0.66	1.27	-0.79	-0.47	-0.92	0.13	0.09	-0.43	0.44426	0.51776	0.22323	0.43873	0.64236
827	6	100	CGTTTACCAGGATTTCACCGTATATAAAGTGGATAGACAGTATTATCTTTGGAGAAA	AAEL005800-RA 2289	AAEL005800-RA 2289	AAEL005800	serine protease, putative	I	0	0	1	0	0	0	0	0	0	0.09	0.527	1.44	0.05	0.079	0.487	0.992	-0.437	-0.913	0.948335	0.490857	0.026383	0.95539	0.994677	0.471231	0.459658	0.999739	0.99987	0.23	1.36	3.71	0.13	0.2	1.25	2.55	-0.8	-1.66	0.81955	0.1943	0.00199	0.89839	0.84223
828	5	101	ATTTGAAGTGATGGATTAGTTTAAATAAAGTCAAGCGACTGACATACTGTTAAGTTT	AAEL008960-RA 3553	AAEL008960-RA 3553	AAEL008960	regulator of telomere elongation helicase 1 rtel1	D	0	1	0	0	0	0	0	0	0	0.456	1.416	1.024	-0.469	0.338	0.491	-0.054	-0.96	0.392	0.534884	0.011102	0.05939	0.420461	0.928689	0.370643	0.991275	0.949242	0.99987	1.39	4.32	3.13	-1.43	1.03	1.5	-0.16	-2.07	0.85	0.18361	0.00056	0.00668	0.17177	0.3178
829	6	101	GAGATTGAATTTTGTTACAAGGTAATCCAATCCAGTTGTATGATAGAAGAAAATTAA	AAEL013708-RA 7801	AAEL013708-RA 7801	AAEL013708	conserved hypothetical protein	U	0	0	0	0	0	0	0	0	0	0.411	0.437	0.405	-0.095	0.015	-0.069	-0.017	-0.026	0.032	0.072206	0.048739	0.06344	0.723134	0.995059	0.796577	0.992715	0.999739	0.99987	3.12	3.32	3.08	-0.72	0.11	-0.52	-0.13	-0.14	0.17	0.00681	0.0045	0.00742	0.48128	0.91269
830	5	102	CAACATTACTAAATTATTCTGTATTCTAAGATTAACTGAACTCACGAGAGATTATTT	AAEL015201-RA 11146	AAEL015201-RA 11146	AAEL015201	hypothetical protein	U	0	0	0	0	0	0	0	0	0	-0.094	0.094	0.106	-0.163	0.036	0.026	0.048	-0.188	-0.012	0.79775	0.739145	0.679179	0.489075	0.990227	0.92819	0.978317	0.999739	0.99987	-0.73	0.73	0.82	-1.27	0.28	0.2	0.37	-1.04	-0.06	0.47414	0.47503	0.42329	0.22412	0.78309
831	6	102	AATATTAAGAAGTTGTATTACTGCTATACAATAGTCAATAGCGTTGATTGTAGTGAA	AAEL013183-RA 4770	AAEL013183-RA 4770	AAEL013183	inositol triphosphate 3-kinase c	M	0	0	0	0	0	0	0	0	0	-0.6	-0.299	0.025	-0.136	-0.613	0.165	-0.288	-0.301	-0.324	0.077783	0.424744	0.957256	0.735474	0.312668	0.654735	0.822483	0.999739	0.99987	-3.06	-1.53	0.13	-0.69	-3.13	0.84	-1.47	-1.09	-1.17	0.00761	0.14708	0.89909	0.49812	0.00668
832	5	103	TCCCATCAGGTGTGGATGTTTCAAAGATTTACAGTTGTAATGGAATATCAGCAGAAA	AAEL013378-RA 29353	AAEL013378-RA 29353	AAEL013378	conserved hypothetical protein	D	0	0	0	0	0	0	0	0	0	0.483	0.46	0.302	0.057	-0.15	0.035	-0.308	0.023	0.158	0.132326	0.135279	0.336205	0.891396	0.961801	0.930325	0.740888	0.999739	0.99987	2.69	2.56	1.68	0.32	-0.84	0.19	-1.71	0.09	0.62	0.01647	0.02125	0.11223	0.75315	0.41602
833	6	103	CTAACTATCATCATCATTCGGTCAAACAGAATCTCACATCTCCTCCCTTGAATCAAC	AAEL002896-RA 1592	AAEL002896-RA 1592	AAEL002896	conserved hypothetical protein	D	0	0	0	0	0	0	0	0	0	-0.016	0.034	0.016	0.107	-0.032	0.157	-0.05	-0.05	0.018	0.979588	0.929082	0.962539	0.722394	0.994612	0.56204	0.981514	0.999739	0.99987	-0.11	0.23	0.11	0.72	-0.22	1.06	-0.34	-0.24	0.09	0.91591	0.82119	0.9141	0.47978	0.83202
834	5	104	GATCATTTGTCTTACGATATTGAAGATGTTTCGGATACTGTGCATTTTGAACTAGAC	AAEL007106-RA 33468	AAEL007106-RA 33468	AAEL007106	serine protease, putative	I	0	0	0	0	0	0	0	0	0	0.004	-0.117	0.032	0.287	-0.194	0.167	-0.045	0.12	-0.149	0.994526	0.66809	0.916221	0.169681	0.834238	0.452569	0.981044	0.999739	0.99987	0.03	-0.91	0.25	2.24	-1.52	1.3	-0.35	0.66	-0.82	0.97671	0.37662	0.80326	0.04015	0.14951
836	5	105	AGAACAACCATACTAATTACTTTAAACATACATATTATATGATAATCTTTCCACTTT	AAEL009770-RA 9720	AAEL009770-RA 9720	AAEL009770	ubiquitin-conjugating enzyme E2 i	D	0	0	0	0	0	0	0	0	0	-0.075	-0.181	-0.329	-0.021	0.18	-0.127	0.032	0.106	0.148	0.82113	0.395972	0.080194	0.937549	0.81989	0.535811	0.981897	0.999739	0.99987	-0.66	-1.6	-2.9	-0.18	1.59	-1.12	0.28	0.66	0.92	0.51627	0.13014	0.01057	0.85635	0.13245
837	6	105	TATCAAAACGGAACCTAGAGATTCACCAACGCACCCGTTTAACTTCATTGGAAACTA	AAEL007696-RA 33534	AAEL007696-RA 33534	AAEL007696	embryonic polarity dorsal	I	0	0	0	0	0	0	0	0	0	-0.341	-0.217	-0.137	-0.217	0.035	-0.093	0.116	-0.124	-0.08	0.185215	0.418175	0.613977	0.37778	0.99231	0.73809	0.932098	0.999739	0.99987	-2.42	-1.54	-0.97	-1.54	0.25	-0.66	0.82	-0.62	-0.4	0.0279	0.14295	0.3453	0.14327	0.80405
839	6	106	ATTATTATTCAATAATTTATGAACACAAATACACATACAGATGTTTCATCTACAACT	AAEL015099-RE 3320	AAEL015099-RE 3320	AAEL015099	sumo ligase	RTT	0	0	0	0	0	0	0	0	0	0.054	0.055	0.142	-0.257	-0.017	-0.256	0.071	-0.001	-0.087	0.86454	0.812145	0.428137	0.109961	0.994677	0.103458	0.942752	0.999739	0.99987	0.54	0.55	1.41	-2.56	-0.16	-2.55	0.7	-0.01	-0.61	0.59838	0.59165	0.17691	0.02134	0.87157
840	5	107	TAAATTCCAGTGTAGGATGGTTTTTGTTTTATTTAGAGATGAACATAATAGACTTAA	AAEL017239-RA 17203	AAEL017239-RA 17203	AAEL017239	Protein binding, cell adhesion, zinc-ion binding	D	0	0	0	0	0	0	0	0	0	-0.501	-0.399	-0.491	-0.255	0.074	-0.152	-0.018	-0.103	0.092	0.070697	0.146549	0.064343	0.358817	0.985255	0.613062	0.993195	0.999739	0.99987	-3.13	-2.49	-3.06	-1.59	0.46	-0.95	-0.11	-0.45	0.41	0.0066	0.02451	0.0076	0.13119	0.64975
841	6	107	ATTATTGGGGAGAATATGATGGCGTCAAATCGAAGATCTACATCAAAGCATCACCTTA	AAEL013323-RA 22929	AAEL013323-RA 22929	AAEL013323	conserved hypothetical protein	D	0	0	0	0	0	0	0	0	0	0.377	0.257	0.069	-0.086	0.111	-0.205	-0.077	0.12	0.188	0.403898	0.566971	0.894778	0.866903	0.985255	0.620844	0.981296	0.999739	0.99987	1.71	1.16	0.31	-0.39	0.5	-0.93	-0.35	0.38	0.6	0.10791	0.26186	0.75838	0.70315	0.62189
842	5	108	GAATAAGGGAATCGTTCTCTTCGGAAAGGATTTGAGTCAAATTCCGTGCTTTAGAAA	AAEL014492-RA 18835	AAEL014492-RA 18835	AAEL014492	conserved hypothetical protein	U	0	0	0	0	0	0	0	0	0	-0.089	0.102	-0.032	-0.349	-0.279	-0.158	-0.413	-0.191	0.134	0.808363	0.708148	0.916221	0.082317	0.623441	0.472746	0.239841	0.999739	0.99987	-0.7	0.81	-0.25	-2.76	-2.21	-1.25	-3.27	-1.07	0.75	0.49267	0.43093	0.80331	0.01415	0.04234
843	6	108	GAGGATAACATTATGGATGTTGCTGACTTTGAAAAGTACCTGAAGGAACGCTTCAAG	AAEL007771-RA 20278	AAEL007771-RA 20278	AAEL007771	60S ribosomal protein L22	RTT	0	0	0	0	0	0	0	0	0	-0.243	-0.308	-0.452	-0.071	-0.237	-0.136	-0.381	0.065	0.144	0.464421	0.280214	0.082235	0.844766	0.836227	0.645665	0.490718	0.999739	0.99987	-1.55	-1.94	-2.89	-0.45	-1.5	-0.87	-2.44	0.29	0.65	0.14064	0.07035	0.01098	0.66153	0.15412
844	5	109	AAAGAAGCAATTTATATTTACGTCGTACTTTCGAATCAGCTCCTAAGTGTAACACAT	AAEL006958-RA 35842	AAEL006958-RA 35842	AAEL006958	cell adhesion molecule	I	0	0	0	0	0	0	0	0	0	-0.138	-0.028	-0.142	-0.089	0.097	0.022	-0.017	-0.111	0.114	0.678286	0.936451	0.568043	0.744809	0.971391	0.940403	0.992715	0.999739	0.99987	-1.05	-0.21	-1.08	-0.67	0.74	0.17	-0.13	-0.59	0.61	0.30915	0.83635	0.29736	0.51011	0.47081
845	6	109	ATTTGAACCCAGGACTCTTGTATGCTAGATGAGCGCTTCACCAAATAAGCTACCGAG	AAEL016713-RA 16767	AAEL016713-RA 16767	AAEL016713	tRNA-Ala	RTT	0	0	0	0	0	0	0	0	0	0.091	-0.203	-0.291	-0.304	-0.047	-0.599	-0.135	0.294	0.088	0.916157	0.720796	0.553159	0.530483	0.994677	0.145935	0.967703	0.999739	0.99987	0.35	-0.78	-1.12	-1.17	-0.18	-2.3	-0.52	0.8	0.24	0.73154	0.44762	0.28103	0.26045	0.8594
846	5	110	ATTTATATGTAAAAGTACACACATACAAGAAATATACATGCTAACAACATTTATTTT	AAEL005601-RB 15339	AAEL005601-RB 15339	AAEL005601	conserved hypothetical protein	U	0	0	0	0	0	0	0	0	0	-0.722	-0.692	-0.685	-0.473	-0.026	-0.443	-0.019	-0.03	-0.007	0.002714	0.003647	0.004057	0.03027	0.994677	0.038508	0.992715	0.999739	0.99987	-5.28	-5.06	-5.01	-3.46	-0.19	-3.24	-0.14	-0.16	-0.04	8e-05	0.00013	0.00014	0.00336	0.85379
847	6	110	GAACGATTATTATCACATCATCACCAACACCTACCGTAGAGAGTCTGTGTCTGTTAC	AAEL000976-RA 27228	AAEL000976-RA 27228	AAEL000976	nucleoprotein, putative	D	0	0	0	0	0	0	0	0	0	0.439	0.34	0.139	-0.152	0.182	-0.251	-0.02	0.099	0.201	0.073135	0.163261	0.609941	0.567461	0.87993	0.272866	0.992715	0.999739	0.99987	3.11	2.41	0.98	-1.07	1.29	-1.78	-0.14	0.5	1.01	0.00693	0.02899	0.34157	0.29956	0.21739
848	5	111	CATAATACCAAAGCTGATCCTTCTTTCTCGATTACCAAATTATTAAATAAGATACTC	AAEL009894-RA 11716	AAEL009894-RA 11716	AAEL009894	mitotic protein phosphatase 1 regulator, putative	I(LRR)	0	0	0	0	0	0	0	0	0	-0.385	-0.133	-0.232	-0.057	0.123	0.194	0.024	-0.252	0.099	0.360193	0.780621	0.556492	0.907875	0.979442	0.620913	0.993195	0.999739	0.99987	-1.84	-0.64	-1.11	-0.27	0.59	0.93	0.12	-0.85	0.33	0.08501	0.53451	0.28491	0.78839	0.56599
849	6	111	AAATCGGATTTTACGTTCCAATACAAAAGGTGCTTGGATATCTTGAATTCTGCCTTG	AAEL002562-RA 27572	AAEL002562-RA 27572	AAEL002562	conserved hypothetical protein	D	0	0	0	0	0	0	0	0	0	0.165	0.099	0.223	-0.046	0.024	-0.112	0.148	0.066	-0.124	0.687283	0.787842	0.442751	0.903576	0.994677	0.72281	0.927083	0.999739	0.99987	1.02	0.61	1.38	-0.29	0.15	-0.69	0.91	0.29	-0.54	0.32273	0.54845	0.18807	0.7791	0.88197
850	5	112	AACTATTGCATTATATTCAATTGTGAGAATTACGCTATGTTCAAGTCTAGTCTTAAA	AAEL017552-RA 16980	AAEL017552-RA 16980	AAEL017552	hypothetical protein	U	0	0	0	0	0	0	0	0	0	-0.125	-0.195	-0.246	0.051	0.177	-0.019	0.125	0.07	0.052	0.698368	0.419185	0.252749	0.862427	0.863852	0.94691	0.91135	0.999739	0.99987	-0.99	-1.54	-1.95	0.4	1.4	-0.15	0.99	0.39	0.29	0.33777	0.14362	0.06956	0.69309	0.18105
851	6	112	CTTTAATTAGTGTTAAGTCAATTCACCAGTCAATCAATAAACAGTATTACCAACTTC	AAEL012561-RA 6615	AAEL012561-RA 6615	AAEL012561	prominin (prom) protein	D	0	0	0	0	0	0	0	0	0	-0.441	-0.207	-0.134	0.001	0.178	0.234	0.251	-0.234	-0.073	0.288508	0.646293	0.769077	0.998698	0.961801	0.547857	0.880874	0.999739	0.99987	-2.06	-0.97	-0.63	0	0.83	1.09	1.17	-0.77	-0.24	0.05702	0.34862	0.54061	0.99672	0.41939
852	5	113	CATTTCATTTCCGAGCACTACATGTTCGCCAAGGGATTCGAAACGTATTCCTACTAC	AAEL012801-RA 10406	AAEL012801-RA 10406	AAEL012801	sphingolipid delta 4 desaturase/c-4 hydroxylase protein des2	M	0	0	0	0	0	0	0	0	0	-0.253	-0.205	0.121	-0.367	0.066	-0.319	0.392	-0.048	-0.326	0.590477	0.62254	0.774405	0.27638	0.986552	0.331398	0.653864	0.999739	0.99987	-1.27	-1.03	0.61	-1.84	0.33	-1.6	1.97	-0.17	-1.16	0.22305	0.31913	0.55103	0.08481	0.74546
854	5	114	TGCAAAGCTATGGAATTCATGGGAATATTTTTGATAATTTTAAGTATTATTATGGCC	AAEL006361-RA 38115	AAEL006361-RA 38115	AAEL006361	conserved hypothetical protein	I	0	0	0	0	0	0	0	0	0	0.231	0.205	0.088	0.001	-0.029	-0.025	-0.147	0.026	0.118	0.349134	0.373555	0.729938	0.997861	0.994277	0.927253	0.876304	0.999739	0.99987	1.87	1.66	0.71	0.01	-0.23	-0.2	-1.19	0.15	0.67	0.08057	0.11655	0.48829	0.99547	0.81768
857	6	115	CTACGGTAAGGTATTTGATAGCTATTTCCACTGTGAGGGGGCGATAAAATTGTACCA	AAEL001590-RA 16432	AAEL001590-RA 16432	AAEL001590	conserved hypothetical protein	U	0	0	0	0	0	0	0	0	0	-0.043	-0.071	-0.023	-0.074	-0.073	-0.101	-0.025	0.027	-0.048	0.900154	0.757575	0.927239	0.723578	0.974173	0.596541	0.985505	0.999739	0.99987	-0.42	-0.69	-0.22	-0.72	-0.72	-0.99	-0.24	0.19	-0.33	0.6782	0.49983	0.8284	0.48201	0.48518
858	5	116	GAACATGTAATCCTTCTAAAACAAGTCAGCTACATCAGCTTTCTAGTACTTTTATCA	AAEL017043-RA 31004	AAEL017043-RA 31004	AAEL017043	odorant receptor [Source:Aedes_ManualAnnotation;Acc:AAEL800077]	CSR	0	0	0	0	0	0	0	0	0	0.05	0.066	-0.029	-0.109	0.085	-0.093	-0.01	-0.015	0.095	0.912284	0.839086	0.929957	0.694594	0.979059	0.729187	0.995816	0.999739	0.99987	0.37	0.48	-0.21	-0.79	0.62	-0.68	-0.07	-0.08	0.49	0.71817	0.63862	0.83562	0.44012	0.54447
859	6	116	GTTTGCACATAATGTGAATGTTCTAGATCTAAAGTAATTATCGATGTTCAAAGTTTG	AAEL004873-RA 14567	AAEL004873-RA 14567	AAEL004873	conserved hypothetical protein	D	0	0	0	0	0	0	0	0	0	-0.439	-0.312	-0.379	-0.115	-0.035	0.012	-0.102	-0.128	0.067	0.067618	0.19862	0.100855	0.677661	0.99231	0.968903	0.936444	0.999739	0.99987	-3.16	-2.24	-2.72	-0.83	-0.25	0.09	-0.74	-0.65	0.34	0.00624	0.0399	0.01527	0.42006	0.804
860	5	117	AGAACGATACCACTGAGGAAAATAACGATGTGGATAATGATGAGGAAAAGTTTGATC	AAEL001631-RA 21438	AAEL001631-RA 21438	AAEL001631	hypothetical protein	D	0	0	0	0	0	0	0	0	0	-0.041	0.061	-0.033	0.108	-0.055	0.209	-0.149	-0.101	0.094	0.921852	0.836549	0.912925	0.660726	0.985255	0.308066	0.876304	0.999739	0.99987	-0.32	0.49	-0.26	0.86	-0.44	1.67	-1.19	-0.57	0.53	0.74969	0.63414	0.7951	0.40171	0.66825
861	6	117	TTGAACTTGAACTTGTGATGGACATCGGAAGATTGAGTTATATTGCTGGAAGTGATC	AAEL003825-RA 11841	AAEL003825-RA 11841	AAEL003825	conserved hypothetical protein	U	0	0	0	0	0	0	0	0	0	-0.534	-0.327	-0.461	-0.078	-0.09	0.13	-0.225	-0.207	0.134	0.03697	0.21147	0.062904	0.812631	0.979428	0.645325	0.813083	0.999739	0.99987	-3.57	-2.19	-3.08	-0.52	-0.6	0.87	-1.5	-0.98	0.63	0.00265	0.04448	0.00731	0.61148	0.55419
863	6	118	AATAGTGATTTGATCATCTATAAGGTAGGTTACGAATGAAATTGTGTTGTACTCATA	AAEL007862-RA 3491	AAEL007862-RA 3491	AAEL007862	conserved hypothetical protein	U	-1	-1	-1	0	0	0	0	0	0	-2.274	-1.851	-1.734	-0.493	-0.02	-0.071	0.097	-0.423	-0.117	0	1e-06	2e-06	0.041312	0.994677	0.823418	0.95467	0.951161	0.99987	-14.95	-12.17	-11.4	-3.24	-0.13	-0.46	0.64	-1.97	-0.55	0	0	0	0.00523	0.89506
864	5	119	AAAATTCTTCGGCGGGAACTACGAGAACTGGCTAAAAATACTAACTCTAAATTGTAA	AAEL000127-RA 20771	AAEL000127-RA 20771	AAEL000127	AMP dependent coa ligase	M	0	0	0	0	0	0	0	0	0	1.411	1.103	1.088	0.9	1.225	0.593	1.211	0.308	0.015	0.04624	0.116781	0.112668	0.182832	0.36145	0.395953	0.340948	0.999739	0.99987	3.42	2.67	2.64	2.18	2.97	1.44	2.93	0.53	0.02	0.00365	0.01698	0.01824	0.04486	0.00927
865	6	119	AATTTACACCAATGTCAACGAATATGTGCCATGGATAAAATCAAATGCTCATTTGTA	AAEL003614-RA 40116	AAEL003614-RA 40116	AAEL003614	clip-domain serine protease, putative	I	0	0	0	0	0	0	0	0	0	0.077	0.104	0.224	0.037	-0.034	0.063	0.085	-0.027	-0.12	0.810919	0.659542	0.234774	0.888237	0.986638	0.777009	0.932787	0.999739	0.99987	0.69	0.93	2.01	0.33	-0.31	0.57	0.77	-0.17	-0.76	0.49804	0.36409	0.06163	0.74555	0.76038
867	6	120	TTCTGATTATGATAAAGTATGAGCCAAATCCATCTAAATATTTGTACATTAATTATAT	AAEL002009-RA 7100	AAEL002009-RA 7100	AAEL002009	neutral Sphingomyelinase, putative	M	0	0	0	0	0	0	0	0	0	0.131	0.23	0.149	-0.343	0.196	-0.244	0.115	-0.1	0.082	0.802151	0.525711	0.679564	0.259809	0.921574	0.433856	0.955176	0.999739	0.99987	0.72	1.27	0.82	-1.9	1.08	-1.35	0.63	-0.39	0.32	0.48118	0.22227	0.42398	0.07682	0.29528
869	6	121	CTTGATCTCTATCATCAAAGTAGAATGAACTCATGATACGAAGTTGACCGAAAGGAT	AAEL007674-RA 35959	AAEL007674-RA 35959	AAEL007674	conserved hypothetical protein	I(LRR)	0	0	0	0	0	0	0	0	0	-0.132	-0.026	-0.135	-0.052	0.071	0.054	-0.039	-0.106	0.109	0.481362	0.907975	0.377327	0.77809	0.962253	0.756587	0.973231	0.999739	0.99987	-1.52	-0.3	-1.56	-0.6	0.81	0.62	-0.45	-0.86	0.89	0.14948	0.77002	0.13986	0.5566	0.42915
870	5	122	AAAATGAAAATTGAGTCGAAATAAACAAAGTGTAAAATATACAAAGTAAATTATGCA	AAEL002946-RA 10002	AAEL002946-RA 10002	AAEL002946	conserved hypothetical protein	U	0	0	0	0	0	0	0	0	0	0.072	0.05	0.112	0.049	-0.085	0.027	-0.023	0.021	-0.061	0.870323	0.883115	0.684764	0.879324	0.979235	0.929282	0.990889	0.999739	0.99987	0.52	0.36	0.81	0.35	-0.61	0.2	-0.17	0.11	-0.31	0.61037	0.72019	0.43073	0.72953	0.54874
872	5	123	ATTATGGTTTAATAGACCAACAACAGATTTGAACTGTAAATAGTTTATAGGGCTAAT	AAEL014286-RA 17918	AAEL014286-RA 17918	AAEL014286	myb	D	0	0	0	0	0	0	0	0	0	0.006	0.15	-0.061	-0.177	0.096	-0.033	-0.114	-0.144	0.21	0.991758	0.482879	0.797115	0.347268	0.952372	0.888545	0.903498	0.999739	0.99987	0.06	1.38	-0.56	-1.62	0.88	-0.3	-1.05	-0.93	1.37	0.95619	0.1881	0.58624	0.1245	0.3913
873	6	123	GAGATGTAGATAGGTAGCTAGGTTATGTTTAATTGAAAAGGGGGTTCGCTCACATTG	AAEL017253-RB 30873	AAEL017253-RB 30873	AAEL017253	Calcium ion binding	D	0	0	0	0	0	0	0	0	0	0.645	0.528	0.599	0.285	0.135	0.168	0.206	0.117	-0.071	0.022577	0.058366	0.030213	0.316422	0.962253	0.584679	0.871004	0.999739	0.99987	3.89	3.19	3.61	1.72	0.82	1.01	1.24	0.5	-0.3	0.00136	0.0059	0.00243	0.10582	0.42707
874	5	124	AAAAGTTGAAAATATTAAGTGAAGTTGAATTATCAGTGAAAATGGCGCTAAGTAATT	AAEL013351-RA 26911	AAEL013351-RA 26911	AAEL013351	lethal(2)essential for life protein, l2efl	D	0	0	0	0	0	0	0	0	0	-0.036	-0.021	-0.382	-0.109	0.313	-0.094	-0.049	-0.015	0.362	0.958056	0.966815	0.208387	0.774798	0.774484	0.796404	0.982722	0.999739	0.99987	-0.2	-0.11	-2.13	-0.61	1.74	-0.52	-0.27	-0.06	1.42	0.84537	0.91042	0.04993	0.55191	0.10173
875	6	124	TTTTACGACAAATTAGAAAAGTTCGCCGAAAAGTACCACATGCCGGAAATAATCTAC	AAEL007939-RA 28012	AAEL007939-RA 28012	AAEL007939	conserved hypothetical protein	D	0	0	0	0	0	0	0	0	0	0.091	0.3	0.292	-0.001	-0.123	0.208	-0.131	-0.209	0.008	0.874064	0.369235	0.353841	0.997764	0.976114	0.515313	0.937183	0.999739	0.99987	0.51	1.67	1.63	-0.01	-0.68	1.16	-0.73	-0.82	0.03	0.61926	0.11425	0.12386	0.99524	0.50442
876	5	125	TTTATATTAAATTATATGCCTTAGCAATTGTTATTTCTATCTATTGGTCTATAATACGT	AAEL010311-RA 10775	AAEL010311-RA 10775	AAEL010311	conserved hypothetical protein	D	0	0	0	0	0	0	0	0	0	0.101	0.047	0.013	-0.316	0.04	-0.37	0.006	0.054	0.034	0.795304	0.889464	0.966472	0.153275	0.988817	0.082815	0.996788	0.999739	0.99987	0.74	0.35	0.1	-2.31	0.29	-2.71	0.04	0.28	0.18	0.47091	0.73365	0.92317	0.03471	0.77624
878	5	126	GAAATGCTCAAACGAACTACTGTTTGATATTAAAACCAACCAGTGCATTCATCCAAT	AAEL006159-RA 30308	AAEL006159-RA 30308	AAEL006159	conserved hypothetical protein	CS	0	0	0	0	0	0	0	0	0	0.651	0.511	0.611	-0.348	-0.012	-0.487	0.087	0.139	-0.1	0.113835	0.208097	0.113857	0.394292	0.998879	0.187957	0.97773	0.999739	0.99987	2.8	2.2	2.63	-1.5	-0.05	-2.1	0.38	0.42	-0.3	0.01308	0.04321	0.01853	0.15432	0.95834
879	6	126	AATGATGAAGAGACAAAGTCAATGCCCAGTATTGGGTGCTCATAAAAGTGTCATATA	AAEL015247-RA 21610	AAEL015247-RA 21610	AAEL015247	hypothetical protein	PROT	0	0	0	1	0	1	0	0	0	0.793	0.087	-0.038	2.624	0.153	1.917	0.029	0.706	0.124	0.444435	0.948093	0.973678	0.002093	0.986638	0.014676	0.996788	0.999739	0.99987	1.6	0.17	-0.08	5.3	0.31	3.87	0.06	1.01	0.18	0.12948	0.86346	0.94004	8e-05	0.761
880	5	127	AGCAAACTTCAACCAAAGAAAAATGTTAAAATCGTTAGGAAGAAATCGAAATAAAAA	AAEL015671-RA 6581	AAEL015671-RA 6581	AAEL015671	DNA polymerase gamma	RTT	0	0	0	0	0	0	0	0	0	0.376	0.239	0.262	0.237	-0.045	0.099	-0.021	0.138	-0.024	0.240304	0.47098	0.381238	0.436257	0.991304	0.772061	0.992715	0.999739	0.99987	2.21	1.4	1.54	1.39	-0.26	0.58	-0.13	0.57	-0.1	0.0421	0.17971	0.14283	0.18307	0.79558
881	6	127	CATTGTGTCAAGTTTGTTGTCCGACGATTTGCTCTGACCTAAAAATCACCAAAAATG	AAEL004503-RA 29938	AAEL004503-RA 29938	AAEL004503	conserved hypothetical protein	D	0	0	0	0	0	0	0	0	0	-0.039	-0.193	-0.337	-0.323	-0.311	-0.477	-0.455	0.154	0.143	0.943014	0.532273	0.192857	0.202847	0.693092	0.046847	0.336761	0.999739	0.99987	-0.25	-1.26	-2.19	-2.1	-2.02	-3.1	-2.96	0.71	0.66	0.80312	0.22759	0.04424	0.0526	0.06067
882	5	128	TGAAAGATTTCATCTGCGAGCAAACCAGATGCTACTACTACAACTACGGTAGCATTC	AAEL010992-RA 17643	AAEL010992-RA 17643	AAEL010992	conserved hypothetical protein	I	0	0	0	0	0	0	0	0	0	0.125	-0.011	0.039	-0.017	0.03	-0.153	0.081	0.136	-0.051	0.544494	0.96345	0.848485	0.937768	0.986552	0.305046	0.929714	0.999739	0.99987	1.37	-0.13	0.43	-0.18	0.33	-1.68	0.89	1.06	-0.39	0.18929	0.90152	0.67217	0.85702	0.74625
883	6	128	TAAGCCACATATGATTGTAAATATGACTAAAAGTATTTTATCGTGTAGTTTTATTTT	AAEL014366-RB 15260	AAEL014366-RB 15260	AAEL014366	conserved hypothetical protein	U	0	0	0	0	0	0	0	0	0	-0.213	-0.033	-0.474	-0.394	0.207	-0.214	-0.234	-0.18	0.441	0.625985	0.945775	0.112451	0.179935	0.909901	0.500048	0.866586	0.999739	0.99987	-1.19	-0.18	-2.64	-2.19	1.15	-1.19	-1.3	-0.71	1.74	0.25365	0.8579	0.01819	0.04378	0.26588
884	5	129	TTATGCGTTTATTTTGTGAGATGAATAAATTAACAATAAAAGTTTAGAAAATTATCG	AAEL010716-RA 8958	AAEL010716-RA 8958	AAEL010716	preprotein translocase secy subunit (sec61)	TRP	0	0	0	0	0	0	0	0	0	0.168	0.413	0.287	0.321	0.065	0.565	-0.06	-0.245	0.125	0.62579	0.084878	0.231448	0.163749	0.985255	0.012212	0.975565	0.999739	0.99987	1.19	2.91	2.03	2.27	0.46	3.99	-0.43	-1.22	0.63	0.25341	0.01042	0.06013	0.03816	0.6528
888	6	131	TAAATATAGAAATTCAGTTCAACAGTTTGATCACCGGAAAAGTATATAGACGAGATA	AAEL015667-RA 937	AAEL015667-RA 937	AAEL015667	hypothetical protein	D	0	0	0	0	0	0	0	0	0	0.106	0.041	0.138	-0.353	0.161	-0.418	0.258	0.065	-0.097	0.884723	0.94513	0.77181	0.362529	0.973999	0.245248	0.884287	0.999739	0.99987	0.48	0.18	0.62	-1.58	0.72	-1.88	1.16	0.21	-0.31	0.6404	0.85661	0.54548	0.1336	0.48071
891	5	133	CAAGGATACGACCAAAGACATTGTGTTTATAGGGCATTATTCAAGTTATGTAGAATA	AAEL002730-RA 42408	AAEL002730-RA 42408	AAEL002730	serine protease inhibitor (serpin-4), putative	I	0	0	0	0	0	0	0	0	0	-0.053	-0.362	0.063	0.534	-0.404	0.226	0.021	0.308	-0.424	0.936145	0.306381	0.891471	0.084766	0.683953	0.515513	0.993195	0.999739	0.99987	-0.27	-1.86	0.32	2.74	-2.07	1.16	0.11	1.12	-1.54	0.7875	0.08243	0.75185	0.01475	0.0553
893	5	134	TATATCATATGTTTAGAAATGCCTTTATTCCAGCCACAATTAGGAGAGATTAGTTAC	AAEL014970-RA 1626	AAEL014970-RA 1626	AAEL014970	conserved hypothetical protein	U	0	0	0	0	0	0	0	0	0	0.215	0.407	0.341	-0.188	0.011	0.004	-0.055	-0.192	0.066	0.390585	0.049945	0.095602	0.382798	0.996476	0.988278	0.973074	0.999739	0.99987	1.74	3.3	2.76	-1.53	0.09	0.03	-0.45	-1.1	0.38	0.10119	0.00464	0.01409	0.14685	0.9288
894	6	134	CAGCAAAGCCAGAACCAAAATCAACTGCAGAACGAAATTCATGACAATATCAACATG	AAEL006122-RA 3594	AAEL006122-RA 3594	AAEL006122	conserved hypothetical protein	D	0	0	0	0	0	0	0	0	0	0.329	0.088	0.057	-0.027	-0.037	-0.268	-0.068	0.241	0.031	0.204667	0.782406	0.857073	0.934715	0.990997	0.236364	0.972102	0.999739	0.99987	2.35	0.63	0.41	-0.19	-0.27	-1.91	-0.49	1.21	0.16	0.0326	0.5382	0.68787	0.85026	0.79295
895	5	135	CCTAAACAGAGCAGAACGGATGTAAATTGAACACACAATATTCTATATTCGAGGTAC	AAEL000077-RA 7022	AAEL000077-RA 7022	AAEL000077	cation efflux protein/ zinc transporter	TRP	0	0	0	0	0	0	0	0	0	-0.342	-0.139	-0.263	-0.757	0.324	-0.555	0.2	-0.202	0.124	0.242226	0.672346	0.3307	0.003671	0.677596	0.022828	0.867463	0.999739	0.99987	-2.21	-0.9	-1.7	-4.89	2.09	-3.59	1.29	-0.92	0.57	0.04276	0.38203	0.10893	0.00018	0.0532
896	6	135	TAAGCAATTTTTGTTTTACATTCAGAAGATGAAGATATAGAACTATGATTACTAAAT	AAEL003514-RA 13787	AAEL003514-RA 13787	AAEL003514	centromere/microtubule binding protein cbf5	D	0	0	0	0	0	-1	0	0	0	0.566	0.166	0.254	-1.185	0.332	-1.585	0.42	0.4	-0.088	0.416157	0.834768	0.712238	0.028752	0.938048	0.004379	0.871004	0.999739	0.99987	1.67	0.49	0.75	-3.49	0.98	-4.67	1.24	0.83	-0.18	0.1155	0.63179	0.4648	0.00313	0.3434
897	5	136	CTTATCTCGTTCGTTATCAGCGTGATATCGAGCTTTACGGCGAATTTCTGGGTCATC	AAEL014911-RA 19827	AAEL014911-RA 19827	AAEL014911	synaptic vesicle protein	D	0	0	0	0	0	0	0	0	0	-0.027	0.118	0.124	0.056	0	0.202	0.005	-0.146	-0.006	0.946045	0.615494	0.560023	0.820193	0.999904	0.268593	0.996788	0.999739	0.99987	-0.24	1.05	1.1	0.5	0	1.79	0.05	-0.91	-0.04	0.81128	0.30998	0.28842	0.62315	0.99768
898	6	136	CCCAAAACGATTCATACTGAAGGAACGTCTGACAAGTGATGAACTAGATTCCTGTAG	AAEL005644-RA 42754	AAEL005644-RA 42754	AAEL005644	chymotrypsin, putative	I	0	0	0	0	0	0	0	0	0	-0.02	-0.028	0.002	-0.017	-0.013	-0.025	0.017	0.008	-0.03	0.948522	0.896489	0.993514	0.932718	0.994677	0.890662	0.988829	0.999739	0.99987	-0.23	-0.33	0.02	-0.2	-0.15	-0.3	0.2	0.07	-0.25	0.82023	0.74713	0.985	0.84466	0.8848
899	5	137	GACATTGCTAACAAAATCGGACAACTGTACTCGAATATGATCTTTCTGAAGGGATTC	AAEL006808-RA 25382	AAEL006808-RA 25382	AAEL006808	conserved hypothetical protein	D	0	0	0	0	0	0	0	0	0	-0.487	-0.31	-0.168	-0.352	-0.073	-0.175	0.068	-0.177	-0.142	0.072142	0.267848	0.568846	0.165602	0.985255	0.534126	0.974189	0.999739	0.99987	-3.12	-1.98	-1.08	-2.26	-0.47	-1.12	0.44	-0.8	-0.64	0.00678	0.06513	0.2984	0.0388	0.64471
900	6	137	CAAATAACGTGAACAGTCCAAAGTTTCCACCATCTCGGAGGAATTGTCGTGACATTC	AAEL011714-RA 21382	AAEL011714-RA 21382	AAEL011714	conserved hypothetical protein	D	0	0	0	0	0	0	0	0	0	0.244	0.164	0.4	-0.078	0.098	-0.158	0.333	0.08	-0.236	0.359248	0.540531	0.068755	0.783626	0.972236	0.499225	0.473333	0.999739	0.99987	1.84	1.24	3.01	-0.59	0.74	-1.19	2.51	0.43	-1.26	0.08462	0.23413	0.00842	0.56491	0.47254
901	5	138	GAATATTGGCTTTGAAGAAATTATTATACACCCCGGTTACAGTAAGACGGACCCCAA	AAEL003642-RA 32858	AAEL003642-RA 32858	AAEL003642	serine protease	I	0	0	0	0	0	0	0	0	0	-0.055	0.126	0.073	-0.075	0.051	0.106	-0.002	-0.181	0.053	0.833472	0.455147	0.672333	0.661101	0.979442	0.486287	0.997418	0.999739	0.99987	-0.64	1.45	0.84	-0.86	0.58	1.22	-0.02	-1.47	0.43	0.53441	0.16771	0.41563	0.40205	0.56844
902	6	138	TTGAACAAATTAAATTAAGTATAGCAAAGATGGACCTTATCAATAGGAATACACTCC	AAEL014335-RA 11006	AAEL014335-RA 11006	AAEL014335	hypothetical protein	D	0	0	0	-1	0	0	0	0	0	-0.059	0.06	-0.113	-0.791	0.267	-0.672	0.095	-0.119	0.172	0.928644	0.904922	0.787573	0.012602	0.868745	0.028562	0.972102	0.999739	0.99987	-0.3	0.3	-0.58	-4.05	1.37	-3.44	0.49	-0.43	0.62	0.76588	0.76481	0.57206	0.00099	0.19109
903	5	139	ACTAAAATATATACCTAGAGTCTAGTCAAAGAAGTAACATCTAAATACAAGAAAAGC	AAEL004436-RA 5090	AAEL004436-RA 5090	AAEL004436	conserved hypothetical protein	U	0	0	0	0	0	0	0	0	0	0.136	0.122	0.08	0.013	0.083	0	0.041	0.014	0.042	0.567551	0.559085	0.69793	0.955358	0.962253	0.999131	0.976627	0.999739	0.99987	1.32	1.19	0.78	0.13	0.81	0	0.4	0.09	0.29	0.20503	0.25192	0.44719	0.89816	0.43179
904	6	139	GTGTTGGCTCTATTTCTAGCAGTAGGGATTCTCTATCTGGTACTTTATTTATCAAAG	AAEL004814-RA 9897	AAEL004814-RA 9897	AAEL004814	potassium-dependent sodium-calcium exchanger, putative	TRP	0	0	0	0	0	0	0	0	0	0.035	-0.14	0	-0.757	-0.231	-0.932	-0.091	0.175	-0.141	0.980654	0.864135	0.999571	0.174071	0.976275	0.079525	0.982913	0.999739	0.99987	0.1	-0.41	0	-2.22	-0.68	-2.73	-0.27	0.36	-0.29	0.91913	0.68659	0.99909	0.04173	0.5074
905	5	140	ATTTTGTAAAATACTAATAAAATTGTGTTCATTTTGAATCGGTTAAATTATACATCAA	AAEL009635-RA 15399	AAEL009635-RA 15399	AAEL009635	conserved hypothetical protein	U	0	0	0	0	0	0	0	0	0	0.02	0.137	0.48	-0.285	-0.257	-0.169	0.086	-0.117	-0.342	0.978973	0.73583	0.119703	0.377209	0.866572	0.627261	0.972102	0.999739	0.99987	0.11	0.74	2.59	-1.54	-1.39	-0.91	0.46	-0.45	-1.31	0.91467	0.46983	0.02	0.14294	0.18501
906	6	140	TTTCATAGGAAATAGTCTACCTTATACAATTTAATAAACGATATTCCTGACGTAGAG	AAEL010337-RB 7405	AAEL010337-RB 7405	AAEL010337	CRAL/TRIO domain-containing protein	TRP	0	0	0	0	0	0	0	0	0	-0.272	-0.154	-0.559	0.105	0.323	0.223	-0.082	-0.118	0.405	0.366093	0.622816	0.025297	0.731803	0.642832	0.374198	0.961809	0.999739	0.99987	-1.82	-1.03	-3.74	0.7	2.16	1.49	-0.55	-0.56	1.92	0.08876	0.31941	0.00187	0.49275	0.04663
907	5	141	CTCATTTTGTCTACCAGAGTATGCATGGATTAAGAAAGGGCTTGAAATGGCTGATTC	AAEL010735-RA 41166	AAEL010735-RA 41166	AAEL010735	aromatic amino acid decarboxylase	I	0	0	0	0	0	0	0	0	0	0.084	0.11	0.01	-0.021	0.028	0.004	-0.071	-0.025	0.099	0.678824	0.487254	0.956883	0.910887	0.986534	0.981294	0.929714	0.999739	0.99987	1.05	1.37	0.13	-0.26	0.35	0.05	-0.88	-0.22	0.87	0.31011	0.19123	0.89793	0.7952	0.72931
908	6	141	GTTAATTTCGCTGATTTGAGTTGACGCATAGATACAATGAAGAAGACTTGATTTTAT	AAEL005522-RA 3818	AAEL005522-RA 3818	AAEL005522	conserved hypothetical protein	D	0	0	0	0	0	0	0	0	0	-0.079	0.062	-0.232	-0.258	0.284	-0.117	-0.011	-0.141	0.294	0.880876	0.878139	0.421588	0.360386	0.772956	0.712405	0.996072	0.999739	0.99987	-0.49	0.38	-1.43	-1.59	1.75	-0.72	-0.07	-0.62	1.28	0.63226	0.70782	0.17269	0.13229	0.10061
909	5	142	GATAGGCAGAATTCCTCAAATAATGTGATCAACAGTAATGTTATCAAGAATCCTAAC	AAEL011825-RC 10393	AAEL011825-RC 10393	AAEL011825	aryl hydrocarbon receptor	D	0	0	0	0	0	0	0	0	0	0.182	0.131	0.106	0.076	-0.001	0.025	-0.026	0.051	0.025	0.336099	0.486298	0.558035	0.692838	0.999904	0.906767	0.982722	0.999739	0.99987	1.9	1.37	1.1	0.8	-0.01	0.26	-0.27	0.38	0.19	0.07565	0.19057	0.28646	0.43763	0.99472
910	6	142	AAAATCTACAACAAAATCAACTGTGAAACGGAATGTTTGACGAACTATACTTATCAT	AAEL014228-RA 8919	AAEL014228-RA 8919	AAEL014228	pickpocket	TRP	0	0	0	0	0	0	0	0	0	0.123	0.278	0.418	-0.365	-0.018	-0.21	0.122	-0.155	-0.14	0.728085	0.247788	0.062939	0.090672	0.994677	0.349293	0.928969	0.999739	0.99987	0.91	2.05	3.08	-2.7	-0.13	-1.55	0.9	-0.81	-0.73	0.3775	0.0574	0.00732	0.01618	0.8969
911	5	143	GCTTCTTCCATTGGAGCAAAAACCTCTTCAAGTTTATACAGCAGAATAAAATGTTGA	AAEL012887-RA 26086	AAEL012887-RA 26086	AAEL012887	conserved hypothetical protein	U	0	0	0	0	0	0	0	0	0	0.231	0.276	0.189	0.195	-0.111	0.24	-0.197	-0.045	0.087	0.40253	0.249906	0.432653	0.415825	0.961828	0.2725	0.826092	0.999739	0.99987	1.71	2.04	1.4	1.44	-0.82	1.78	-1.46	-0.24	0.45	0.10714	0.05829	0.18051	0.16845	0.42555
912	6	143	GGATTGTACGTAATTCCCTCGTTTGAAAATAGTTTCCTTTGGTTCGGAGTGATATTC	AAEL000265-RA 20262	AAEL000265-RA 20262	AAEL000265	ubiquitin conjugating enzyme, putative	D	0	0	0	0	0	0	0	0	0	0.006	0.238	0.124	-0.081	-0.071	0.152	-0.185	-0.232	0.114	0.991758	0.198659	0.532004	0.706982	0.976491	0.400064	0.722741	0.999103	0.99987	0.06	2.24	1.17	-0.76	-0.67	1.43	-1.74	-1.55	0.76	0.95665	0.03998	0.26078	0.45827	0.51336
914	6	144	CATCAAGATTGTCTCCAAGGACGATAAAGCTCACTCCTATGCTGTCTTTTTATTTTT	AAEL011435-RA 20824	AAEL011435-RA 20824	AAEL011435	radical sam proteins	D	0	0	0	0	0	0	0	0	0	-0.074	0.026	0.249	-0.641	-0.124	-0.54	0.1	-0.1	-0.223	0.864053	0.943432	0.296613	0.005368	0.94911	0.013826	0.940921	0.999739	0.99987	-0.54	0.19	1.8	-4.64	-0.9	-3.91	0.72	-0.51	-1.14	0.59783	0.85315	0.09055	0.00029	0.38392
915	5	145	ACGTATGCTTAGAGATTTCGATAAATATGTTTTACACTACTGGTAGAGCAATAAACA	AAEL002595-RA 39916	AAEL002595-RA 39916	AAEL002595	serine protease	I	0	0	0	0	0	0	0	0	0	-0.014	-0.256	0.082	0.255	-0.176	0.013	0.162	0.241	-0.338	0.990985	0.592659	0.876859	0.55806	0.966492	0.979477	0.942769	0.999739	0.99987	-0.06	-1.1	0.36	1.1	-0.76	0.06	0.7	0.74	-1.03	0.9515	0.28715	0.72675	0.28882	0.46007
916	6	145	TTTTATCTAAAATTTCCATTAAAACAGAACTTTAATTCGACGAAATGACCTATTTGT	AAEL012006-RB 2147	AAEL012006-RB 2147	AAEL012006	conserved hypothetical protein	D	0	0	0	0	0	0	0	0	0	-0.105	-0.072	-0.222	-0.082	0.058	-0.048	-0.092	-0.033	0.151	0.778163	0.816926	0.342761	0.773881	0.985255	0.867157	0.944431	0.999739	0.99987	-0.78	-0.53	-1.66	-0.61	0.44	-0.36	-0.69	-0.18	0.8	0.44492	0.60051	0.11679	0.55047	0.66945
917	5	146	GATGATACTAACTCTGAAAAGCCTGAAGATCAGCCTACTGTGAAACTTAACTCAATG	AAEL000227-RA 37157	AAEL000227-RA 37157	AAEL000227	epithelial membrane protein	I	0	0	0	1	0	1	0	0	0	-0.793	-0.573	-0.686	1.64	-0.368	1.86	-0.481	-0.221	0.113	0.040052	0.139063	0.066786	0.000149	0.806927	4.5e-05	0.589058	0.999739	0.99987	-3.51	-2.54	-3.04	7.26	-1.63	8.24	-2.13	-0.69	0.35	0.00298	0.02233	0.00802	0	0.12345
919	5	147	CTCATTTATTGGGAGCAAGTTTCCAATCCTATCAACAGCAAATAATCGAAGCGCAAC	AAEL001111-RA 12816	AAEL001111-RA 12816	AAEL001111	zinc finger protein	D	0	0	0	0	0	0	0	0	0	0.144	0.115	0.356	-0.173	-0.117	-0.203	0.125	0.03	-0.242	0.728941	0.744362	0.183431	0.563707	0.972487	0.464261	0.932787	0.999739	0.99987	0.91	0.72	2.24	-1.09	-0.73	-1.27	0.78	0.13	-1.07	0.37872	0.4821	0.04031	0.2943	0.47347
920	6	147	ACATTTACACAATTTACACACATAAACCGTTGAGGGACAGATTAATGAAGAAATAAA	AAEL017368-RA 16857	AAEL017368-RA 16857	AAEL017368	Conserved hypothetical protein (eukaryotic elongation factor 1 (EF1) alpha subfamily; GTPase activity)	RTT	0	0	0	0	0	0	0	0	0	0.277	0.17	0.324	0.068	0.095	-0.039	0.249	0.107	-0.154	0.167831	0.421233	0.077384	0.769972	0.959642	0.871501	0.541246	0.999739	0.99987	2.5	1.54	2.93	0.62	0.86	-0.35	2.26	0.68	-0.99	0.02386	0.1448	0.01	0.54632	0.40349
921	5	148	CTACCATAACAATTCCAGTGCTTCAAACAATTTGAATAGTAATACCAGAGGCGTGGC	AAEL000671-RA 34818	AAEL000671-RA 34818	AAEL000671	toll	I	0	0	0	0	0	0	0	0	0	0.057	0.091	0.111	0.032	-0.043	0.066	-0.023	-0.034	-0.02	0.798165	0.568218	0.429451	0.860771	0.982985	0.658069	0.981897	0.999739	0.99987	0.73	1.16	1.41	0.41	-0.54	0.84	-0.29	-0.3	-0.18	0.47502	0.26271	0.17768	0.68967	0.59413
922	6	148	TTCATTATACGATTGTTGGCATCGAGTAAAGAACTACTCCTGTGTCTGAGCAAAATC	AAEL008503-RA 24767	AAEL008503-RA 24767	AAEL008503	hypothetical protein	U	0	0	0	0	0	0	0	0	0	0.145	0.394	0.246	0.061	-0.067	0.31	-0.215	-0.249	0.147	0.771506	0.215358	0.450014	0.885263	0.986169	0.294379	0.876911	0.999739	0.99987	0.8	2.17	1.36	0.34	-0.37	1.71	-1.18	-0.97	0.58	0.43718	0.04567	0.19355	0.74017	0.71573
923	5	149	AATATTACAAAAGGTGCCGCTGGATATTTTTAACAAGGATGAATGTGTGCAACAATA	AAEL010866-RA 38751	AAEL010866-RA 38751	AAEL010866	serine protease	I	0	0	0	0	0	0	0	0	0	-0.044	0.113	0.215	-0.277	-0.039	-0.12	0.063	-0.157	-0.102	0.880414	0.536113	0.155438	0.053271	0.985295	0.440795	0.943099	0.999739	0.99987	-0.49	1.25	2.37	-3.07	-0.43	-1.33	0.7	-1.23	-0.8	0.63166	0.2302	0.03084	0.00758	0.67565
925	5	150	TTGTGCTGTGTTGTTACGCTCGAAATTCATATCACAGCCATTTTGACGAGTTCGATC	AAEL017626-RA 31924	AAEL017626-RA 31924	AAEL017626	MiRNA is single stranded RNA, typically 21-23 base pairs long, that is thought to be invovled in gene regulation (especially inhibition of protein expression). NO protein product	RTT	0	0	0	0	0	0	0	0	0	0.089	0.338	0.233	-0.202	0.051	0.047	-0.054	-0.249	0.105	0.769923	0.072372	0.216479	0.287293	0.985255	0.843273	0.972102	0.992179	0.99987	0.8	3.03	2.09	-1.81	0.45	0.42	-0.49	-1.58	0.66	0.43537	0.00819	0.05347	0.08998	0.6565
926	6	150	CTTCATATAATGATAGCGATATCATGCATACTTCACATTTGATTGTTTCTTTATTTT	AAEL006702-RA 35781	AAEL006702-RA 35781	AAEL006702	fibrinogen and fibronectin	I	0	0	0	0	0	0	1	0	0	0.023	0.534	0.727	0.248	1.17	0.759	1.362	-0.511	-0.193	0.988875	0.394513	0.195296	0.713533	0.208681	0.148922	0.101397	0.999739	0.99987	0.07	1.6	2.18	0.75	3.51	2.28	4.08	-1.08	-0.41	0.94621	0.12928	0.04511	0.46718	0.00301
927	5	151	GATTATCCCGTTTGTACCAACGTTATCGATTATCCACACGACCTGATAAACGATATC	AAEL013434-RB 41581	AAEL013434-RB 41581	AAEL013434	Sp?tzle 1A (Spz1A)	I	0	0	0	0	0	0	0	0	0	-0.206	-0.072	-0.258	-0.101	-0.064	0.033	-0.25	-0.134	0.186	0.244426	0.723652	0.096802	0.565609	0.976114	0.872859	0.418842	0.999739	0.99987	-2.2	-0.77	-2.76	-1.08	-0.68	0.35	-2.67	-1.01	1.4	0.04337	0.45148	0.01436	0.29703	0.5043
928	6	151	GAATTTATCCAATTAATGTATCAATACTGCGACAAGTTCCGCTACACCAGATCACAC	AAEL006448-RA 29449	AAEL006448-RA 29449	AAEL006448	hypothetical protein	D	0	0	0	0	0	0	0	0	0	0.067	0.266	0.223	-0.204	-0.031	-0.005	-0.074	-0.199	0.043	0.909905	0.430744	0.489564	0.533985	0.994677	0.990259	0.97598	0.999739	0.99987	0.38	1.51	1.26	-1.16	-0.18	-0.03	-0.42	-0.8	0.17	0.70871	0.15078	0.22457	0.26413	0.86319
930	6	152	CATTATTTTCCATCCTGAACAAGTACGGGTTTATTCACAAATTTCATAACGCTAAAA	AAEL007855-RA 7034	AAEL007855-RA 7034	AAEL007855	hypothetical protein	TRP	0	0	0	0	0	0	0	0	0	0.211	0.324	0.088	-0.124	0.044	-0.012	-0.192	-0.113	0.236	0.472847	0.172699	0.764083	0.641909	0.986638	0.969712	0.846038	0.999739	0.99987	1.54	2.35	0.64	-0.9	0.32	-0.09	-1.39	-0.58	1.21	0.14475	0.03209	0.53292	0.37971	0.75207
931	5	153	TACCTCTGATTAGCATTTAAGAGTACGAGTTTTGCAAGTGTGATTTTCATATATAAA	AAEL011740-RA 3154	AAEL011740-RA 3154	AAEL011740	hypothetical protein	U	0	0	0	0	0	0	0	0	0	0.257	0.585	0.415	-0.283	0.036	0.044	-0.133	-0.327	0.17	0.494884	0.045172	0.151593	0.343451	0.994677	0.909472	0.932787	0.999739	0.99987	1.48	3.37	2.39	-1.63	0.21	0.25	-0.77	-1.34	0.69	0.15767	0.00401	0.02962	0.12239	0.83748
932	6	153	AAATGCATGTGGAACTCCAGATTGTTCAGCTCGAAGAGTGTGAGAATTTATTTTCTA	AAEL000760-RA 42116	AAEL000760-RA 42116	AAEL000760	serine protease	I	0	0	0	0	0	0	0	0	0	-0.024	-0.246	-0.014	0.303	-0.268	0.081	-0.035	0.222	-0.232	0.952046	0.202808	0.957543	0.086238	0.565966	0.70669	0.981525	0.999739	0.99987	-0.22	-2.22	-0.13	2.73	-2.41	0.73	-0.32	1.42	-1.48	0.8286	0.04148	0.89954	0.01507	0.02848
933	5	154	AATGACTTCAATAATAGATATAAGAACAAGTTCAACTTTCCATTCGTGATCTGTGTG	AAEL002087-RA 7223	AAEL002087-RA 7223	AAEL002087	conserved hypothetical protein	U	0	0	0	0	0	0	0	0	0	0.115	-0.009	0.031	0.059	-0.166	-0.066	-0.125	0.125	-0.041	0.846131	0.985409	0.946853	0.895793	0.956323	0.874015	0.952049	0.999739	0.99987	0.6	-0.05	0.16	0.31	-0.86	-0.34	-0.65	0.46	-0.15	0.55714	0.9612	0.87332	0.76388	0.401
936	6	155	GTTAGAGCAAGAAACGTACTATTAGGTCAACAAATTTATATTTAAAAAGATTAATTA	AAEL012062-RA 22738	AAEL012062-RA 22738	AAEL012062	na+/k+ atpase alpha subunit	TRP	0	0	0	-1	0	-1	0	0	0	0.003	-0.325	-0.234	-1.336	-0.472	-1.664	-0.382	0.328	-0.091	0.999268	0.521616	0.63707	0.002181	0.735506	0.000313	0.812033	0.999739	0.99987	0.01	-1.28	-0.92	-5.27	-1.86	-6.56	-1.5	0.91	-0.25	0.9914	0.21883	0.37009	8e-05	0.08146
937	5	156	TTCCTCTATAGTAGACGTTAATGCTACCGAAGAAATCAAAACACCAAAACAGAAATC	AAEL010068-RA 18903	AAEL010068-RA 18903	AAEL010068	hypothetical protein	U	0	0	0	0	0	0	0	0	0	0.15	0.403	0.406	-0.086	0.14	0.168	0.143	-0.253	-0.003	0.55623	0.031276	0.02855	0.703015	0.886966	0.367316	0.867463	0.991305	0.99987	1.35	3.62	3.65	-0.77	1.26	1.51	1.29	-1.61	-0.02	0.19754	0.00237	0.00224	0.45237	0.2254
938	6	156	GTTCGGGTTAGTTCGAAATTGGTTGAGACGGTTCAAAGGGGAAAATGTGGTCATTTC	AAEL008097-RA 27771	AAEL008097-RA 27771	AAEL008097	trypsin-eta, putative	DIG	0	0	0	0	1	-1	1	0	0	-0.192	-1.067	-0.817	-0.386	1.77	-1.262	2.021	0.875	-0.251	0.833694	0.03628	0.104647	0.486245	0.011943	0.009363	0.00412	0.949242	0.99987	-0.63	-3.52	-2.69	-1.27	5.84	-4.16	6.67	2.04	-0.58	0.53545	0.00294	0.01626	0.22103	3e-05
939	5	157	TGTTCTCAGTTGTCATGCTTTATATTGTTGAATATATGTATTACCTACATTTCATTC	AAEL007820-RB 13394	AAEL007820-RB 13394	AAEL007820	conserved hypothetical protein	U	0	0	0	0	0	0	0	0	0	-0.064	0.122	0.111	-0.111	0	0.075	-0.011	-0.186	0.011	0.846803	0.577071	0.585483	0.582823	0.999904	0.719813	0.993195	0.999739	0.99987	-0.59	1.14	1.04	-1.04	0	0.7	-0.11	-1.23	0.07	0.56041	0.2709	0.31553	0.31609	0.99911
940	6	157	TTGATGTATGTGTTTGTAAATTTTCGTGTAAATATAGTCAGTAGGGGAAAGTCAAAA	AAEL009294-RA 5876	AAEL009294-RA 5876	AAEL009294	phosphatidylinositol 4-kinase	RTT	0	0	0	0	0	0	0	0	0	-0.017	-0.191	-0.063	0.265	-0.137	0.09	-0.009	0.175	-0.129	0.969911	0.376078	0.804321	0.158745	0.905108	0.68312	0.995493	0.999739	0.99987	-0.14	-1.65	-0.54	2.29	-1.19	0.78	-0.08	1.07	-0.79	0.88739	0.11855	0.59604	0.03648	0.253
941	5	158	TTTCACAAGCTGAAATTGACCAACAACATTAGTGATAAGCATGGATTTGTAAGTACC	AAEL000169-RA 23032	AAEL000169-RA 23032	AAEL000169	t-box transcription factor tbx2	RTT	0	0	0	0	0	0	0	0	0	-0.138	0.017	-0.102	-0.159	0.061	-0.004	-0.059	-0.155	0.12	0.500963	0.945482	0.56189	0.323695	0.977399	0.984838	0.95659	0.999739	0.99987	-1.47	0.18	-1.09	-1.69	0.65	-0.04	-0.62	-1.17	0.9	0.16185	0.85721	0.29079	0.11013	0.52399
942	6	158	GATGACCGAAACTCATGGAAAGAATTGAAGTTCTCGCCATCATTAATTATGATAGTC	AAEL002138-RA 21055	AAEL002138-RA 21055	AAEL002138	triacylglycerol lipase, putative	M	0	0	0	0	0	0	0	0	0	0.386	0.733	0.24	-0.182	0.158	0.165	-0.335	-0.347	0.492	0.270768	0.017857	0.469624	0.602976	0.95831	0.63184	0.700254	0.999739	0.99987	2.11	4	1.31	-0.99	0.86	0.9	-1.83	-1.34	1.9	0.05156	0.00108	0.2086	0.33605	0.40212
943	5	159	GTTAGACGTAGGGTAGTTTAGACATTCCTTAACTTCTATTCTGTGAATTTAGTTTAC	AAEL001433-RA 4192	AAEL001433-RA 4192	AAEL001433	fgf receptor activating protein	D	0	0	0	0	0	0	0	0	0	-0.217	0.229	0.112	-0.459	0.067	-0.012	-0.05	-0.447	0.118	0.36845	0.290809	0.634501	0.017982	0.981999	0.96617	0.976417	0.879453	0.99987	-1.81	1.91	0.93	-3.81	0.56	-0.1	-0.42	-2.63	0.69	0.0901	0.07529	0.3673	0.0016	0.58282
944	6	159	CATATTCGATACCACAATAATGGTAAAACAGATTGTCCCATTTGCTCGAGAAGTTTC	AAEL002849-RA 19585	AAEL002849-RA 19585	AAEL002849	zinc finger protein, putative	D	0	0	0	0	0	0	0	0	0	0.033	0.308	0.234	-0.341	-0.007	-0.066	-0.081	-0.275	0.074	0.944406	0.180536	0.309816	0.108328	0.998879	0.807888	0.958332	0.999739	0.99987	0.25	2.32	1.76	-2.57	-0.06	-0.5	-0.61	-1.46	0.39	0.80627	0.03424	0.09719	0.02084	0.95646
945	5	160	CATGTGCCTCGGGGAAAGTTGTTGCCAGTGAGAATAGAAATATACGTTTTATTATAC	AAEL007047-RA 23638	AAEL007047-RA 23638	AAEL007047	monocarboxylate transporter	TRP	0	0	0	1	0	1	0	0	0	0.093	0.113	0.494	0.826	-0.564	0.845	-0.183	-0.019	-0.381	0.884912	0.803389	0.131992	0.010129	0.402468	0.007537	0.921762	0.999739	0.99987	0.47	0.57	2.51	4.2	-2.87	4.3	-0.93	-0.07	-1.37	0.64169	0.57484	0.02351	0.00072	0.01133
947	5	161	CAACAGTCATTCCCAACCAAGAATCTCTGATCGGTGATCTACTCTCGATGGATATTG	AAEL011650-RA 25925	AAEL011650-RA 25925	AAEL011650	coatomer, gamma-subunit, putative	D	0	0	0	0	0	0	0	0	0	-0.215	-0.12	-0.005	0.139	0.04	0.235	0.155	-0.096	-0.115	0.473319	0.691848	0.98945	0.603997	0.989606	0.308442	0.895709	0.999739	0.99987	-1.53	-0.85	-0.03	0.99	0.28	1.67	1.1	-0.48	-0.58	0.14532	0.40722	0.9738	0.33734	0.77963
948	6	161	GGATTAGGTAATGATCCAACAAGCAATTCCACAAATAACTACCACAGTTTCCGCTAA	AAEL017444-RA 30921	AAEL017444-RA 30921	AAEL017444	hypothetical protein	U	0	0	0	0	0	0	0	0	0	0.469	0.185	0.481	-0.177	-0.062	-0.461	0.234	0.284	-0.296	0.232656	0.678496	0.170231	0.668697	0.988216	0.164005	0.891949	0.999739	0.99987	2.24	0.88	2.3	-0.85	-0.29	-2.2	1.12	0.96	-1	0.03986	0.39001	0.03583	0.41042	0.77217
949	5	162	CAGACTGCGATATGATTCCTGCTCCGGTACGCATAAAGTACTTTTATTTTGCTACAG	AAEL004830-RA 21832	AAEL004830-RA 21832	AAEL004830	conserved hypothetical protein	RTT	0	0	0	0	0	0	0	0	0	0.059	-0.261	-0.2	0.084	-0.373	-0.236	-0.313	0.32	-0.061	0.955842	0.667168	0.734321	0.899974	0.878584	0.662944	0.895788	0.999739	0.99987	0.21	-0.91	-0.7	0.29	-1.31	-0.83	-1.1	0.79	-0.15	0.83888	0.37496	0.49342	0.7719	0.21011
950	5	163	ATAATGCGCGATTTAGAGAGATGACTACTAAGTAAGAAATAAACTTCATGAGTATTT	AAEL006123-RA 8660	AAEL006123-RA 8660	AAEL006123	Trypsin, putative	DIG	0	0	0	0	0	0	0	0	0	0.082	0.02	0.086	0.003	-0.037	-0.059	0.029	0.062	-0.066	0.847608	0.958136	0.771142	0.992904	0.991146	0.839391	0.988829	0.999739	0.99987	0.59	0.14	0.62	0.02	-0.27	-0.43	0.21	0.32	-0.34	0.56247	0.88844	0.54433	0.9835	0.79432
951	6	163	GATGAAGAAAATCAAATTTATTCGCTGAAAATCGTACTTTTATCGCGTTTTGTTACG	AAEL012871-RA 24492	AAEL012871-RA 24492	AAEL012871	hypothetical protein	TRP	0	0	0	0	0	0	0	0	0	-0.131	-0.107	-0.163	0.281	-0.292	0.305	-0.348	-0.024	0.056	0.813529	0.807112	0.663878	0.403108	0.830654	0.330056	0.698209	0.999739	0.99987	-0.69	-0.56	-0.86	1.48	-1.54	1.61	-1.83	-0.09	0.21	0.50184	0.5831	0.40495	0.15922	0.14416
953	8	1	GATTTCCAACAATATTTTTCTAGAATTAAAGTTTAAAATTAGGCAACATGAACAAAC	AAEL000208-RA 26365	AAEL000208-RA 26365	AAEL000208	copii-coated vesicle membrane protein P24	D	0	0	0	0	0	0	0	0	0	0.225	0.179	0.276	0.267	0.081	0.221	0.178	0.046	-0.097	0.243791	0.341633	0.103407	0.101652	0.963874	0.171009	0.725937	0.999739	0.99987	2.2	1.75	2.7	2.61	0.79	2.17	1.74	0.32	-0.67	0.04315	0.09904	0.01592	0.01908	0.44246
954	7	2	AATATGATTGTCGAAGTTTTCCTATCGGACGAAATTGGAGTCGGAATACACCATATC	AAEL014067-RA 28266	AAEL014067-RA 28266	AAEL014067	conserved hypothetical protein	U	0	0	0	0	0	0	0	0	0	-0.004	0.409	0.429	0.001	-0.141	0.414	-0.121	-0.413	-0.02	0.995552	0.109502	0.085685	0.997627	0.944191	0.076865	0.932098	0.956073	0.99987	-0.03	2.72	2.86	0.01	-0.94	2.76	-0.81	-1.94	-0.09	0.97998	0.01534	0.01171	0.99431	0.36186
957	7	4	ATGGGACTTAAAGACACTATTATTTTCGTTAACCACTTAACTGTAGAGAAATTTAAA	AAEL005760-RA 9255	AAEL005760-RA 9255	AAEL005760	hypothetical protein	D	0	0	0	0	0	0	0	0	0	0.386	0.18	0.521	-1.14	-0.577	-1.346	-0.235	0.207	-0.342	0.723192	0.857214	0.496621	0.086391	0.867019	0.03899	0.960292	0.999739	0.99987	0.93	0.43	1.25	-2.73	-1.38	-3.23	-0.56	0.35	-0.58	0.36881	0.67271	0.23011	0.01511	0.18635
958	8	4	AATATTTAGATGGAGAGATTTTACACCCAAAATAGAGCGTTTCCACACGAAAATAAA	AAEL010164-RA 7569	AAEL010164-RA 7569	AAEL010164	conserved hypothetical protein	U	0	0	0	0	0	0	0	0	0	0.112	-0.139	0.005	0.209	-0.112	-0.042	0.032	0.252	-0.144	0.792211	0.662376	0.989118	0.436689	0.969596	0.896843	0.988829	0.999739	0.99987	0.75	-0.93	0.03	1.39	-0.75	-0.28	0.21	1.18	-0.68	0.46572	0.36853	0.97306	0.18358	0.46553
959	7	5	GATACGTTCTTTACTATAGCGAAAGTGTCGATTAAGGTTAGAGTTTCCAATTATATA	AAEL013364-RA 15733	AAEL013364-RA 15733	AAEL013364	hypothetical protein	U	0	0	0	0	0	0	0	0	0	0.18	0.144	0.059	-0.146	0.051	-0.182	-0.035	0.036	0.085	0.609149	0.642332	0.860614	0.603845	0.986552	0.480409	0.98769	0.999739	0.99987	1.22	0.98	0.4	-0.99	0.34	-1.23	-0.24	0.17	0.41	0.23917	0.34212	0.69379	0.33711	0.73571
960	8	5	TTTTATAGTTTTAAACAGATAGCAAGAAAGTTCTATTATATTTAATGAAAGATAACCG	AAEL014771-RA 4113	AAEL014771-RA 4113	AAEL014771	conserved hypothetical protein	D	0	0	0	0	0	0	0	0	0	-0.603	-0.509	-0.467	-0.341	0.219	-0.247	0.261	-0.094	-0.042	0.020651	0.047775	0.065405	0.171969	0.852862	0.327063	0.74414	0.999739	0.99987	-3.94	-3.33	-3.05	-2.23	1.43	-1.61	1.71	-0.43	-0.2	0.00122	0.00438	0.00778	0.04093	0.17226
961	7	6	ATTGGAGATTGCTAAAAGAGTTAACAATTTGTGCTTCAGTTGTATGCAAGAATTTAA	AAEL014641-RA 27494	AAEL014641-RA 27494	AAEL014641	conserved hypothetical protein	U	0	0	0	0	0	0	0	0	0	-0.588	-0.717	-0.527	-0.036	-0.083	-0.164	0.107	0.129	-0.19	0.005351	0.001074	0.010887	0.901	0.976275	0.431733	0.929714	0.999739	0.99987	-4.83	-5.88	-4.33	-0.29	-0.68	-1.35	0.88	0.75	-1.1	0.0002	3e-05	0.00055	0.77375	0.50623
963	7	7	CCTGTTCATACTCTTGGATTCATCGTCTAACCAACCTAAGCAGTAACGATAACCTTT	AAEL012051-RA 28794	AAEL012051-RA 28794	AAEL012051	conserved hypothetical protein	U	0	0	0	0	0	0	0	0	0	0.385	0.233	0.226	0.188	-0.157	0.036	-0.164	0.151	0.008	0.115642	0.364354	0.351095	0.449615	0.913646	0.906006	0.876304	0.999739	0.99987	2.79	1.69	1.64	1.36	-1.14	0.26	-1.19	0.78	0.04	0.01344	0.11078	0.12186	0.19326	0.27277
964	8	7	TATAGAATAACGATGTGAAACGAAACGAATTGTGAAGCATAATGCAACTCGAAACAC	AAEL007511-RA 33497	AAEL007511-RA 33497	AAEL007511	serine protease	I	0	0	0	0	0	0	0	0	0	-0.021	0.002	0.01	-0.045	-0.012	-0.022	-0.004	-0.023	-0.008	0.943014	0.991922	0.958259	0.802822	0.994677	0.905779	0.996788	0.999739	0.99987	-0.25	0.03	0.13	-0.55	-0.15	-0.26	-0.05	-0.2	-0.07	0.80268	0.97758	0.90107	0.59241	0.88507
965	7	8	GAACTAGAAAACCTACAGGAAACCCAACGACAAGACATCCGACTGAAAATCAAATAC	AAEL001332-RA 21572	AAEL001332-RA 21572	AAEL001332	conserved hypothetical protein	U	0	0	0	0	0	0	0	0	0	-0.554	-0.321	-0.28	-0.466	-0.047	-0.233	-0.006	-0.233	-0.041	0.00304	0.074196	0.114605	0.007932	0.985255	0.167631	0.996788	0.999103	0.99987	-5.2	-3.01	-2.62	-4.37	-0.44	-2.19	-0.05	-1.55	-0.27	0.0001	0.00848	0.01877	0.00051	0.66542
966	8	8	CATATAGACATAGACAAAAGAATCAATGAGGTGAATGAAGTTGATAATTCTACAAAA	AAEL015591-RA 250	AAEL015591-RA 250	AAEL015591	cytochrome P450	REDOX/STRESS/MIT	0	0	0	0	0	0	0	0	0	0.657	0.407	0.291	0.122	-0.103	-0.129	-0.219	0.25	0.116	0.080712	0.299307	0.456206	0.794459	0.985255	0.767813	0.907215	0.999739	0.99987	3.03	1.88	1.34	0.56	-0.48	-0.59	-1.01	0.82	0.38	0.00809	0.07913	0.19889	0.58234	0.6406
967	7	9	AATATTAAACCTAATTTAAGTGTGAATAATGGTAACATTATAAACTAATAAAATAGTGC	AAEL012243-RA 7225	AAEL012243-RA 7225	AAEL012243	conserved hypothetical protein	D	0	0	0	0	0	0	0	0	0	0.259	0.435	0.138	-0.449	0.175	-0.273	-0.122	-0.176	0.297	0.436964	0.11046	0.660903	0.077658	0.919994	0.297	0.934321	0.999739	0.99987	1.62	2.72	0.86	-2.8	1.09	-1.7	-0.76	-0.78	1.31	0.12589	0.01554	0.40083	0.01302	0.29206
968	8	9	CTTCAATATCTCAAGAATCCGAAATATAAAATGTAAAATGTACGATGTAGTTGTGTC	AAEL009844-RA 14867	AAEL009844-RA 14867	AAEL009844	conserved hypothetical protein	U	0	0	0	0	0	0	0	0	0	0.777	0.022	0.422	-0.012	-0.497	-0.766	-0.097	0.754	-0.399	0.295128	0.982969	0.557288	0.98957	0.8787	0.208972	0.983816	0.999739	0.99987	2.04	0.06	1.11	-0.03	-1.3	-2.01	-0.26	1.4	-0.74	0.05921	0.95383	0.28578	0.97524	0.21198
969	7	10	CTATTCGAGATTCGACAAAAGCTACTGGACAATATTCAGAGGAGTAAGGAAGCGTTC	AAEL010365-RA 23120	AAEL010365-RA 23120	AAEL010365	lamin, putative	CS	0	0	0	0	0	0	0	0	0	0.022	0.214	0.088	-0.102	0.11	0.089	-0.016	-0.191	0.125	0.944153	0.165559	0.605391	0.538505	0.891299	0.593371	0.989982	0.999739	0.99987	0.25	2.39	0.99	-1.15	1.23	1	-0.17	-1.52	0.99	0.80549	0.0297	0.33692	0.26862	0.23787
970	8	10	GAGCCGTTAGCAATGGAATTGATTCGGAAATAAAATGTGAAGATTGTGATACAAATA	AAEL005401-RA 4607	AAEL005401-RA 4607	AAEL005401	conserved hypothetical protein	D	0	-1	0	1	0	0	0	0	0	-0.607	-0.912	-0.672	0.85	-0.195	0.544	0.045	0.306	-0.24	0.097885	0.010423	0.052966	0.012262	0.944685	0.095521	0.988829	0.999739	0.99987	-2.9	-4.37	-3.22	4.07	-0.93	2.6	0.22	1.03	-0.81	0.01059	0.00051	0.00556	0.00095	0.36437
971	7	11	ATGATGACCATCGGTTTCGATGTGTGTCACGACACGAACGATAAGTCGAAATCTTAC	AAEL013692-RA 24482	AAEL013692-RA 24482	AAEL013692	PIWI	D	0	0	0	0	0	0	0	0	0	-0.027	0.104	0.207	-0.244	0.07	-0.113	0.172	-0.131	-0.103	0.946384	0.667145	0.291591	0.189783	0.979235	0.593443	0.807699	0.999739	0.99987	-0.24	0.91	1.82	-2.15	0.61	-1	1.52	-0.82	-0.64	0.8134	0.37441	0.08785	0.04768	0.54802
972	8	11	CTAAAGGAGTTTTGAAAGGGAAAGAGCGATACTTAAATTCAGAGCTGGTGCTTTATC	AAEL008172-RA 28157	AAEL008172-RA 28157	AAEL008172	conserved hypothetical protein	CSR	0	0	0	0	0	0	0	0	0	0.065	0.219	-0.053	0.09	0.138	0.244	-0.134	-0.154	0.272	0.85745	0.295826	0.840098	0.701859	0.905108	0.186458	0.884538	0.999739	0.99987	0.56	1.89	-0.45	0.77	1.19	2.1	-1.15	-0.94	1.66	0.58412	0.07778	0.65578	0.45062	0.25235
973	7	12	CATGATTCTTCAACAGCAGTATAATAAATAAATATGAAGCAAACAATAGTTCTATAG	AAEL007293-RB 10519	AAEL007293-RB 10519	AAEL007293	camp-dependent protein kinase catalytic subunit	D	0	0	0	0	0	0	0	0	0	-0.194	-0.085	-0.05	-0.135	-0.221	-0.026	-0.186	-0.109	-0.035	0.499171	0.775959	0.867077	0.585479	0.786778	0.927673	0.836946	0.999739	0.99987	-1.48	-0.65	-0.38	-1.03	-1.68	-0.2	-1.42	-0.59	-0.19	0.16008	0.52687	0.70612	0.31945	0.11228
974	8	12	CTTTTATGTTTGTTCACTACCTTACTCAGAAATCTCGCTCGAAGAGAAATAGTTTTG	AAEL013066-RA 14015	AAEL013066-RA 14015	AAEL013066	checkpoint kinase	REDOX/STRESS/MIT	0	0	0	0	0	0	0	0	0	-0.361	-0.287	-0.329	-0.238	-0.079	-0.164	-0.121	-0.074	0.042	0.137491	0.230399	0.145449	0.306083	0.979442	0.491505	0.929714	0.999739	0.99987	-2.66	-2.12	-2.43	-1.75	-0.58	-1.21	-0.89	-0.39	0.22	0.01737	0.05078	0.02778	0.09939	0.56841
975	7	13	AAATGAAGCATTCTTACGAGATTCTTCGGTCCATGATCTACGGAGATGAAGAGGATG	AAEL012089-RA 11889	AAEL012089-RA 11889	AAEL012089	conserved hypothetical protein	U	0	0	0	0	0	0	0	0	0	0.047	0.225	0.197	-0.102	0.044	0.076	0.016	-0.178	0.028	0.935601	0.5019	0.534379	0.777645	0.991513	0.830273	0.993778	0.999739	0.99987	0.28	1.33	1.16	-0.6	0.26	0.45	0.1	-0.74	0.12	0.78577	0.2034	0.26304	0.55606	0.79658
976	8	13	TTTATCATGTGAAAATAGCTCGAAATAGGATGCAATAAAGTAAAATGTGTTCATATT	AAEL001794-RB 34949	AAEL001794-RB 34949	AAEL001794	macroglobulin/complement	I	0	0	0	0	0	0	0	0	0	0.091	-0.172	0.002	0.239	0.359	-0.024	0.533	0.263	-0.174	0.913481	0.759323	0.997329	0.618319	0.851371	0.967278	0.58883	0.999739	0.99987	0.36	-0.69	0.01	0.96	1.44	-0.09	2.13	0.74	-0.49	0.72054	0.50213	0.99374	0.3533	0.17103
977	7	14	TAACTCCTCAATTTTGTTTAACTAATCTTAGAGTTTAATTATCAAAAATGGAAGTTA	AAEL014451-RA 20451	AAEL014451-RA 20451	AAEL014451	hypothetical protein	U	0	0	0	0	0	0	0	0	0	0.171	0.136	0.417	-0.029	0.138	-0.064	0.419	0.036	-0.282	0.666396	0.690053	0.113682	0.938988	0.955955	0.848421	0.424942	0.999739	0.99987	1.08	0.86	2.63	-0.18	0.87	-0.41	2.64	0.16	-1.26	0.29627	0.405	0.01848	0.85892	0.39829
978	8	14	GTTAAGGCGTCTGACTAGAAATCAGATTCCCTCTGGGAGCGTAGGTTCGAATCCTAC	AAEL016287-RA 16659	AAEL016287-RA 16659	AAEL016287	tRNA-Ser	RTT	0	0	0	0	0	0	0	0	0	0.279	0.064	-0.13	0.905	0.104	0.689	-0.089	0.215	0.193	0.743609	0.939478	0.859467	0.075682	0.986552	0.175154	0.982282	0.999739	0.99987	0.87	0.2	-0.4	2.82	0.33	2.15	-0.28	0.47	0.43	0.39775	0.84547	0.69174	0.01253	0.74931
979	7	15	CAGCACAATTAGTGTTAACTACACCGCATAAGATGTCAGCAACAATAAGAAACAATG	AAEL004916-RA 19002	AAEL004916-RA 19002	AAEL004916	conserved hypothetical protein	D	0	0	0	0	0	0	0	0	0	0.292	0.066	0.082	0.223	-0.024	-0.003	-0.008	0.226	-0.016	0.463271	0.887501	0.846198	0.522922	0.994677	0.994705	0.996788	0.999739	0.99987	1.56	0.35	0.44	1.19	-0.13	-0.01	-0.04	0.85	-0.06	0.13992	0.72924	0.66794	0.25236	0.89977
981	7	16	TAATCGTTCGCATTGAATTTAGTGATATTTCTCCGGTAAAATGACTACATCGGCCAC	AAEL002284-RA 26045	AAEL002284-RA 26045	AAEL002284	mediator complex, subunit, putative	D	0	0	0	0	0	0	0	0	0	0.321	-0.255	-0.235	0.119	0.119	-0.457	0.139	0.576	-0.02	0.608274	0.643267	0.646418	0.840252	0.985255	0.281973	0.964041	0.994414	0.99987	1.23	-0.98	-0.9	0.46	0.45	-1.75	0.53	1.56	-0.05	0.23749	0.34397	0.3821	0.65447	0.65547
982	8	16	TTGGATACACATCTAGGTATCGAAACTGCTGATTCGTTTAACTTTAACCCACACAAG	AAEL010737-RA 41167	AAEL010737-RA 41167	AAEL010737	aromatic amino acid decarboxylase	I	0	0	0	0	0	0	0	0	0	-0.054	0.121	0.208	-0.008	-0.024	0.167	0.063	-0.175	-0.087	0.875519	0.580963	0.253363	0.974298	0.994277	0.346838	0.958975	0.999739	0.99987	-0.5	1.13	1.95	-0.07	-0.23	1.56	0.59	-1.15	-0.58	0.62203	0.27543	0.06985	0.94119	0.82281
983	7	17	TAGGAACAAACATAGGAATCAAATTCTATTCAATTGTAAATAGGACCGCGATATGAA	AAEL014504-RA 15673	AAEL014504-RA 15673	AAEL014504	dual-specificity protein phosphatase, putative	D	0	0	0	0	0	0	0	0	0	0.175	0.16	0.221	0.083	-0.089	0.068	-0.028	0.014	-0.061	0.609052	0.583165	0.379021	0.787653	0.978366	0.819056	0.988829	0.999739	0.99987	1.23	1.12	1.55	0.58	-0.62	0.48	-0.2	0.07	-0.3	0.23845	0.27783	0.14085	0.57083	0.54195
984	8	17	ATTATATATTTCTTCACACAAGGAAGGTTCACTTTCAATTATATTCACGCTAAATAA	AAEL006299-RA 15667	AAEL006299-RA 15667	AAEL006299	methyltransferase, putative	D	0	0	0	0	0	0	0	0	0	0.439	0.554	0.393	-0.485	0.209	-0.37	0.048	-0.115	0.161	0.04301	0.010284	0.061136	0.017467	0.794294	0.060675	0.977012	0.999739	0.99987	3.46	4.38	3.11	-3.83	1.65	-2.92	0.38	-0.64	0.9	0.00331	0.0005	0.00699	0.00154	0.1184
985	7	18	ATTAGTCTGTTCATCGAAGATTATGCAGGAAATCAGTATAGACATCAATGTACCAAA	AAEL003368-RA 14182	AAEL003368-RA 14182	AAEL003368	hypothetical protein	U	0	0	0	0	0	0	0	0	0	0.149	-0.014	0.249	-0.128	-0.114	-0.291	0.149	0.163	-0.263	0.740318	0.978372	0.409173	0.711583	0.976491	0.296844	0.929714	0.999739	0.99987	0.88	-0.08	1.46	-0.75	-0.67	-1.7	0.87	0.68	-1.09	0.394	0.93775	0.16345	0.46522	0.51351
986	8	18	AATATTATGAATTTGTTGTATATACCCTGTTTGTTTATATTATAAGCATTGACGTTT	AAEL001906-RA 8307	AAEL001906-RA 8307	AAEL001906	pnuts protein	D	0	0	0	-1	0	0	0	0	0	-0.326	-0.049	-0.211	-1.038	0.242	-0.762	0.08	-0.276	0.162	0.480011	0.92896	0.607821	0.003935	0.913722	0.023775	0.97773	0.999739	0.99987	-1.52	-0.23	-0.99	-4.84	1.13	-3.55	0.37	-0.91	0.53	0.14858	0.82082	0.33955	0.00019	0.27591
987	7	19	TATTGCTACCTGATTGAATCGTTTACCACTATTTACCATTCCTAATCATTCCCTTAT	AAEL011309-RA 13238	AAEL011309-RA 13238	AAEL011309	orotidine-5'-phosphate decarboxylase, putative	M	0	0	0	-1	0	-1	0	0	0	-0.232	-0.498	-0.054	-0.936	-0.253	-1.202	0.192	0.266	-0.445	0.601757	0.118593	0.904188	0.003137	0.871212	0.00037	0.90602	0.999739	0.99987	-1.24	-2.66	-0.29	-5	-1.35	-6.42	1.02	1	-1.68	0.23285	0.01735	0.77814	0.00014	0.19567
988	8	19	GTGAAATCAACACCAATAGAGTTATATTATATGGAGAATACAAACCTAAACATCGTC	AAEL014268-RA 13457	AAEL014268-RA 13457	AAEL014268	hypothetical protein	U	0	0	0	0	0	0	0	0	0	-0.259	-0.446	-0.579	0.121	0.362	-0.067	0.229	0.187	0.133	0.367125	0.063896	0.01616	0.669491	0.532768	0.822062	0.778432	0.999739	0.99987	-1.81	-3.12	-4.06	0.84	2.53	-0.47	1.6	0.93	0.66	0.08939	0.00672	0.00097	0.41129	0.02248
990	8	20	CTGGAAGAAAGTGATAGTGTGATAACGAACGATAAATCAGTGAAAAGTGAAAAGTTC	AAEL001323-RA 26927	AAEL001323-RA 26927	AAEL001323	conserved hypothetical protein	U	0	0	0	0	0	0	0	0	0	-0.053	0.01	0.101	0.064	-0.16	0.127	-0.07	-0.063	-0.091	0.898917	0.976044	0.678323	0.812052	0.878584	0.574028	0.959751	0.999739	0.99987	-0.43	0.08	0.82	0.52	-1.31	1.04	-0.57	-0.36	-0.52	0.6729	0.93339	0.42238	0.6101	0.20962
991	7	21	TTCCAACACACATTTCTTTCTTACTAAAGCTAAGGTCCAACAGAACCAAACCATCAT	AAEL003843-RA 32894	AAEL003843-RA 32894	AAEL003843	hypothetical protein	I	0	0	0	0	0	0	1	0	0	0.019	0.116	0.683	-0.28	1.238	-0.183	1.806	-0.097	-0.567	0.991758	0.900336	0.272177	0.702657	0.231026	0.805528	0.033952	0.999739	0.99987	0.05	0.32	1.89	-0.77	3.42	-0.5	4.98	-0.19	-1.11	0.95843	0.75349	0.07815	0.45193	0.00364
992	8	21	CAAAACGATTCCCATGTTCTTCTCGCGGTTCGAGAGAATCAGTTATCTAAACATTTC	AAEL003228-RA 37602	AAEL003228-RA 37602	AAEL003228	mitotic protein phosphatase 1 regulator, putative	I(LRR)	0	0	0	0	0	0	0	0	0	-0.062	-0.116	-0.161	-0.023	-0.081	-0.078	-0.126	0.055	0.045	0.848881	0.591648	0.385693	0.926201	0.965912	0.703565	0.876304	0.999739	0.99987	-0.59	-1.1	-1.53	-0.22	-0.77	-0.74	-1.19	0.37	0.3	0.56631	0.28602	0.14604	0.83021	0.45361
994	8	22	GTTCAATAATAGATTTTATCAAATATGTTTCAACAATACATAGTTTAGTTTTCTGTTTT	AAEL010306-RA 211	AAEL010306-RA 211	AAEL010306	conserved hypothetical protein	U	0	0	0	0	0	0	0	0	0	0.113	0.03	0.104	-0.183	-0.073	-0.266	0.001	0.083	-0.074	0.848412	0.954681	0.804403	0.620255	0.986169	0.417254	0.999648	0.999739	0.99987	0.59	0.16	0.54	-0.95	-0.38	-1.38	0	0.31	-0.27	0.565	0.87878	0.59695	0.35577	0.70862
995	7	23	CATTTCGCAATTGATGAGCTAAAGAAAAGTGTACCCGTGTGGAAGAAAGAACAATAC	AAEL015584-RA 30099	AAEL015584-RA 30099	AAEL015584	molybdopterin synthase large subunit, putative	M	0	0	0	0	0	0	0	0	0	0.206	-0.001	-0.04	0.776	-0.164	0.569	-0.203	0.207	0.039	0.750887	0.998515	0.946134	0.043711	0.976275	0.136023	0.932098	0.999739	0.99987	0.85	-0.01	-0.16	3.2	-0.68	2.35	-0.84	0.6	0.11	0.40809	0.99606	0.87127	0.00569	0.50758
996	8	23	CAACAGATGAAGTACCTGGATATGGTGATCAAGGAGGTTTTGCGGGTTTATCCATCG	AAEL003380-RA 31212	AAEL003380-RA 31212	AAEL003380	cytochrome P450	REDOX/STRESS/MIT	0	0	0	0	0	0	0	0	0	0.156	0.066	0.392	0.1	-0.018	0.009	0.308	0.091	-0.326	0.657687	0.843777	0.09428	0.729928	0.994677	0.977948	0.570048	0.999739	0.99987	1.11	0.46	2.78	0.71	-0.13	0.06	2.18	0.45	-1.63	0.28508	0.64852	0.01375	0.49063	0.89782
997	7	24	TAAGAGATCGTATAAAGGAAAAATACAGATTGAAGAGTTTATCATGGGCATTGAAAG	AAEL011848-RA 6291	AAEL011848-RA 6291	AAEL011848	conserved hypothetical protein	D	0	0	0	0	0	0	0	0	0	0.126	0.087	0.026	0.545	-0.283	0.506	-0.344	0.039	0.061	0.734843	0.786899	0.937392	0.017007	0.703517	0.02316	0.491439	0.999739	0.99987	0.89	0.62	0.19	3.85	-2	3.57	-2.43	0.19	0.3	0.38691	0.54671	0.85411	0.00148	0.06357
998	8	24	AAATAAGATTGATAGATTGTTTAAGTAAATTTCCATAAATATAACGAATACTGCAAA	AAEL012990-RA 11175	AAEL012990-RA 11175	AAEL012990	mrg-binding protein	D	0	0	0	0	0	0	0	0	0	0.377	0.51	0.41	-0.077	-0.069	0.055	-0.168	-0.133	0.1	0.103798	0.021787	0.060427	0.784492	0.98331	0.84315	0.868837	0.999739	0.99987	2.86	3.87	3.11	-0.59	-0.52	0.42	-1.28	-0.71	0.53	0.01153	0.00142	0.00687	0.5661	0.6079
999	7	25	ATAAACCAATTAACAAGGATAGAGCAATAACGAAAGACTTCATAACGGATAATAGAA	AAEL002635-RA 5002	AAEL002635-RA 5002	AAEL002635	conserved hypothetical protein	U	0	0	0	0	0	0	0	0	0	0.327	0.144	0.204	-0.132	-0.078	-0.315	-0.018	0.183	-0.061	0.040052	0.417857	0.191569	0.426569	0.961801	0.030695	0.989498	0.999739	0.99987	3.52	1.54	2.19	-1.42	-0.84	-3.39	-0.19	1.39	-0.46	0.00298	0.14268	0.04372	0.17583	0.41161
1000	8	25	CTATTTATTCATTTATACTACGAACTATGATTGTATATGGTAGCAAAGTAAAGAGTA	AAEL009509-RA 15	AAEL009509-RA 15	AAEL009509	zinc finger protein	D	0	0	0	0	0	0	0	0	0	-0.029	0.239	0.178	-0.345	0.128	-0.077	0.067	-0.268	0.061	0.968868	0.515947	0.618536	0.267766	0.974941	0.84377	0.980433	0.999739	0.99987	-0.16	1.3	0.96	-1.87	0.69	-0.42	0.36	-1.03	0.23	0.87606	0.21408	0.3502	0.08028	0.49732
1001	7	26	CAACCGTGTCATCTCTAGAGAAACTTGGTGTTGACCTGAGTGATCTGCCGAACATCA	AAEL010500-RA 17635	AAEL010500-RA 17635	AAEL010500	glutathione-s-transferase theta, gst	REDOX/STRESS/MIT	0	0	0	0	0	0	0	0	0	0.717	1.441	1.786	-0.306	-0.409	0.418	-0.065	-0.724	-0.345	0.597674	0.142338	0.060303	0.808022	0.974173	0.706942	0.993195	0.999739	0.99987	1.25	2.51	3.12	-0.53	-0.71	0.73	-0.11	-0.89	-0.42	0.22928	0.02334	0.00684	0.60133	0.48577
1002	8	26	ATACCAAATCAACTTGCACAGTATTCTTAATGGAAGTAATCTCTATAGTTTCTAATT	AAEL003464-RA 4623	AAEL003464-RA 4623	AAEL003464	conserved hypothetical protein	U	0	0	0	0	0	0	0	0	0	-0.055	0.291	0.361	-0.477	-0.15	-0.132	-0.08	-0.345	-0.07	0.929899	0.407539	0.252987	0.107509	0.962253	0.715004	0.974357	0.999739	0.99987	-0.3	1.57	1.95	-2.58	-0.81	-0.71	-0.43	-1.32	-0.27	0.77187	0.13649	0.06967	0.02057	0.43016
1003	7	27	TTTCAGATGTTCAAATGTTTCATTGTATCGAAATATATCCAAGAAGATCCGTTATAT	AAEL003971-RA 13681	AAEL003971-RA 13681	AAEL003971	conserved hypothetical protein	D	1	0	0	1	0	0	0	0	0	1.074	0.398	0.246	1.037	-0.411	0.361	-0.563	0.675	0.152	0.00898	0.372673	0.58856	0.008358	0.778321	0.366298	0.512224	0.949242	0.99987	4.49	1.66	1.03	4.33	-1.72	1.51	-2.35	2	0.45	0.0004	0.11597	0.31904	0.00055	0.10584
1004	8	27	GTAACATCTACAAAGTCGGTTCCTATTCCCATTACAACTGGCAAAGCATTCACTAAG	AAEL009847-RA 20427	AAEL009847-RA 20427	AAEL009847	microtubule-associated protein	CS	0	0	0	0	0	0	0	0	0	-0.106	-0.167	-0.074	-0.159	-0.17	-0.22	-0.077	0.061	-0.093	0.842055	0.647811	0.85049	0.637264	0.937215	0.46657	0.974164	0.999739	0.99987	-0.61	-0.96	-0.42	-0.91	-0.98	-1.27	-0.44	0.25	-0.38	0.55123	0.35079	0.67721	0.37523	0.34245
1005	7	28	GATGTAACCAAAACAACTAATCACAACTTAACTCTTCGTAGATGTCGTGAATATAAG	AAEL014595-RA 3929	AAEL014595-RA 3929	AAEL014595	conserved hypothetical protein	PROT	0	0	0	0	0	0	0	0	0	0.132	-0.268	-0.119	-0.038	-0.13	-0.438	0.019	0.4	-0.15	0.686805	0.239552	0.638288	0.900422	0.934315	0.030434	0.992715	0.943912	0.99987	1.02	-2.08	-0.92	-0.29	-1.01	-3.4	0.15	2.19	-0.82	0.32175	0.05449	0.37171	0.77234	0.32749
1006	8	28	GAATCTTATTTCATGTTCTTTGACTTTCTTAAGCATCTGATATTCAAACAGCAGAAA	AAEL012368-RA 18648	AAEL012368-RA 18648	AAEL012368	conserved hypothetical protein	I	0	0	0	0	0	0	0	0	0	-0.035	-0.066	-0.044	0.594	0.018	0.563	0.039	0.031	-0.021	0.940439	0.834077	0.887186	0.007288	0.994677	0.008817	0.981897	0.999739	0.99987	-0.26	-0.49	-0.33	4.43	0.13	4.2	0.29	0.16	-0.11	0.79703	0.63067	0.74557	0.00045	0.89478
1008	8	29	CTGTTTGCTTTTTGATTGTGGTTTTTGGAGAAATTACTATTTATTTCCTTATTGGAA	AAEL001221-RA 17442	AAEL001221-RA 17442	AAEL001221	Odorant receptor 83c, putative	CSR	0	0	0	0	0	0	0	0	0	-0.014	0.012	-0.092	0.082	0.187	0.109	0.082	-0.026	0.104	0.983103	0.978644	0.780373	0.808682	0.899019	0.719047	0.963764	0.999739	0.99987	-0.09	0.08	-0.59	0.53	1.21	0.7	0.53	-0.12	0.48	0.92779	0.93807	0.5607	0.60309	0.2457
1009	7	30	ATATTTGAACTAGAGCAGAACTGGATTCGCATTAAGCAATGGAGCAAGGTTTTAGAA	AAEL000054-RA 27458	AAEL000054-RA 27458	AAEL000054	mixed-lineage leukemia protein, mll	M	0	0	0	0	0	0	0	0	0	0.289	0.155	0.078	-0.056	-0.006	-0.189	-0.083	0.134	0.078	0.48971	0.709717	0.860302	0.902468	0.999904	0.60044	0.974357	0.999739	0.99987	1.5	0.8	0.4	-0.29	-0.03	-0.98	-0.43	0.49	0.28	0.1546	0.43307	0.69323	0.7767	0.97738
1010	8	30	ATTGTTAGCCTTTGTTTGAACAATAGAGGAGAACAAAATAAACTGGATTGAATCATG	AAEL003498-RA 37653	AAEL003498-RA 37653	AAEL003498	down syndrome cell adhesion molecule	I	0	0	0	0	0	0	0	0	0	-0.035	-0.005	-0.02	0.009	-0.012	0.039	-0.026	-0.029	0.015	0.900481	0.981732	0.92054	0.960425	0.994677	0.821098	0.981525	0.999739	0.99987	-0.42	-0.06	-0.24	0.12	-0.14	0.47	-0.32	-0.25	0.13	0.68014	0.95044	0.81193	0.90967	0.88902
1011	7	31	CTCCCACCGGACACGGTCACGCTGAACGTATCCAATAATAATATAACAAGTCTGAAG	AAEL012958-RA 39057	AAEL012958-RA 39057	AAEL012958	conserved hypothetical protein	I(LRR)	0	0	0	0	0	0	0	0	0	-0.24	-0.096	-0.101	0.226	-0.097	0.37	-0.102	-0.144	0.005	0.246985	0.682389	0.637747	0.210301	0.950901	0.030944	0.921762	0.999739	0.99987	-2.19	-0.87	-0.92	2.07	-0.89	3.38	-0.93	-0.93	0.03	0.04407	0.39517	0.37093	0.05575	0.38845
1012	8	31	AGATTTGTTGAAGGAAATTGGTATCTGGTGGGTATCACATCATTTACAGCAGCAAAG	AAEL011616-RA 41307	AAEL011616-RA 41307	AAEL011616	serine protease, putative	I	0	0	0	0	0	0	0	0	0	-0.022	-0.09	-0.024	-0.009	0.092	-0.077	0.158	0.068	-0.066	0.935553	0.582649	0.89943	0.960067	0.909355	0.60682	0.646209	0.999739	0.99987	-0.28	-1.13	-0.3	-0.12	1.16	-0.97	1.98	0.6	-0.58	0.7855	0.27724	0.76844	0.90852	0.26506
1013	7	32	ATGTACGAGTTCATACTGATCACATCATCGATCTATTATACTTACACGGCAGTCTTG	AAEL017569-RA 31725	AAEL017569-RA 31725	AAEL017569	AaGr44 [Source:Aedes_ManualAnnotation;Acc:AAEL800903]	CSR	0	0	0	0	0	0	0	0	0	0.14	0.246	-0.003	0.017	0.001	0.122	-0.248	-0.106	0.249	0.760905	0.455147	0.99445	0.967278	0.999904	0.712128	0.827605	0.999739	0.99987	0.83	1.45	-0.02	0.1	0.01	0.72	-1.46	-0.44	1.03	0.4216	0.16769	0.9874	0.92368	0.9953
1014	8	32	GGTTCTAGTGGACATGGTCACGGTCATGAGCACGGATACAAGAAACATGGATATTAA	AAEL017536-RA 39535	AAEL017536-RA 39535	AAEL017536	Holotricin, Glycine Rich Repreat Protein (GRRP), Anti-Microbial Peptide. [Source:Aedes_ManualAnnotation;Acc:AAEL800434]	I	0	0	0	0	0	0	0	0	0	-0.337	-0.744	0.107	0.702	-0.3	0.295	0.55	0.407	-0.851	0.865295	0.561151	0.943744	0.550197	0.985255	0.821967	0.929714	0.999739	0.99987	-0.54	-1.18	0.17	1.12	-0.48	0.47	0.88	0.46	-0.96	0.59947	0.25439	0.86678	0.28093	0.63931
1015	8	33	ATCCTCCGTTGAATCAAACTCAGAATAATAGCTTTCAGCAACAAGAACAGCAACAAA	AAEL012240-RA 28468	AAEL012240-RA 28468	AAEL012240	protein transport protein sec13	D	0	0	0	0	0	0	0	0	0	0.179	0.165	0.151	0.662	0.322	0.649	0.308	0.014	0.014	0.534051	0.519686	0.525921	0.002467	0.539077	0.002409	0.501974	0.999739	0.99987	1.39	1.29	1.18	5.17	2.51	5.06	2.4	0.07	0.08	0.18314	0.21669	0.2556	0.0001	0.02349
1016	7	34	ACAGGCGGCAATATTTGTATTGGAAAGAATATTATTACATACATTTAACAGAAGAAA	AAEL012730-RA 15434	AAEL012730-RA 15434	AAEL012730	dbl	D	0	0	0	0	0	0	0	0	0	0.323	0.186	0.091	-0.51	0.442	-0.647	0.347	0.137	0.095	0.4379	0.66017	0.839166	0.111125	0.623441	0.038508	0.726981	0.999739	0.99987	1.62	0.93	0.46	-2.55	2.21	-3.24	1.74	0.48	0.34	0.12623	0.36602	0.65418	0.02171	0.04249
1017	8	34	GCTTTTGGAACAATACATTTCATTCGTAATCAGCAAACGAGGCAAGACGCAGCTTTG	AAEL004609-RA 22761	AAEL004609-RA 22761	AAEL004609	hypothetical protein	U	0	0	0	0	0	0	0	0	0	-0.148	-0.17	0.252	-0.34	-0.068	-0.361	0.354	0.022	-0.422	0.617553	0.482134	0.227586	0.083069	0.982985	0.059811	0.351963	0.999739	0.99987	-1.2	-1.38	2.04	-2.76	-0.55	-2.93	2.87	0.12	-2.42	0.24692	0.18752	0.05837	0.01435	0.59045
1018	7	35	CAATAAATCCCTAACAAAATCAACACAAATTGTAATATCATCAATCACACTATGATC	AAEL001820-RA 8375	AAEL001820-RA 8375	AAEL001820	hypothetical protein	U	0	0	0	0	0	0	0	0	0	0.388	0.204	-0.042	0.003	-0.117	-0.182	-0.362	0.184	0.245	0.314126	0.620364	0.929122	0.995808	0.979442	0.623248	0.695427	0.999739	0.99987	1.97	1.03	-0.21	0.01	-0.59	-0.92	-1.84	0.66	0.88	0.06678	0.31682	0.83409	0.98942	0.56142
1019	8	35	CTATCGGTAGAGAAGCTACGTTAAGCTGTGTTGTACAAAATTTAGGTGCCTATAAGG	AAEL012384-RA 23805	AAEL012384-RA 23805	AAEL012384	amalgam protein, putative	D	0	0	0	0	0	0	0	0	0	0.107	0.125	0.221	0.099	-0.082	0.117	0.015	-0.018	-0.097	0.867302	0.78652	0.560694	0.823642	0.985745	0.773916	0.995493	0.999739	0.99987	0.53	0.62	1.1	0.49	-0.41	0.58	0.07	-0.06	-0.34	0.6032	0.54548	0.28919	0.62964	0.69091
1020	7	36	GTAGAAGAAAATGAGTTCTGAGTTTTGAGAGCAAGTTAAGATAGCTTTAATAAATAC	AAEL002442-RA 12223	AAEL002442-RA 12223	AAEL002442	conserved hypothetical protein	D	0	0	0	0	0	0	0	0	0	0.042	0.061	0.018	-0.008	0.172	0.01	0.129	-0.018	0.042	0.913495	0.82333	0.948015	0.975105	0.844505	0.970076	0.895386	0.999739	0.99987	0.36	0.52	0.16	-0.07	1.47	0.08	1.1	-0.11	0.26	0.7215	0.61031	0.87741	0.94309	0.16196
1021	8	36	GATAAAACAGACTCAGTTCTACTCCAGCGGTACAATTTTGGTACTAAGGTACAACAA	AAEL003580-RA 27078	AAEL003580-RA 27078	AAEL003580	conserved hypothetical protein	D	0	0	0	0	0	0	0	0	0	0.263	0.211	0.049	-0.036	0.05	-0.088	-0.113	0.052	0.162	0.138679	0.22557	0.825993	0.873487	0.985255	0.636371	0.887116	0.999739	0.99987	2.66	2.13	0.49	-0.37	0.5	-0.89	-1.14	0.37	1.16	0.01757	0.04912	0.6304	0.71762	0.62153
1022	7	37	TAATTCTACTATTCATAATTCATTGCTCACTTGCAGCATGTGGACCAATTCAGGAAG	AAEL004833-RA 31346	AAEL004833-RA 31346	AAEL004833	conserved hypothetical protein	I	0	0	0	0	0	0	0	0	0	0.093	-0.025	0.129	0.126	-0.168	0.009	-0.015	0.117	-0.153	0.698368	0.919031	0.444578	0.45582	0.755381	0.967139	0.991275	0.999739	0.99987	0.99	-0.26	1.37	1.34	-1.79	0.1	-0.16	0.88	-1.16	0.33853	0.79707	0.18951	0.19791	0.09232
1023	8	37	GTAAAAATAGTGTAAATTTTGGTGAAAATCCAACAAACGGCAACAGTACGTTCCAAC	AAEL013625-RC 29922	AAEL013625-RC 29922	AAEL013625	40S ribosomal protein S5	RTT	0	0	0	0	0	0	0	0	0	-0.051	0.025	-0.013	-0.301	0.048	-0.225	0.011	-0.075	0.038	0.916493	0.95082	0.969694	0.213402	0.986552	0.354237	0.995493	0.999739	0.99987	-0.35	0.17	-0.09	-2.06	0.33	-1.54	0.07	-0.36	0.18	0.73289	0.86838	0.93033	0.05698	0.74484
1024	7	38	CTTTAAGCGGTAGGTATGCATCAATGAGTAGATGTAGGAACCTTTCTAGGAGTCATG	AAEL006001-RC 27029	AAEL006001-RC 27029	AAEL006001	conserved hypothetical protein	U	0	0	0	0	0	0	0	0	0	0.235	0.744	0.458	0.036	0.531	0.544	0.245	-0.509	0.286	0.518358	0.008386	0.093936	0.926439	0.281275	0.034661	0.817799	0.943912	0.99987	1.43	4.52	2.78	0.22	3.22	3.3	1.49	-2.18	1.23	0.17297	0.00038	0.01367	0.83176	0.00547
1025	8	38	TAGTTAAAGGATAGTTAAGATTAGGAACGACGCCATATCGAAATAGTCAAACCGAAC	AAEL008243-RA 14949	AAEL008243-RA 14949	AAEL008243	conserved hypothetical protein	D	0	0	0	0	0	0	0	0	0	0.024	-0.151	-0.126	-0.166	-0.06	-0.34	-0.036	0.175	-0.025	0.955438	0.500757	0.553484	0.409582	0.983084	0.053735	0.981897	0.999739	0.99987	0.21	-1.33	-1.12	-1.46	-0.53	-3	-0.32	1.09	-0.15	0.83676	0.20206	0.28164	0.16399	0.60114
1026	7	39	GCGATGATAGCTTTATGTACCTAGTAGAAGATTATTGTGATTTGAGTGGTATGATTT	AAEL014755-RA 12963	AAEL014755-RA 12963	AAEL014755	tep2	I	0	0	0	0	0	0	0	0	0	-0.102	-0.297	-0.254	0.24	0.175	0.046	0.218	0.195	-0.043	0.908901	0.580963	0.61678	0.636727	0.977311	0.937909	0.932098	0.999739	0.99987	-0.39	-1.13	-0.97	0.91	0.67	0.17	0.83	0.52	-0.12	0.70225	0.27542	0.34812	0.37458	0.5155
1027	8	39	CAAATTACAACTTCTACAGTTACCACTGCCAACATGAAGTTCAACAGCATCTTCCAA	AAEL011717-RA 36492	AAEL011717-RA 36492	AAEL011717	tartan	I(LRR)	0	0	0	0	0	0	0	0	0	0.058	0.066	0.097	0.017	0	0.024	0.031	-0.007	-0.031	0.796548	0.701086	0.509477	0.92919	0.999904	0.889383	0.976627	0.999739	0.99987	0.74	0.83	1.22	0.21	0	0.3	0.4	-0.07	-0.28	0.47265	0.42019	0.24041	0.83693	0.99618
1028	7	40	TATTATCAACTGAATCGTTTTGAACAATAAATCCACCGTCGCTAAACCTAGATAGTA	AAEL000454-RA 3123	AAEL000454-RA 3123	AAEL000454	isocitrate dehydrogenase	M	0	0	0	0	0	0	0	0	0	-0.025	0.127	0.144	-0.13	-0.187	0.022	-0.169	-0.152	-0.018	0.969345	0.73543	0.668424	0.707813	0.919994	0.954385	0.91135	0.999739	0.99987	-0.15	0.74	0.84	-0.76	-1.09	0.13	-0.99	-0.63	-0.07	0.88455	0.46912	0.41097	0.45917	0.291
1029	8	40	TTAGAGAAAGGGATATCTGTGAGGTTCAAATTGGATTCGATACTAAGGATTGGTATG	AAEL005645-RA 3072	AAEL005645-RA 3072	AAEL005645	hypothetical protein	PROT	0	0	0	0	0	0	0	0	0	-0.138	-0.225	-0.077	0.146	-0.093	0.059	0.054	0.087	-0.147	0.671281	0.344387	0.778005	0.543266	0.973751	0.826375	0.976417	0.999739	0.99987	-1.07	-1.75	-0.6	1.13	-0.73	0.46	0.42	0.48	-0.81	0.30126	0.10039	0.55634	0.27359	0.47839
1030	7	41	TAACAAGTCAAGTGAAACCATTCGTGGTTTACGTAGTGTGGGATGATAACGAAATAC	AAEL005668-RA 37925	AAEL005668-RA 37925	AAEL005668	conserved hypothetical protein	I	0	0	0	0	0	0	0	0	0	0.195	0.175	0.311	-0.045	0.04	-0.064	0.175	0.019	-0.135	0.4831	0.488942	0.148725	0.881476	0.986638	0.809585	0.85034	0.999739	0.99987	1.51	1.36	2.41	-0.35	0.31	-0.5	1.36	0.11	-0.74	0.15097	0.19266	0.02864	0.73261	0.75953
1032	7	42	GAAATGAACTAGAAACTGGAAACGATAGACAGCATCTAGCAAAGACATTTGTGATAT	AAEL003716-RA 12910	AAEL003716-RA 12910	AAEL003716	ribonuclease UK114, putative	RTT	0	0	0	0	0	0	0	0	0	-0.132	-0.449	0.105	1.678	-1.175	1.36	-0.621	0.318	-0.555	0.946045	0.701872	0.935804	0.052158	0.643734	0.11142	0.887116	0.999739	0.99987	-0.24	-0.83	0.19	3.08	-2.16	2.5	-1.14	0.41	-0.72	0.81224	0.42161	0.8491	0.00734	0.04682
1033	8	42	TTTGAACAGAGACCAGGAGTACAGCGAAGATATGCAAATAGAAATACTGGATCAAAA	AAEL004644-RA 22053	AAEL004644-RA 22053	AAEL004644	hypothetical protein	D	0	0	0	0	0	0	0	0	0	0.277	0.293	0.245	-0.16	0.178	-0.144	0.131	-0.016	0.048	0.590455	0.494799	0.549301	0.717429	0.961801	0.738093	0.958332	0.999739	0.99987	1.27	1.35	1.13	-0.74	0.82	-0.66	0.6	-0.05	0.16	0.22289	0.19783	0.27743	0.47318	0.42494
1034	7	43	ATATCAGTTCTGCTAAAGTACAATTACAGTGTTGCTCATTATTCTAATTCTTAATTA	AAEL008386-RA 1862	AAEL008386-RA 1862	AAEL008386	ATP-binding cassette sub-family A member 3, putative	TRP	0	0	0	1	0	1	0	0	0	-0.188	0.396	0.355	2.215	0.152	2.799	0.111	-0.584	0.04	0.90754	0.69686	0.710282	0.004918	0.986638	0.000718	0.98769	0.999739	0.99987	-0.4	0.84	0.75	4.69	0.32	5.93	0.24	-0.87	0.06	0.69584	0.41415	0.46254	0.00026	0.75244
1035	8	43	TATACATAAAGACTACTAAGTATCAGAGCATCACAGATATCCGTATATAGAGTATAG	AAEL003739-RA 1452	AAEL003739-RA 1452	AAEL003739	M-type 9 protein, putative	D	0	0	0	0	0	0	0	0	0	0.601	0.443	0.686	-0.424	-0.123	-0.583	0.12	0.159	-0.243	0.010916	0.056732	0.004275	0.052966	0.950853	0.008606	0.929714	0.999739	0.99987	4.36	3.21	4.97	-3.07	-0.89	-4.22	0.87	0.81	-1.24	0.00052	0.00566	0.00015	0.00751	0.38806
1036	7	44	AAGTTCTGTAAACTTGCTTACACGTACTCGTTAGAAGATATAGAAGAGCTGTTGCGC	AAEL010971-RA 20941	AAEL010971-RA 20941	AAEL010971	hypothetical protein	D	0	0	0	0	0	0	0	0	0	-0.186	-0.247	-0.428	0.183	-0.009	0.121	-0.19	0.061	0.181	0.375529	0.168512	0.014819	0.304895	0.996657	0.512211	0.700254	0.999739	0.99987	-1.79	-2.38	-4.12	1.76	-0.08	1.17	-1.83	0.42	1.23	0.0934	0.03071	0.00085	0.09871	0.93376
1038	7	45	GATCTAATTCAGACACTACCATTACCACGGAGATTGCTAGACTATCTTAATTATAAG	AAEL006936-RB 221	AAEL006936-RB 221	AAEL006936	conserved hypothetical protein	I	0	0	0	0	0	0	0	0	0	0.169	0.042	0.038	-0.025	0.028	-0.152	0.025	0.127	0.003	0.64136	0.912224	0.913278	0.942746	0.994677	0.572945	0.990889	0.999739	0.99987	1.15	0.28	0.26	-0.17	0.19	-1.04	0.17	0.61	0.02	0.26712	0.78077	0.79735	0.86682	0.85108
1039	8	45	GAAATCCATTCGTTTATCATGATAAGCAGGAAATCAAAACTGTACGGATAGTAAAAC	AAEL003252-RA 25503	AAEL003252-RA 25503	AAEL003252	hypothetical protein	U	0	0	0	0	0	0	0	0	0	0.082	0.267	0.142	0.057	-0.035	0.242	-0.161	-0.185	0.126	0.865474	0.346099	0.636617	0.873564	0.994277	0.341318	0.904444	0.999739	0.99987	0.53	1.74	0.92	0.37	-0.23	1.57	-1.05	-0.85	0.58	0.60032	0.10139	0.36966	0.71779	0.82264
1040	7	46	GAAGATTGATCATAGGCTTGTGTATAACTTAAGGTTTCAAAGAAAGGTGTTTATTAG	AAEL003348-RC 17976	AAEL003348-RC 17976	AAEL003348	hypothetical protein	U	0	0	0	0	0	0	0	0	0	0.125	0.149	0.115	0.035	0.027	0.059	-0.007	-0.024	0.034	0.521842	0.360572	0.47098	0.865178	0.986638	0.732286	0.994681	0.999739	0.99987	1.42	1.7	1.31	0.39	0.31	0.67	-0.08	-0.2	0.28	0.17479	0.10885	0.20988	0.69856	0.76054
1042	7	47	ATTAAATATTCAGTTATGTTATTCATTCTGGTTTTATAATGTTAGATTGGTAGTTTG	AAEL001050-RA 12845	AAEL001050-RA 12845	AAEL001050	conserved hypothetical protein	D	0	0	0	0	0	0	0	0	0	0.024	0.212	0.321	-0.153	0.004	0.035	0.113	-0.188	-0.109	0.978427	0.650333	0.413839	0.737692	0.999904	0.943859	0.969425	0.999739	0.99987	0.11	0.96	1.45	-0.69	0.02	0.16	0.51	-0.6	-0.35	0.91361	0.3532	0.167	0.50077	0.98512
1043	8	47	CATCTGAAGCATCGTATCAGGTTCTTAGTTGACGAAATAGCTCGTAGCATCTATTCC	AAEL004317-RA 18356	AAEL004317-RA 18356	AAEL004317	hypothetical protein	U	0	0	0	0	0	0	0	0	0	0.378	0.925	0.538	-0.395	0.365	0.152	-0.022	-0.548	0.387	0.945084	0.791151	0.878892	0.913146	0.993524	0.966003	0.998953	0.999739	0.99987	0.25	0.6	0.35	-0.26	0.24	0.1	-0.01	-0.25	0.18	0.80836	0.55427	0.73001	0.7995	0.81467
1044	7	48	TAGCTATTTATTTATCAATGCAAGAATGTTCTCTGTTCCATAGGCCGAGGTAAGTTT	AAEL007156-RA 11376	AAEL007156-RA 11376	AAEL007156	conserved hypothetical protein	U	0	0	0	0	0	0	0	0	0	-0.065	0.285	0.203	-0.413	0.054	-0.064	-0.027	-0.349	0.082	0.902636	0.316492	0.473554	0.097269	0.986552	0.847233	0.989982	0.992179	0.99987	-0.41	1.82	1.3	-2.65	0.35	-0.41	-0.17	-1.58	0.37	0.68505	0.08729	0.21191	0.01792	0.73219
1045	8	48	AAATAAGAATGAGTAAACGAATATGGCTTAAATCTAAAGAAGTTACCTCAAATACCG	AAEL007444-RB 6476	AAEL007444-RB 6476	AAEL007444	conserved hypothetical protein	D	0	0	0	-1	0	-1	0	0	0	-0.259	-0.19	0.238	-1.5	-0.613	-1.431	-0.185	-0.069	-0.428	0.488658	0.593725	0.444565	3.3e-05	0.19999	4.4e-05	0.900861	0.999739	0.99987	-1.5	-1.1	1.37	-8.67	-3.54	-8.27	-1.07	-0.28	-1.75	0.1541	0.28814	0.18946	0	0.00282
1047	8	49	TAGCCTCCTATTCAACGTACATAATTTAAGCCCAAGCACTCATCACAATTTCAATAA	AAEL009523-RA 16252	AAEL009523-RA 16252	AAEL009523	hypothetical protein	U	0	0	0	0	0	0	0	0	0	0.177	0.181	0.208	-0.105	0.073	-0.102	0.101	-0.004	-0.028	0.729535	0.663563	0.5739	0.806635	0.986169	0.79835	0.968037	0.999739	0.99987	0.9	0.92	1.06	-0.54	0.37	-0.52	0.51	-0.01	-0.1	0.37946	0.37022	0.30389	0.59904	0.71322
1048	7	50	TTTCAACCAAACAAACAAATATCTAATCACCGCAAACCTTTCTTCTTCTTCTTCCAG	AAEL008339-RA 29036	AAEL008339-RA 29036	AAEL008339	t-box transcription factor tbx20	RTT	0	0	0	0	0	0	0	0	0	0.433	0.301	0.666	0.105	-0.085	-0.027	0.279	0.132	-0.365	0.030211	0.131825	0.001532	0.642468	0.972487	0.918148	0.506222	0.999739	0.99987	3.71	2.58	5.7	0.9	-0.73	-0.23	2.39	0.8	-2.21	0.00198	0.02049	4e-05	0.38058	0.47497
1049	8	50	GACTGAACTATGATGTCAAGTAAGTGACGAAATTCATTCTTTCAATGTTTAATTTAC	AAEL006134-RA 5081	AAEL006134-RA 5081	AAEL006134	conserved hypothetical protein	U	0	0	0	0	0	0	0	0	0	0.05	-0.192	-0.282	-0.379	0.192	-0.62	0.102	0.242	0.09	0.929899	0.580989	0.342761	0.171645	0.913722	0.020663	0.958332	0.999739	0.99987	0.29	-1.13	-1.66	-2.23	1.13	-3.65	0.6	1.01	0.38	0.77322	0.27575	0.11681	0.04075	0.27459
1050	7	51	AATGTACTACATACTCCTATATTTGCAGATTATTTTCTTCTATGTTGATTGTATATG	AAEL012503-RA 12498	AAEL012503-RA 12498	AAEL012503	nuclear transcribed mRNA catabolic process, nonsense-mediated decay, nucleus, cytoplasm, exon-exon junction complex	RTT	0	0	0	0	0	0	0	0	0	-0.063	-0.109	-0.092	-0.212	-0.021	-0.259	-0.003	0.046	-0.018	0.916361	0.792516	0.820835	0.530594	0.994677	0.401821	0.998649	0.999739	0.99987	-0.35	-0.6	-0.5	-1.17	-0.12	-1.42	-0.02	0.18	-0.07	0.73251	0.55631	0.62134	0.26058	0.9098
1051	8	51	TTATTGATACTTACTAGGTTTAGTATTCTAATTGCACGCAACTACACCGAGATGATT	AAEL013915-RA 8345	AAEL013915-RA 8345	AAEL013915	monocarboxylate transporter	TRP	0	0	1	1	0	1	0	0	0	0.278	0.391	0.839	0.97	-0.56	1.082	-0.111	-0.112	-0.449	0.548018	0.288505	0.014959	0.004516	0.441722	0.001738	0.962265	0.999739	0.99987	1.36	1.91	4.11	4.75	-2.74	5.3	-0.54	-0.39	-1.55	0.19203	0.07409	0.00086	0.00023	0.01477
1052	7	52	TTCAGTACTTCACCGGAGTTAGCGGAAGAGTCAAAAGTTTCAACTTTGATACCATAA	AAEL010188-RA 28371	AAEL010188-RA 28371	AAEL010188	conserved hypothetical protein	U	0	0	0	0	0	0	0	0	0	0.153	0.074	-0.367	0.138	0.047	0.059	-0.394	0.079	0.441	0.746625	0.86324	0.223526	0.700934	0.991123	0.878662	0.559553	0.999739	0.99987	0.86	0.42	-2.06	0.78	0.27	0.33	-2.21	0.31	1.75	0.40278	0.68324	0.05668	0.44931	0.79405
1054	7	53	TAAATTACAGTTATTATTAATTCGCAGTAGAAACCAGTAAGAACTATCATGTAGAAA	AAEL017240-RA 17258	AAEL017240-RA 17258	AAEL017240	Protein binding, DNA binding	D	0	0	0	0	0	0	0	0	0	0.052	-0.071	0.17	0.101	-0.167	-0.022	0.074	0.123	-0.241	0.888479	0.783617	0.393309	0.646036	0.841357	0.930488	0.951823	0.999739	0.99987	0.46	-0.63	1.51	0.9	-1.48	-0.19	0.65	0.77	-1.51	0.65019	0.54044	0.15168	0.38428	0.15868
1055	8	53	AATCAACGCATTTTATCATATTTTAATTTATTAGTAGCAATTCTCTTCCCATCAAAT	AAEL005141-RA 4030	AAEL005141-RA 4030	AAEL005141	conserved hypothetical protein	U	0	0	0	0	0	0	0	0	0	-0.196	-0.125	0.17	0.122	-0.248	0.193	0.047	-0.071	-0.295	0.579113	0.700383	0.547222	0.684976	0.798604	0.460246	0.981897	0.999739	0.99987	-1.3	-0.83	1.13	0.81	-1.65	1.28	0.31	-0.33	-1.39	0.21334	0.41926	0.2754	0.42912	0.11998
1056	7	54	AAACAAGATAATTTCATACGGGATCGACACTTCAACACCGTGTACAACAATTTGGTA	AAEL000582-RA 18189	AAEL000582-RA 18189	AAEL000582	pickpocket	TRP	0	0	0	0	0	0	0	0	0	0.112	0.217	0.253	-0.159	0	-0.053	0.036	-0.106	-0.036	0.709191	0.302239	0.195407	0.447621	0.999904	0.827649	0.981897	0.999739	0.99987	0.96	1.87	2.18	-1.36	0	-0.45	0.31	-0.64	-0.22	0.35182	0.0805	0.04515	0.19188	0.9976
1057	8	54	AAGCATATCGCTAGGAATATCCAAATACATTTGCCAGCTCTTCATAAGAGGAATTTC	AAEL008718-RA 26050	AAEL008718-RA 26050	AAEL008718	conserved hypothetical protein	REDOX/STRESS/MIT	0	0	0	0	0	0	0	0	0	0.009	0.082	0.068	0.035	0.006	0.108	-0.008	-0.073	0.014	0.985519	0.73294	0.771142	0.890637	0.998583	0.597626	0.996055	0.999739	0.99987	0.08	0.75	0.62	0.32	0.06	0.99	-0.07	-0.47	0.09	0.93363	0.46521	0.54422	0.75157	0.95359
1058	7	55	CAAAACTACTATTCTATATAAGTTAAAATTAGGTCAATCGGTAACGACAATTCCAAC	AAEL004913-RA 18446	AAEL004913-RA 18446	AAEL004913	adpbosylation factor, arf	D	0	0	0	0	0	0	0	0	0	0.072	-0.344	-0.293	0.704	0.207	0.288	0.257	0.416	-0.051	0.843696	0.089615	0.142413	0.000915	0.77749	0.126892	0.581614	0.905711	0.99987	0.61	-2.87	-2.45	5.88	1.73	2.4	2.15	2.46	-0.3	0.55387	0.01135	0.0268	3e-05	0.10426
[truncated: 15,737 more rows]
[truncated: 6 more columns]

## Sheet: GeneSilencing-Fig6
samplenumber	strain	feedingstatus	dsrnatarget	pool	tissue	n	exptrep	deltaCT
[truncated: 44 more rows]

[truncated: 6 more sheets: LarvalWaterData-FigS1, ElizabethkingiaCFU-FigS3, SilencingEfficiency-FigS5, BCAAmeasurements-FigS6, AAfeeding-FigS7, DengueTiters-FigS8]
