# Supplementary material for: Amino acid metabolic signaling influences Aedes aegypti midgut microbiome variability
Source: PLoS Negl Trop Dis. 2017 Jul 28;11(7):e0005677. doi: 10.1371/journal.pntd.0005677 (PMC5549995; doi:10.1371/journal.pntd.0005677)
Supplement: S1 Data — Sample names for each treatment are as follows: Rockefeller strain sucrose = GD.SMS.RockSuc.mg.Mar3.Pooled, Rockefeller strain blood fed = GD.SMS.RockBlood.mg.Mar3.Pooled, Singapore strain sucrose: = GD.SMS.SingSuc.mg.Mar3.Pooled, Singapore strain blood fed = GD.SMS.SingBlood.mg.Mar3.Pooled. (ZIP) [file pntd.0005677.s015.zip]

Archive with 3 entries (2 files):
- GD_GenbankSub_June2016.fna
- __MACOSX/
- __MACOSX/._GD_GenbankSub_June2016.fna
