# Supplementary material for: Amino acid metabolic signaling influences Aedes aegypti midgut microbiome variability
Source: PLoS Negl Trop Dis. 2017 Jul 28;11(7):e0005677. doi: 10.1371/journal.pntd.0005677 (PMC5549995; doi:10.1371/journal.pntd.0005677)
Supplement: S2 Data — For each sequence ID the following is provided: Organism, clone, collection date, location, host, isolation source, and BioSample number. (ZIP) [file pntd.0005677.s016.zip]

Archive with 3 entries (2 files):
- GD_source_modifiers_txt_filtered_2.txt
- __MACOSX/
- __MACOSX/._GD_source_modifiers_txt_filtered_2.txt
