# Supplementary material for: Amino acid metabolic signaling influences Aedes aegypti midgut microbiome variability
Source: PLoS Negl Trop Dis. 2017 Jul 28;11(7):e0005677. doi: 10.1371/journal.pntd.0005677 (PMC5549995; doi:10.1371/journal.pntd.0005677)
Supplement: S2 Data — For each sequence ID the following is provided: Organism, clone, collection date, location, host, isolation source, and BioSample number. (ZIP) [file pntd.0005677.s016.zip › GD_source_modifiers_txt_filtered_2.txt]

Sequence_ID	Organism	clone	collection-date	country	host	isolation-source	note
GD.SMS.RockBlood.mg.Mar3.Pooled.B3_697	uncultured organism	RockBlood.mg.Mar3.Pooled.B3_697	03-March-2013	United States of America	Aedes aegypti	Mosquito Midgut	SAMN07222799
GD.SMS.RockBlood.mg.Mar3.Pooled.B3_2038	uncultured organism	RockBlood.mg.Mar3.Pooled.B3_2038	03-March-2013	United States of America	Aedes aegypti	Mosquito Midgut	SAMN07222799
GD.SMS.RockBlood.mg.Mar3.Pooled.B3_2244	uncultured organism	RockBlood.mg.Mar3.Pooled.B3_2244	03-March-2013	United States of America	Aedes aegypti	Mosquito Midgut	SAMN07222799
GD.SMS.RockBlood.mg.Mar3.Pooled.B3_3984	uncultured organism	RockBlood.mg.Mar3.Pooled.B3_3984	03-March-2013	United States of America	Aedes aegypti	Mosquito Midgut	SAMN07222799
GD.SMS.RockBlood.mg.Mar3.Pooled.B3_4444	uncultured organism	RockBlood.mg.Mar3.Pooled.B3_4444	03-March-2013	United States of America	Aedes aegypti	Mosquito Midgut	SAMN07222799
GD.SMS.RockBlood.mg.Mar3.Pooled.B3_5686	uncultured organism	RockBlood.mg.Mar3.Pooled.B3_5686	03-March-2013	United States of America	Aedes aegypti	Mosquito Midgut	SAMN07222799
GD.SMS.RockBlood.mg.Mar3.Pooled.B3_5901	uncultured organism	RockBlood.mg.Mar3.Pooled.B3_5901	03-March-2013	United States of America	Aedes aegypti	Mosquito Midgut	SAMN07222799
GD.SMS.RockBlood.mg.Mar3.Pooled.B3_6501	uncultured organism	RockBlood.mg.Mar3.Pooled.B3_6501	03-March-2013	United States of America	Aedes aegypti	Mosquito Midgut	SAMN07222799
GD.SMS.RockBlood.mg.Mar3.Pooled.B3_7824	uncultured organism	RockBlood.mg.Mar3.Pooled.B3_7824	03-March-2013	United States of America	Aedes aegypti	Mosquito Midgut	SAMN07222799
GD.SMS.RockBlood.mg.Mar3.Pooled.B3_7875	uncultured organism	RockBlood.mg.Mar3.Pooled.B3_7875	03-March-2013	United States of America	Aedes aegypti	Mosquito Midgut	SAMN07222799
GD.SMS.RockBlood.mg.Mar3.Pooled.B3_9694	uncultured organism	RockBlood.mg.Mar3.Pooled.B3_9694	03-March-2013	United States of America	Aedes aegypti	Mosquito Midgut	SAMN07222799
GD.SMS.RockBlood.mg.Mar3.Pooled.B3_10064	uncultured organism	RockBlood.mg.Mar3.Pooled.B3_10064	03-March-2013	United States of America	Aedes aegypti	Mosquito Midgut	SAMN07222799
GD.SMS.RockBlood.mg.Mar3.Pooled.B3_10106	uncultured organism	RockBlood.mg.Mar3.Pooled.B3_10106	03-March-2013	United States of America	Aedes aegypti	Mosquito Midgut	SAMN07222799
GD.SMS.RockBlood.mg.Mar3.Pooled.B3_10562	uncultured organism	RockBlood.mg.Mar3.Pooled.B3_10562	03-March-2013	United States of America	Aedes aegypti	Mosquito Midgut	SAMN07222799
GD.SMS.RockBlood.mg.Mar3.Pooled.B3_11466	uncultured organism	RockBlood.mg.Mar3.Pooled.B3_11466	03-March-2013	United States of America	Aedes aegypti	Mosquito Midgut	SAMN07222799
GD.SMS.RockBlood.mg.Mar3.Pooled.B3_13241	uncultured organism	RockBlood.mg.Mar3.Pooled.B3_13241	03-March-2013	United States of America	Aedes aegypti	Mosquito Midgut	SAMN07222799
GD.SMS.RockBlood.mg.Mar3.Pooled.B3_13355	uncultured organism	RockBlood.mg.Mar3.Pooled.B3_13355	03-March-2013	United States of America	Aedes aegypti	Mosquito Midgut	SAMN07222799
GD.SMS.RockBlood.mg.Mar3.Pooled.B3_13895	uncultured organism	RockBlood.mg.Mar3.Pooled.B3_13895	03-March-2013	United States of America	Aedes aegypti	Mosquito Midgut	SAMN07222799
GD.SMS.RockBlood.mg.Mar3.Pooled.B3_14838	uncultured organism	RockBlood.mg.Mar3.Pooled.B3_14838	03-March-2013	United States of America	Aedes aegypti	Mosquito Midgut	SAMN07222799
GD.SMS.RockBlood.mg.Mar3.Pooled.B3_16310	uncultured organism	RockBlood.mg.Mar3.Pooled.B3_16310	03-March-2013	United States of America	Aedes aegypti	Mosquito Midgut	SAMN07222799
GD.SMS.RockBlood.mg.Mar3.Pooled.B3_17234	uncultured organism	RockBlood.mg.Mar3.Pooled.B3_17234	03-March-2013	United States of America	Aedes aegypti	Mosquito Midgut	SAMN07222799
GD.SMS.RockBlood.mg.Mar3.Pooled.B3_18201	uncultured organism	RockBlood.mg.Mar3.Pooled.B3_18201	03-March-2013	United States of America	Aedes aegypti	Mosquito Midgut	SAMN07222799
GD.SMS.RockBlood.mg.Mar3.Pooled.B3_19751	uncultured organism	RockBlood.mg.Mar3.Pooled.B3_19751	03-March-2013	United States of America	Aedes aegypti	Mosquito Midgut	SAMN07222799
GD.SMS.RockBlood.mg.Mar3.Pooled.B3_20350	uncultured organism	RockBlood.mg.Mar3.Pooled.B3_20350	03-March-2013	United States of America	Aedes aegypti	Mosquito Midgut	SAMN07222799
GD.SMS.RockBlood.mg.Mar3.Pooled.B3_20390	uncultured organism	RockBlood.mg.Mar3.Pooled.B3_20390	03-March-2013	United States of America	Aedes aegypti	Mosquito Midgut	SAMN07222799
GD.SMS.RockBlood.mg.Mar3.Pooled.B3_21206	uncultured organism	RockBlood.mg.Mar3.Pooled.B3_21206	03-March-2013	United States of America	Aedes aegypti	Mosquito Midgut	SAMN07222799
GD.SMS.RockBlood.mg.Mar3.Pooled.B3_22022	uncultured organism	RockBlood.mg.Mar3.Pooled.B3_22022	03-March-2013	United States of America	Aedes aegypti	Mosquito Midgut	SAMN07222799
GD.SMS.RockBlood.mg.Mar3.Pooled.B3_22754	uncultured organism	RockBlood.mg.Mar3.Pooled.B3_22754	03-March-2013	United States of America	Aedes aegypti	Mosquito Midgut	SAMN07222799
GD.SMS.RockBlood.mg.Mar3.Pooled.B3_25602	uncultured organism	RockBlood.mg.Mar3.Pooled.B3_25602	03-March-2013	United States of America	Aedes aegypti	Mosquito Midgut	SAMN07222799
GD.SMS.RockBlood.mg.Mar3.Pooled.B3_27223	uncultured organism	RockBlood.mg.Mar3.Pooled.B3_27223	03-March-2013	United States of America	Aedes aegypti	Mosquito Midgut	SAMN07222799
GD.SMS.RockBlood.mg.Mar3.Pooled.B3_27700	uncultured organism	RockBlood.mg.Mar3.Pooled.B3_27700	03-March-2013	United States of America	Aedes aegypti	Mosquito Midgut	SAMN07222799
GD.SMS.RockBlood.mg.Mar3.Pooled.B3_28178	uncultured organism	RockBlood.mg.Mar3.Pooled.B3_28178	03-March-2013	United States of America	Aedes aegypti	Mosquito Midgut	SAMN07222799
GD.SMS.RockBlood.mg.Mar3.Pooled.B3_29134	uncultured organism	RockBlood.mg.Mar3.Pooled.B3_29134	03-March-2013	United States of America	Aedes aegypti	Mosquito Midgut	SAMN07222799
GD.SMS.RockBlood.mg.Mar3.Pooled.B3_30048	uncultured organism	RockBlood.mg.Mar3.Pooled.B3_30048	03-March-2013	United States of America	Aedes aegypti	Mosquito Midgut	SAMN07222799
GD.SMS.RockBlood.mg.Mar3.Pooled.B3_30991	uncultured organism	RockBlood.mg.Mar3.Pooled.B3_30991	03-March-2013	United States of America	Aedes aegypti	Mosquito Midgut	SAMN07222799
GD.SMS.RockBlood.mg.Mar3.Pooled.B3_33423	uncultured organism	RockBlood.mg.Mar3.Pooled.B3_33423	03-March-2013	United States of America	Aedes aegypti	Mosquito Midgut	SAMN07222799
GD.SMS.RockBlood.mg.Mar3.Pooled.B3_33591	uncultured organism	RockBlood.mg.Mar3.Pooled.B3_33591	03-March-2013	United States of America	Aedes aegypti	Mosquito Midgut	SAMN07222799
GD.SMS.RockBlood.mg.Mar3.Pooled.B3_33939	uncultured organism	RockBlood.mg.Mar3.Pooled.B3_33939	03-March-2013	United States of America	Aedes aegypti	Mosquito Midgut	SAMN07222799
GD.SMS.RockBlood.mg.Mar3.Pooled.B3_35203	uncultured organism	RockBlood.mg.Mar3.Pooled.B3_35203	03-March-2013	United States of America	Aedes aegypti	Mosquito Midgut	SAMN07222799
GD.SMS.RockBlood.mg.Mar3.Pooled.B3_35713	uncultured organism	RockBlood.mg.Mar3.Pooled.B3_35713	03-March-2013	United States of America	Aedes aegypti	Mosquito Midgut	SAMN07222799
GD.SMS.RockBlood.mg.Mar3.Pooled.B3_35995	uncultured organism	RockBlood.mg.Mar3.Pooled.B3_35995	03-March-2013	United States of America	Aedes aegypti	Mosquito Midgut	SAMN07222799
GD.SMS.RockBlood.mg.Mar3.Pooled.B3_37888	uncultured organism	RockBlood.mg.Mar3.Pooled.B3_37888	03-March-2013	United States of America	Aedes aegypti	Mosquito Midgut	SAMN07222799
GD.SMS.RockBlood.mg.Mar3.Pooled.B3_37960	uncultured organism	RockBlood.mg.Mar3.Pooled.B3_37960	03-March-2013	United States of America	Aedes aegypti	Mosquito Midgut	SAMN07222799
GD.SMS.RockBlood.mg.Mar3.Pooled.B3_38742	uncultured organism	RockBlood.mg.Mar3.Pooled.B3_38742	03-March-2013	United States of America	Aedes aegypti	Mosquito Midgut	SAMN07222799
GD.SMS.RockBlood.mg.Mar3.Pooled.B3_41499	uncultured organism	RockBlood.mg.Mar3.Pooled.B3_41499	03-March-2013	United States of America	Aedes aegypti	Mosquito Midgut	SAMN07222799
GD.SMS.RockBlood.mg.Mar3.Pooled.B3_43808	uncultured organism	RockBlood.mg.Mar3.Pooled.B3_43808	03-March-2013	United States of America	Aedes aegypti	Mosquito Midgut	SAMN07222799
GD.SMS.RockBlood.mg.Mar3.Pooled.B3_44148	uncultured organism	RockBlood.mg.Mar3.Pooled.B3_44148	03-March-2013	United States of America	Aedes aegypti	Mosquito Midgut	SAMN07222799
GD.SMS.RockBlood.mg.Mar3.Pooled.B3_44969	uncultured organism	RockBlood.mg.Mar3.Pooled.B3_44969	03-March-2013	United States of America	Aedes aegypti	Mosquito Midgut	SAMN07222799
GD.SMS.RockBlood.mg.Mar3.Pooled.B3_46078	uncultured organism	RockBlood.mg.Mar3.Pooled.B3_46078	03-March-2013	United States of America	Aedes aegypti	Mosquito Midgut	SAMN07222799
GD.SMS.RockBlood.mg.Mar3.Pooled.B3_46301	uncultured organism	RockBlood.mg.Mar3.Pooled.B3_46301	03-March-2013	United States of America	Aedes aegypti	Mosquito Midgut	SAMN07222799
GD.SMS.RockBlood.mg.Mar3.Pooled.B3_46707	uncultured organism	RockBlood.mg.Mar3.Pooled.B3_46707	03-March-2013	United States of America	Aedes aegypti	Mosquito Midgut	SAMN07222799
GD.SMS.RockBlood.mg.Mar3.Pooled.B3_48083	uncultured organism	RockBlood.mg.Mar3.Pooled.B3_48083	03-March-2013	United States of America	Aedes aegypti	Mosquito Midgut	SAMN07222799
GD.SMS.RockBlood.mg.Mar3.Pooled.B3_48353	uncultured organism	RockBlood.mg.Mar3.Pooled.B3_48353	03-March-2013	United States of America	Aedes aegypti	Mosquito Midgut	SAMN07222799
GD.SMS.RockBlood.mg.Mar3.Pooled.B3_48404	uncultured organism	RockBlood.mg.Mar3.Pooled.B3_48404	03-March-2013	United States of America	Aedes aegypti	Mosquito Midgut	SAMN07222799
GD.SMS.RockBlood.mg.Mar3.Pooled.B3_48507	uncultured organism	RockBlood.mg.Mar3.Pooled.B3_48507	03-March-2013	United States of America	Aedes aegypti	Mosquito Midgut	SAMN07222799
GD.SMS.RockBlood.mg.Mar3.Pooled.B3_49664	uncultured organism	RockBlood.mg.Mar3.Pooled.B3_49664	03-March-2013	United States of America	Aedes aegypti	Mosquito Midgut	SAMN07222799
GD.SMS.RockBlood.mg.Mar3.Pooled.B3_50747	uncultured organism	RockBlood.mg.Mar3.Pooled.B3_50747	03-March-2013	United States of America	Aedes aegypti	Mosquito Midgut	SAMN07222799
GD.SMS.RockBlood.mg.Mar3.Pooled.B3_51029	uncultured organism	RockBlood.mg.Mar3.Pooled.B3_51029	03-March-2013	United States of America	Aedes aegypti	Mosquito Midgut	SAMN07222799
GD.SMS.RockBlood.mg.Mar3.Pooled.B3_53555	uncultured organism	RockBlood.mg.Mar3.Pooled.B3_53555	03-March-2013	United States of America	Aedes aegypti	Mosquito Midgut	SAMN07222799
GD.SMS.RockBlood.mg.Mar3.Pooled.B3_55886	uncultured organism	RockBlood.mg.Mar3.Pooled.B3_55886	03-March-2013	United States of America	Aedes aegypti	Mosquito Midgut	SAMN07222799
GD.SMS.RockBlood.mg.Mar3.Pooled.B3_56073	uncultured organism	RockBlood.mg.Mar3.Pooled.B3_56073	03-March-2013	United States of America	Aedes aegypti	Mosquito Midgut	SAMN07222799
GD.SMS.RockBlood.mg.Mar3.Pooled.B3_56083	uncultured organism	RockBlood.mg.Mar3.Pooled.B3_56083	03-March-2013	United States of America	Aedes aegypti	Mosquito Midgut	SAMN07222799
GD.SMS.RockBlood.mg.Mar3.Pooled.B3_57930	uncultured organism	RockBlood.mg.Mar3.Pooled.B3_57930	03-March-2013	United States of America	Aedes aegypti	Mosquito Midgut	SAMN07222799
GD.SMS.RockBlood.mg.Mar3.Pooled.B3_59510	uncultured organism	RockBlood.mg.Mar3.Pooled.B3_59510	03-March-2013	United States of America	Aedes aegypti	Mosquito Midgut	SAMN07222799
GD.SMS.RockBlood.mg.Mar3.Pooled.B3_59798	uncultured organism	RockBlood.mg.Mar3.Pooled.B3_59798	03-March-2013	United States of America	Aedes aegypti	Mosquito Midgut	SAMN07222799
GD.SMS.RockBlood.mg.Mar3.Pooled.B3_59857	uncultured organism	RockBlood.mg.Mar3.Pooled.B3_59857	03-March-2013	United States of America	Aedes aegypti	Mosquito Midgut	SAMN07222799
GD.SMS.RockBlood.mg.Mar3.Pooled.B3_59869	uncultured organism	RockBlood.mg.Mar3.Pooled.B3_59869	03-March-2013	United States of America	Aedes aegypti	Mosquito Midgut	SAMN07222799
GD.SMS.RockBlood.mg.Mar3.Pooled.B3_60951	uncultured organism	RockBlood.mg.Mar3.Pooled.B3_60951	03-March-2013	United States of America	Aedes aegypti	Mosquito Midgut	SAMN07222799
GD.SMS.RockBlood.mg.Mar3.Pooled.B3_61914	uncultured organism	RockBlood.mg.Mar3.Pooled.B3_61914	03-March-2013	United States of America	Aedes aegypti	Mosquito Midgut	SAMN07222799
GD.SMS.RockBlood.mg.Mar3.Pooled.B3_62553	uncultured organism	RockBlood.mg.Mar3.Pooled.B3_62553	03-March-2013	United States of America	Aedes aegypti	Mosquito Midgut	SAMN07222799
GD.SMS.RockBlood.mg.Mar3.Pooled.B3_64198	uncultured organism	RockBlood.mg.Mar3.Pooled.B3_64198	03-March-2013	United States of America	Aedes aegypti	Mosquito Midgut	SAMN07222799
GD.SMS.RockBlood.mg.Mar3.Pooled.B3_66032	uncultured organism	RockBlood.mg.Mar3.Pooled.B3_66032	03-March-2013	United States of America	Aedes aegypti	Mosquito Midgut	SAMN07222799
GD.SMS.RockBlood.mg.Mar3.Pooled.B3_66154	uncultured organism	RockBlood.mg.Mar3.Pooled.B3_66154	03-March-2013	United States of America	Aedes aegypti	Mosquito Midgut	SAMN07222799
GD.SMS.RockBlood.mg.Mar3.Pooled.B3_66401	uncultured organism	RockBlood.mg.Mar3.Pooled.B3_66401	03-March-2013	United States of America	Aedes aegypti	Mosquito Midgut	SAMN07222799
GD.SMS.RockBlood.mg.Mar3.Pooled.B3_66875	uncultured organism	RockBlood.mg.Mar3.Pooled.B3_66875	03-March-2013	United States of America	Aedes aegypti	Mosquito Midgut	SAMN07222799
GD.SMS.RockBlood.mg.Mar3.Pooled.B3_67366	uncultured organism	RockBlood.mg.Mar3.Pooled.B3_67366	03-March-2013	United States of America	Aedes aegypti	Mosquito Midgut	SAMN07222799
GD.SMS.RockBlood.mg.Mar3.Pooled.B3_67558	uncultured organism	RockBlood.mg.Mar3.Pooled.B3_67558	03-March-2013	United States of America	Aedes aegypti	Mosquito Midgut	SAMN07222799
GD.SMS.RockBlood.mg.Mar3.Pooled.B3_67866	uncultured organism	RockBlood.mg.Mar3.Pooled.B3_67866	03-March-2013	United States of America	Aedes aegypti	Mosquito Midgut	SAMN07222799
GD.SMS.RockBlood.mg.Mar3.Pooled.B3_69104	uncultured organism	RockBlood.mg.Mar3.Pooled.B3_69104	03-March-2013	United States of America	Aedes aegypti	Mosquito Midgut	SAMN07222799
GD.SMS.RockBlood.mg.Mar3.Pooled.B3_69905	uncultured organism	RockBlood.mg.Mar3.Pooled.B3_69905	03-March-2013	United States of America	Aedes aegypti	Mosquito Midgut	SAMN07222799
GD.SMS.RockBlood.mg.Mar3.Pooled.B3_70621	uncultured organism	RockBlood.mg.Mar3.Pooled.B3_70621	03-March-2013	United States of America	Aedes aegypti	Mosquito Midgut	SAMN07222799
GD.SMS.RockBlood.mg.Mar3.Pooled.B3_72287	uncultured organism	RockBlood.mg.Mar3.Pooled.B3_72287	03-March-2013	United States of America	Aedes aegypti	Mosquito Midgut	SAMN07222799
GD.SMS.RockBlood.mg.Mar3.Pooled.B3_72923	uncultured organism	RockBlood.mg.Mar3.Pooled.B3_72923	03-March-2013	United States of America	Aedes aegypti	Mosquito Midgut	SAMN07222799
GD.SMS.RockBlood.mg.Mar3.Pooled.B3_73400	uncultured organism	RockBlood.mg.Mar3.Pooled.B3_73400	03-March-2013	United States of America	Aedes aegypti	Mosquito Midgut	SAMN07222799
GD.SMS.RockBlood.mg.Mar3.Pooled.B3_74107	uncultured organism	RockBlood.mg.Mar3.Pooled.B3_74107	03-March-2013	United States of America	Aedes aegypti	Mosquito Midgut	SAMN07222799
GD.SMS.RockBlood.mg.Mar3.Pooled.B3_76517	uncultured organism	RockBlood.mg.Mar3.Pooled.B3_76517	03-March-2013	United States of America	Aedes aegypti	Mosquito Midgut	SAMN07222799
GD.SMS.RockBlood.mg.Mar3.Pooled.B3_78132	uncultured organism	RockBlood.mg.Mar3.Pooled.B3_78132	03-March-2013	United States of America	Aedes aegypti	Mosquito Midgut	SAMN07222799
GD.SMS.RockBlood.mg.Mar3.Pooled.B3_78282	uncultured organism	RockBlood.mg.Mar3.Pooled.B3_78282	03-March-2013	United States of America	Aedes aegypti	Mosquito Midgut	SAMN07222799
GD.SMS.RockBlood.mg.Mar3.Pooled.B3_79156	uncultured organism	RockBlood.mg.Mar3.Pooled.B3_79156	03-March-2013	United States of America	Aedes aegypti	Mosquito Midgut	SAMN07222799
GD.SMS.RockBlood.mg.Mar3.Pooled.B3_79711	uncultured organism	RockBlood.mg.Mar3.Pooled.B3_79711	03-March-2013	United States of America	Aedes aegypti	Mosquito Midgut	SAMN07222799
GD.SMS.RockBlood.mg.Mar3.Pooled.B3_79835	uncultured organism	RockBlood.mg.Mar3.Pooled.B3_79835	03-March-2013	United States of America	Aedes aegypti	Mosquito Midgut	SAMN07222799
GD.SMS.RockBlood.mg.Mar3.Pooled.B3_80523	uncultured organism	RockBlood.mg.Mar3.Pooled.B3_80523	03-March-2013	United States of America	Aedes aegypti	Mosquito Midgut	SAMN07222799
GD.SMS.RockBlood.mg.Mar3.Pooled.B3_81410	uncultured organism	RockBlood.mg.Mar3.Pooled.B3_81410	03-March-2013	United States of America	Aedes aegypti	Mosquito Midgut	SAMN07222799
GD.SMS.RockBlood.mg.Mar3.Pooled.B3_81493	uncultured organism	RockBlood.mg.Mar3.Pooled.B3_81493	03-March-2013	United States of America	Aedes aegypti	Mosquito Midgut	SAMN07222799
GD.SMS.RockBlood.mg.Mar3.Pooled.B3_82464	uncultured organism	RockBlood.mg.Mar3.Pooled.B3_82464	03-March-2013	United States of America	Aedes aegypti	Mosquito Midgut	SAMN07222799
GD.SMS.RockBlood.mg.Mar3.Pooled.B3_84338	uncultured organism	RockBlood.mg.Mar3.Pooled.B3_84338	03-March-2013	United States of America	Aedes aegypti	Mosquito Midgut	SAMN07222799
GD.SMS.RockBlood.mg.Mar3.Pooled.B3_84805	uncultured organism	RockBlood.mg.Mar3.Pooled.B3_84805	03-March-2013	United States of America	Aedes aegypti	Mosquito Midgut	SAMN07222799
GD.SMS.RockBlood.mg.Mar3.Pooled.B3_86513	uncultured organism	RockBlood.mg.Mar3.Pooled.B3_86513	03-March-2013	United States of America	Aedes aegypti	Mosquito Midgut	SAMN07222799
GD.SMS.RockBlood.mg.Mar3.Pooled.B3_86818	uncultured organism	RockBlood.mg.Mar3.Pooled.B3_86818	03-March-2013	United States of America	Aedes aegypti	Mosquito Midgut	SAMN07222799
GD.SMS.RockBlood.mg.Mar3.Pooled.B3_87545	uncultured organism	RockBlood.mg.Mar3.Pooled.B3_87545	03-March-2013	United States of America	Aedes aegypti	Mosquito Midgut	SAMN07222799
GD.SMS.RockBlood.mg.Mar3.Pooled.B3_87960	uncultured organism	RockBlood.mg.Mar3.Pooled.B3_87960	03-March-2013	United States of America	Aedes aegypti	Mosquito Midgut	SAMN07222799
GD.SMS.RockBlood.mg.Mar3.Pooled.B3_88934	uncultured organism	RockBlood.mg.Mar3.Pooled.B3_88934	03-March-2013	United States of America	Aedes aegypti	Mosquito Midgut	SAMN07222799
GD.SMS.RockBlood.mg.Mar3.Pooled.B3_89084	uncultured organism	RockBlood.mg.Mar3.Pooled.B3_89084	03-March-2013	United States of America	Aedes aegypti	Mosquito Midgut	SAMN07222799
GD.SMS.RockBlood.mg.Mar3.Pooled.B3_91090	uncultured organism	RockBlood.mg.Mar3.Pooled.B3_91090	03-March-2013	United States of America	Aedes aegypti	Mosquito Midgut	SAMN07222799
GD.SMS.RockBlood.mg.Mar3.Pooled.B3_91332	uncultured organism	RockBlood.mg.Mar3.Pooled.B3_91332	03-March-2013	United States of America	Aedes aegypti	Mosquito Midgut	SAMN07222799
GD.SMS.RockBlood.mg.Mar3.Pooled.B3_91377	uncultured organism	RockBlood.mg.Mar3.Pooled.B3_91377	03-March-2013	United States of America	Aedes aegypti	Mosquito Midgut	SAMN07222799
GD.SMS.RockBlood.mg.Mar3.Pooled.B3_92021	uncultured organism	RockBlood.mg.Mar3.Pooled.B3_92021	03-March-2013	United States of America	Aedes aegypti	Mosquito Midgut	SAMN07222799
GD.SMS.RockBlood.mg.Mar3.Pooled.B3_92687	uncultured organism	RockBlood.mg.Mar3.Pooled.B3_92687	03-March-2013	United States of America	Aedes aegypti	Mosquito Midgut	SAMN07222799
GD.SMS.RockBlood.mg.Mar3.Pooled.B3_93468	uncultured organism	RockBlood.mg.Mar3.Pooled.B3_93468	03-March-2013	United States of America	Aedes aegypti	Mosquito Midgut	SAMN07222799
GD.SMS.RockBlood.mg.Mar3.Pooled.B3_93836	uncultured organism	RockBlood.mg.Mar3.Pooled.B3_93836	03-March-2013	United States of America	Aedes aegypti	Mosquito Midgut	SAMN07222799
GD.SMS.RockBlood.mg.Mar3.Pooled.B3_95454	uncultured organism	RockBlood.mg.Mar3.Pooled.B3_95454	03-March-2013	United States of America	Aedes aegypti	Mosquito Midgut	SAMN07222799
GD.SMS.RockBlood.mg.Mar3.Pooled.B3_96520	uncultured organism	RockBlood.mg.Mar3.Pooled.B3_96520	03-March-2013	United States of America	Aedes aegypti	Mosquito Midgut	SAMN07222799
GD.SMS.RockBlood.mg.Mar3.Pooled.B3_96864	uncultured organism	RockBlood.mg.Mar3.Pooled.B3_96864	03-March-2013	United States of America	Aedes aegypti	Mosquito Midgut	SAMN07222799
GD.SMS.RockBlood.mg.Mar3.Pooled.B3_97370	uncultured organism	RockBlood.mg.Mar3.Pooled.B3_97370	03-March-2013	United States of America	Aedes aegypti	Mosquito Midgut	SAMN07222799
GD.SMS.RockBlood.mg.Mar3.Pooled.B3_99300	uncultured organism	RockBlood.mg.Mar3.Pooled.B3_99300	03-March-2013	United States of America	Aedes aegypti	Mosquito Midgut	SAMN07222799
GD.SMS.RockBlood.mg.Mar3.Pooled.B3_99756	uncultured organism	RockBlood.mg.Mar3.Pooled.B3_99756	03-March-2013	United States of America	Aedes aegypti	Mosquito Midgut	SAMN07222799
GD.SMS.RockBlood.mg.Mar3.Pooled.B3_99959	uncultured organism	RockBlood.mg.Mar3.Pooled.B3_99959	03-March-2013	United States of America	Aedes aegypti	Mosquito Midgut	SAMN07222799
GD.SMS.RockBlood.mg.Mar3.Pooled.B3_100692	uncultured organism	RockBlood.mg.Mar3.Pooled.B3_100692	03-March-2013	United States of America	Aedes aegypti	Mosquito Midgut	SAMN07222799
GD.SMS.RockBlood.mg.Mar3.Pooled.B3_102838	uncultured organism	RockBlood.mg.Mar3.Pooled.B3_102838	03-March-2013	United States of America	Aedes aegypti	Mosquito Midgut	SAMN07222799
GD.SMS.RockBlood.mg.Mar3.Pooled.B3_103878	uncultured organism	RockBlood.mg.Mar3.Pooled.B3_103878	03-March-2013	United States of America	Aedes aegypti	Mosquito Midgut	SAMN07222799
GD.SMS.RockBlood.mg.Mar3.Pooled.B3_104411	uncultured organism	RockBlood.mg.Mar3.Pooled.B3_104411	03-March-2013	United States of America	Aedes aegypti	Mosquito Midgut	SAMN07222799
GD.SMS.RockBlood.mg.Mar3.Pooled.B3_104728	uncultured organism	RockBlood.mg.Mar3.Pooled.B3_104728	03-March-2013	United States of America	Aedes aegypti	Mosquito Midgut	SAMN07222799
GD.SMS.RockBlood.mg.Mar3.Pooled.B3_105443	uncultured organism	RockBlood.mg.Mar3.Pooled.B3_105443	03-March-2013	United States of America	Aedes aegypti	Mosquito Midgut	SAMN07222799
GD.SMS.RockBlood.mg.Mar3.Pooled.B3_105547	uncultured organism	RockBlood.mg.Mar3.Pooled.B3_105547	03-March-2013	United States of America	Aedes aegypti	Mosquito Midgut	SAMN07222799
GD.SMS.RockBlood.mg.Mar3.Pooled.B3_108843	uncultured organism	RockBlood.mg.Mar3.Pooled.B3_108843	03-March-2013	United States of America	Aedes aegypti	Mosquito Midgut	SAMN07222799
GD.SMS.RockBlood.mg.Mar3.Pooled.B3_111607	uncultured organism	RockBlood.mg.Mar3.Pooled.B3_111607	03-March-2013	United States of America	Aedes aegypti	Mosquito Midgut	SAMN07222799
GD.SMS.RockBlood.mg.Mar3.Pooled.B3_111964	uncultured organism	RockBlood.mg.Mar3.Pooled.B3_111964	03-March-2013	United States of America	Aedes aegypti	Mosquito Midgut	SAMN07222799
GD.SMS.RockBlood.mg.Mar3.Pooled.B3_113264	uncultured organism	RockBlood.mg.Mar3.Pooled.B3_113264	03-March-2013	United States of America	Aedes aegypti	Mosquito Midgut	SAMN07222799
GD.SMS.RockBlood.mg.Mar3.Pooled.B3_115487	uncultured organism	RockBlood.mg.Mar3.Pooled.B3_115487	03-March-2013	United States of America	Aedes aegypti	Mosquito Midgut	SAMN07222799
GD.SMS.RockBlood.mg.Mar3.Pooled.B3_116931	uncultured organism	RockBlood.mg.Mar3.Pooled.B3_116931	03-March-2013	United States of America	Aedes aegypti	Mosquito Midgut	SAMN07222799
GD.SMS.RockBlood.mg.Mar3.Pooled.B3_117119	uncultured organism	RockBlood.mg.Mar3.Pooled.B3_117119	03-March-2013	United States of America	Aedes aegypti	Mosquito Midgut	SAMN07222799
GD.SMS.RockBlood.mg.Mar3.Pooled.B3_118533	uncultured organism	RockBlood.mg.Mar3.Pooled.B3_118533	03-March-2013	United States of America	Aedes aegypti	Mosquito Midgut	SAMN07222799
GD.SMS.RockBlood.mg.Mar3.Pooled.B3_120100	uncultured organism	RockBlood.mg.Mar3.Pooled.B3_120100	03-March-2013	United States of America	Aedes aegypti	Mosquito Midgut	SAMN07222799
GD.SMS.RockBlood.mg.Mar3.Pooled.B3_121234	uncultured organism	RockBlood.mg.Mar3.Pooled.B3_121234	03-March-2013	United States of America	Aedes aegypti	Mosquito Midgut	SAMN07222799
GD.SMS.RockBlood.mg.Mar3.Pooled.B3_121491	uncultured organism	RockBlood.mg.Mar3.Pooled.B3_121491	03-March-2013	United States of America	Aedes aegypti	Mosquito Midgut	SAMN07222799
GD.SMS.RockBlood.mg.Mar3.Pooled.B3_121962	uncultured organism	RockBlood.mg.Mar3.Pooled.B3_121962	03-March-2013	United States of America	Aedes aegypti	Mosquito Midgut	SAMN07222799
GD.SMS.RockBlood.mg.Mar3.Pooled.B3_122028	uncultured organism	RockBlood.mg.Mar3.Pooled.B3_122028	03-March-2013	United States of America	Aedes aegypti	Mosquito Midgut	SAMN07222799
GD.SMS.RockBlood.mg.Mar3.Pooled.B3_122388	uncultured organism	RockBlood.mg.Mar3.Pooled.B3_122388	03-March-2013	United States of America	Aedes aegypti	Mosquito Midgut	SAMN07222799
GD.SMS.RockBlood.mg.Mar3.Pooled.B3_123053	uncultured organism	RockBlood.mg.Mar3.Pooled.B3_123053	03-March-2013	United States of America	Aedes aegypti	Mosquito Midgut	SAMN07222799
GD.SMS.RockBlood.mg.Mar3.Pooled.B3_123102	uncultured organism	RockBlood.mg.Mar3.Pooled.B3_123102	03-March-2013	United States of America	Aedes aegypti	Mosquito Midgut	SAMN07222799
GD.SMS.RockBlood.mg.Mar3.Pooled.B3_123146	uncultured organism	RockBlood.mg.Mar3.Pooled.B3_123146	03-March-2013	United States of America	Aedes aegypti	Mosquito Midgut	SAMN07222799
GD.SMS.RockBlood.mg.Mar3.Pooled.B3_123211	uncultured organism	RockBlood.mg.Mar3.Pooled.B3_123211	03-March-2013	United States of America	Aedes aegypti	Mosquito Midgut	SAMN07222799
GD.SMS.RockBlood.mg.Mar3.Pooled.B3_123451	uncultured organism	RockBlood.mg.Mar3.Pooled.B3_123451	03-March-2013	United States of America	Aedes aegypti	Mosquito Midgut	SAMN07222799
GD.SMS.RockBlood.mg.Mar3.Pooled.B3_123580	uncultured organism	RockBlood.mg.Mar3.Pooled.B3_123580	03-March-2013	United States of America	Aedes aegypti	Mosquito Midgut	SAMN07222799
GD.SMS.RockBlood.mg.Mar3.Pooled.B3_124321	uncultured organism	RockBlood.mg.Mar3.Pooled.B3_124321	03-March-2013	United States of America	Aedes aegypti	Mosquito Midgut	SAMN07222799
GD.SMS.RockBlood.mg.Mar3.Pooled.B3_125842	uncultured organism	RockBlood.mg.Mar3.Pooled.B3_125842	03-March-2013	United States of America	Aedes aegypti	Mosquito Midgut	SAMN07222799
GD.SMS.RockBlood.mg.Mar3.Pooled.B3_127464	uncultured organism	RockBlood.mg.Mar3.Pooled.B3_127464	03-March-2013	United States of America	Aedes aegypti	Mosquito Midgut	SAMN07222799
GD.SMS.RockBlood.mg.Mar3.Pooled.B3_127836	uncultured organism	RockBlood.mg.Mar3.Pooled.B3_127836	03-March-2013	United States of America	Aedes aegypti	Mosquito Midgut	SAMN07222799
GD.SMS.RockBlood.mg.Mar3.Pooled.B3_129797	uncultured organism	RockBlood.mg.Mar3.Pooled.B3_129797	03-March-2013	United States of America	Aedes aegypti	Mosquito Midgut	SAMN07222799
GD.SMS.RockBlood.mg.Mar3.Pooled.B3_130025	uncultured organism	RockBlood.mg.Mar3.Pooled.B3_130025	03-March-2013	United States of America	Aedes aegypti	Mosquito Midgut	SAMN07222799
GD.SMS.RockBlood.mg.Mar3.Pooled.B3_131794	uncultured organism	RockBlood.mg.Mar3.Pooled.B3_131794	03-March-2013	United States of America	Aedes aegypti	Mosquito Midgut	SAMN07222799
GD.SMS.RockBlood.mg.Mar3.Pooled.B3_135854	uncultured organism	RockBlood.mg.Mar3.Pooled.B3_135854	03-March-2013	United States of America	Aedes aegypti	Mosquito Midgut	SAMN07222799
GD.SMS.RockBlood.mg.Mar3.Pooled.B3_137390	uncultured organism	RockBlood.mg.Mar3.Pooled.B3_137390	03-March-2013	United States of America	Aedes aegypti	Mosquito Midgut	SAMN07222799
GD.SMS.RockBlood.mg.Mar3.Pooled.B3_137612	uncultured organism	RockBlood.mg.Mar3.Pooled.B3_137612	03-March-2013	United States of America	Aedes aegypti	Mosquito Midgut	SAMN07222799
GD.SMS.RockBlood.mg.Mar3.Pooled.B3_138305	uncultured organism	RockBlood.mg.Mar3.Pooled.B3_138305	03-March-2013	United States of America	Aedes aegypti	Mosquito Midgut	SAMN07222799
GD.SMS.RockBlood.mg.Mar3.Pooled.B3_138420	uncultured organism	RockBlood.mg.Mar3.Pooled.B3_138420	03-March-2013	United States of America	Aedes aegypti	Mosquito Midgut	SAMN07222799
GD.SMS.RockBlood.mg.Mar3.Pooled.B3_138497	uncultured organism	RockBlood.mg.Mar3.Pooled.B3_138497	03-March-2013	United States of America	Aedes aegypti	Mosquito Midgut	SAMN07222799
GD.SMS.RockBlood.mg.Mar3.Pooled.B3_138910	uncultured organism	RockBlood.mg.Mar3.Pooled.B3_138910	03-March-2013	United States of America	Aedes aegypti	Mosquito Midgut	SAMN07222799
GD.SMS.RockBlood.mg.Mar3.Pooled.B3_139578	uncultured organism	RockBlood.mg.Mar3.Pooled.B3_139578	03-March-2013	United States of America	Aedes aegypti	Mosquito Midgut	SAMN07222799
GD.SMS.RockBlood.mg.Mar3.Pooled.B3_139894	uncultured organism	RockBlood.mg.Mar3.Pooled.B3_139894	03-March-2013	United States of America	Aedes aegypti	Mosquito Midgut	SAMN07222799
GD.SMS.RockBlood.mg.Mar3.Pooled.B3_139949	uncultured organism	RockBlood.mg.Mar3.Pooled.B3_139949	03-March-2013	United States of America	Aedes aegypti	Mosquito Midgut	SAMN07222799
GD.SMS.RockBlood.mg.Mar3.Pooled.B3_140611	uncultured organism	RockBlood.mg.Mar3.Pooled.B3_140611	03-March-2013	United States of America	Aedes aegypti	Mosquito Midgut	SAMN07222799
GD.SMS.RockBlood.mg.Mar3.Pooled.B3_141774	uncultured organism	RockBlood.mg.Mar3.Pooled.B3_141774	03-March-2013	United States of America	Aedes aegypti	Mosquito Midgut	SAMN07222799
GD.SMS.RockBlood.mg.Mar3.Pooled.B3_142584	uncultured organism	RockBlood.mg.Mar3.Pooled.B3_142584	03-March-2013	United States of America	Aedes aegypti	Mosquito Midgut	SAMN07222799
GD.SMS.RockBlood.mg.Mar3.Pooled.B3_143785	uncultured organism	RockBlood.mg.Mar3.Pooled.B3_143785	03-March-2013	United States of America	Aedes aegypti	Mosquito Midgut	SAMN07222799
GD.SMS.RockBlood.mg.Mar3.Pooled.B3_143873	uncultured organism	RockBlood.mg.Mar3.Pooled.B3_143873	03-March-2013	United States of America	Aedes aegypti	Mosquito Midgut	SAMN07222799
GD.SMS.RockBlood.mg.Mar3.Pooled.B3_147535	uncultured organism	RockBlood.mg.Mar3.Pooled.B3_147535	03-March-2013	United States of America	Aedes aegypti	Mosquito Midgut	SAMN07222799
GD.SMS.RockBlood.mg.Mar3.Pooled.B3_147601	uncultured organism	RockBlood.mg.Mar3.Pooled.B3_147601	03-March-2013	United States of America	Aedes aegypti	Mosquito Midgut	SAMN07222799
GD.SMS.RockBlood.mg.Mar3.Pooled.B3_151073	uncultured organism	RockBlood.mg.Mar3.Pooled.B3_151073	03-March-2013	United States of America	Aedes aegypti	Mosquito Midgut	SAMN07222799
GD.SMS.RockBlood.mg.Mar3.Pooled.B3_151203	uncultured organism	RockBlood.mg.Mar3.Pooled.B3_151203	03-March-2013	United States of America	Aedes aegypti	Mosquito Midgut	SAMN07222799
GD.SMS.RockBlood.mg.Mar3.Pooled.B3_152918	uncultured organism	RockBlood.mg.Mar3.Pooled.B3_152918	03-March-2013	United States of America	Aedes aegypti	Mosquito Midgut	SAMN07222799
GD.SMS.RockBlood.mg.Mar3.Pooled.B3_153991	uncultured organism	RockBlood.mg.Mar3.Pooled.B3_153991	03-March-2013	United States of America	Aedes aegypti	Mosquito Midgut	SAMN07222799
GD.SMS.RockBlood.mg.Mar3.Pooled.B3_154768	uncultured organism	RockBlood.mg.Mar3.Pooled.B3_154768	03-March-2013	United States of America	Aedes aegypti	Mosquito Midgut	SAMN07222799
GD.SMS.RockBlood.mg.Mar3.Pooled.B3_154915	uncultured organism	RockBlood.mg.Mar3.Pooled.B3_154915	03-March-2013	United States of America	Aedes aegypti	Mosquito Midgut	SAMN07222799
GD.SMS.RockBlood.mg.Mar3.Pooled.B3_154950	uncultured organism	RockBlood.mg.Mar3.Pooled.B3_154950	03-March-2013	United States of America	Aedes aegypti	Mosquito Midgut	SAMN07222799
GD.SMS.RockBlood.mg.Mar3.Pooled.B3_155306	uncultured organism	RockBlood.mg.Mar3.Pooled.B3_155306	03-March-2013	United States of America	Aedes aegypti	Mosquito Midgut	SAMN07222799
GD.SMS.RockBlood.mg.Mar3.Pooled.B3_160423	uncultured organism	RockBlood.mg.Mar3.Pooled.B3_160423	03-March-2013	United States of America	Aedes aegypti	Mosquito Midgut	SAMN07222799
GD.SMS.RockBlood.mg.Mar3.Pooled.B3_160626	uncultured organism	RockBlood.mg.Mar3.Pooled.B3_160626	03-March-2013	United States of America	Aedes aegypti	Mosquito Midgut	SAMN07222799
GD.SMS.RockBlood.mg.Mar3.Pooled.B3_160743	uncultured organism	RockBlood.mg.Mar3.Pooled.B3_160743	03-March-2013	United States of America	Aedes aegypti	Mosquito Midgut	SAMN07222799
GD.SMS.RockBlood.mg.Mar3.Pooled.B3_161400	uncultured organism	RockBlood.mg.Mar3.Pooled.B3_161400	03-March-2013	United States of America	Aedes aegypti	Mosquito Midgut	SAMN07222799
GD.SMS.RockBlood.mg.Mar3.Pooled.B3_163129	uncultured organism	RockBlood.mg.Mar3.Pooled.B3_163129	03-March-2013	United States of America	Aedes aegypti	Mosquito Midgut	SAMN07222799
GD.SMS.RockBlood.mg.Mar3.Pooled.B3_164382	uncultured organism	RockBlood.mg.Mar3.Pooled.B3_164382	03-March-2013	United States of America	Aedes aegypti	Mosquito Midgut	SAMN07222799
GD.SMS.RockBlood.mg.Mar3.Pooled.B3_166883	uncultured organism	RockBlood.mg.Mar3.Pooled.B3_166883	03-March-2013	United States of America	Aedes aegypti	Mosquito Midgut	SAMN07222799
GD.SMS.RockBlood.mg.Mar3.Pooled.B3_167176	uncultured organism	RockBlood.mg.Mar3.Pooled.B3_167176	03-March-2013	United States of America	Aedes aegypti	Mosquito Midgut	SAMN07222799
GD.SMS.RockBlood.mg.Mar3.Pooled.B3_168010	uncultured organism	RockBlood.mg.Mar3.Pooled.B3_168010	03-March-2013	United States of America	Aedes aegypti	Mosquito Midgut	SAMN07222799
GD.SMS.RockBlood.mg.Mar3.Pooled.B3_168880	uncultured organism	RockBlood.mg.Mar3.Pooled.B3_168880	03-March-2013	United States of America	Aedes aegypti	Mosquito Midgut	SAMN07222799
GD.SMS.RockBlood.mg.Mar3.Pooled.B3_170137	uncultured organism	RockBlood.mg.Mar3.Pooled.B3_170137	03-March-2013	United States of America	Aedes aegypti	Mosquito Midgut	SAMN07222799
GD.SMS.RockBlood.mg.Mar3.Pooled.B3_170438	uncultured organism	RockBlood.mg.Mar3.Pooled.B3_170438	03-March-2013	United States of America	Aedes aegypti	Mosquito Midgut	SAMN07222799
GD.SMS.RockBlood.mg.Mar3.Pooled.B3_176413	uncultured organism	RockBlood.mg.Mar3.Pooled.B3_176413	03-March-2013	United States of America	Aedes aegypti	Mosquito Midgut	SAMN07222799
GD.SMS.RockBlood.mg.Mar3.Pooled.B3_176492	uncultured organism	RockBlood.mg.Mar3.Pooled.B3_176492	03-March-2013	United States of America	Aedes aegypti	Mosquito Midgut	SAMN07222799
GD.SMS.RockBlood.mg.Mar3.Pooled.B3_178663	uncultured organism	RockBlood.mg.Mar3.Pooled.B3_178663	03-March-2013	United States of America	Aedes aegypti	Mosquito Midgut	SAMN07222799
GD.SMS.RockBlood.mg.Mar3.Pooled.B3_179863	uncultured organism	RockBlood.mg.Mar3.Pooled.B3_179863	03-March-2013	United States of America	Aedes aegypti	Mosquito Midgut	SAMN07222799
GD.SMS.RockBlood.mg.Mar3.Pooled.B3_180101	uncultured organism	RockBlood.mg.Mar3.Pooled.B3_180101	03-March-2013	United States of America	Aedes aegypti	Mosquito Midgut	SAMN07222799
GD.SMS.RockBlood.mg.Mar3.Pooled.B3_180276	uncultured organism	RockBlood.mg.Mar3.Pooled.B3_180276	03-March-2013	United States of America	Aedes aegypti	Mosquito Midgut	SAMN07222799
GD.SMS.RockBlood.mg.Mar3.Pooled.B3_180722	uncultured organism	RockBlood.mg.Mar3.Pooled.B3_180722	03-March-2013	United States of America	Aedes aegypti	Mosquito Midgut	SAMN07222799
GD.SMS.RockBlood.mg.Mar3.Pooled.B3_181016	uncultured organism	RockBlood.mg.Mar3.Pooled.B3_181016	03-March-2013	United States of America	Aedes aegypti	Mosquito Midgut	SAMN07222799
GD.SMS.RockBlood.mg.Mar3.Pooled.B3_181048	uncultured organism	RockBlood.mg.Mar3.Pooled.B3_181048	03-March-2013	United States of America	Aedes aegypti	Mosquito Midgut	SAMN07222799
GD.SMS.RockBlood.mg.Mar3.Pooled.B3_181986	uncultured organism	RockBlood.mg.Mar3.Pooled.B3_181986	03-March-2013	United States of America	Aedes aegypti	Mosquito Midgut	SAMN07222799
GD.SMS.RockBlood.mg.Mar3.Pooled.B3_186415	uncultured organism	RockBlood.mg.Mar3.Pooled.B3_186415	03-March-2013	United States of America	Aedes aegypti	Mosquito Midgut	SAMN07222799
GD.SMS.RockBlood.mg.Mar3.Pooled.B3_186801	uncultured organism	RockBlood.mg.Mar3.Pooled.B3_186801	03-March-2013	United States of America	Aedes aegypti	Mosquito Midgut	SAMN07222799
GD.SMS.RockBlood.mg.Mar3.Pooled.B3_190229	uncultured organism	RockBlood.mg.Mar3.Pooled.B3_190229	03-March-2013	United States of America	Aedes aegypti	Mosquito Midgut	SAMN07222799
GD.SMS.RockBlood.mg.Mar3.Pooled.B3_192145	uncultured organism	RockBlood.mg.Mar3.Pooled.B3_192145	03-March-2013	United States of America	Aedes aegypti	Mosquito Midgut	SAMN07222799
GD.SMS.RockBlood.mg.Mar3.Pooled.B3_192753	uncultured organism	RockBlood.mg.Mar3.Pooled.B3_192753	03-March-2013	United States of America	Aedes aegypti	Mosquito Midgut	SAMN07222799
GD.SMS.RockBlood.mg.Mar3.Pooled.B3_193811	uncultured organism	RockBlood.mg.Mar3.Pooled.B3_193811	03-March-2013	United States of America	Aedes aegypti	Mosquito Midgut	SAMN07222799
GD.SMS.RockBlood.mg.Mar3.Pooled.B3_194825	uncultured organism	RockBlood.mg.Mar3.Pooled.B3_194825	03-March-2013	United States of America	Aedes aegypti	Mosquito Midgut	SAMN07222799
GD.SMS.RockBlood.mg.Mar3.Pooled.B3_195357	uncultured organism	RockBlood.mg.Mar3.Pooled.B3_195357	03-March-2013	United States of America	Aedes aegypti	Mosquito Midgut	SAMN07222799
GD.SMS.RockBlood.mg.Mar3.Pooled.B3_199432	uncultured organism	RockBlood.mg.Mar3.Pooled.B3_199432	03-March-2013	United States of America	Aedes aegypti	Mosquito Midgut	SAMN07222799
GD.SMS.RockBlood.mg.Mar3.Pooled.B3_202775	uncultured organism	RockBlood.mg.Mar3.Pooled.B3_202775	03-March-2013	United States of America	Aedes aegypti	Mosquito Midgut	SAMN07222799
GD.SMS.RockBlood.mg.Mar3.Pooled.B3_203387	uncultured organism	RockBlood.mg.Mar3.Pooled.B3_203387	03-March-2013	United States of America	Aedes aegypti	Mosquito Midgut	SAMN07222799
GD.SMS.RockBlood.mg.Mar3.Pooled.B3_207553	uncultured organism	RockBlood.mg.Mar3.Pooled.B3_207553	03-March-2013	United States of America	Aedes aegypti	Mosquito Midgut	SAMN07222799
GD.SMS.RockBlood.mg.Mar3.Pooled.B3_209033	uncultured organism	RockBlood.mg.Mar3.Pooled.B3_209033	03-March-2013	United States of America	Aedes aegypti	Mosquito Midgut	SAMN07222799
GD.SMS.RockBlood.mg.Mar3.Pooled.B3_209515	uncultured organism	RockBlood.mg.Mar3.Pooled.B3_209515	03-March-2013	United States of America	Aedes aegypti	Mosquito Midgut	SAMN07222799
GD.SMS.RockBlood.mg.Mar3.Pooled.B3_211043	uncultured organism	RockBlood.mg.Mar3.Pooled.B3_211043	03-March-2013	United States of America	Aedes aegypti	Mosquito Midgut	SAMN07222799
GD.SMS.RockBlood.mg.Mar3.Pooled.B3_211191	uncultured organism	RockBlood.mg.Mar3.Pooled.B3_211191	03-March-2013	United States of America	Aedes aegypti	Mosquito Midgut	SAMN07222799
GD.SMS.RockBlood.mg.Mar3.Pooled.B3_211784	uncultured organism	RockBlood.mg.Mar3.Pooled.B3_211784	03-March-2013	United States of America	Aedes aegypti	Mosquito Midgut	SAMN07222799
GD.SMS.RockBlood.mg.Mar3.Pooled.B3_212036	uncultured organism	RockBlood.mg.Mar3.Pooled.B3_212036	03-March-2013	United States of America	Aedes aegypti	Mosquito Midgut	SAMN07222799
GD.SMS.RockBlood.mg.Mar3.Pooled.B3_213335	uncultured organism	RockBlood.mg.Mar3.Pooled.B3_213335	03-March-2013	United States of America	Aedes aegypti	Mosquito Midgut	SAMN07222799
GD.SMS.RockBlood.mg.Mar3.Pooled.B3_214009	uncultured organism	RockBlood.mg.Mar3.Pooled.B3_214009	03-March-2013	United States of America	Aedes aegypti	Mosquito Midgut	SAMN07222799
GD.SMS.RockBlood.mg.Mar3.Pooled.B3_214612	uncultured organism	RockBlood.mg.Mar3.Pooled.B3_214612	03-March-2013	United States of America	Aedes aegypti	Mosquito Midgut	SAMN07222799
GD.SMS.RockBlood.mg.Mar3.Pooled.B3_219350	uncultured organism	RockBlood.mg.Mar3.Pooled.B3_219350	03-March-2013	United States of America	Aedes aegypti	Mosquito Midgut	SAMN07222799
GD.SMS.RockBlood.mg.Mar3.Pooled.B3_221410	uncultured organism	RockBlood.mg.Mar3.Pooled.B3_221410	03-March-2013	United States of America	Aedes aegypti	Mosquito Midgut	SAMN07222799
GD.SMS.RockBlood.mg.Mar3.Pooled.B3_221574	uncultured organism	RockBlood.mg.Mar3.Pooled.B3_221574	03-March-2013	United States of America	Aedes aegypti	Mosquito Midgut	SAMN07222799
GD.SMS.RockBlood.mg.Mar3.Pooled.B3_221761	uncultured organism	RockBlood.mg.Mar3.Pooled.B3_221761	03-March-2013	United States of America	Aedes aegypti	Mosquito Midgut	SAMN07222799
GD.SMS.RockBlood.mg.Mar3.Pooled.B3_222310	uncultured organism	RockBlood.mg.Mar3.Pooled.B3_222310	03-March-2013	United States of America	Aedes aegypti	Mosquito Midgut	SAMN07222799
GD.SMS.RockBlood.mg.Mar3.Pooled.B3_223661	uncultured organism	RockBlood.mg.Mar3.Pooled.B3_223661	03-March-2013	United States of America	Aedes aegypti	Mosquito Midgut	SAMN07222799
GD.SMS.RockBlood.mg.Mar3.Pooled.B3_223738	uncultured organism	RockBlood.mg.Mar3.Pooled.B3_223738	03-March-2013	United States of America	Aedes aegypti	Mosquito Midgut	SAMN07222799
GD.SMS.RockBlood.mg.Mar3.Pooled.B3_223814	uncultured organism	RockBlood.mg.Mar3.Pooled.B3_223814	03-March-2013	United States of America	Aedes aegypti	Mosquito Midgut	SAMN07222799
GD.SMS.RockBlood.mg.Mar3.Pooled.B3_225769	uncultured organism	RockBlood.mg.Mar3.Pooled.B3_225769	03-March-2013	United States of America	Aedes aegypti	Mosquito Midgut	SAMN07222799
GD.SMS.RockBlood.mg.Mar3.Pooled.B3_226031	uncultured organism	RockBlood.mg.Mar3.Pooled.B3_226031	03-March-2013	United States of America	Aedes aegypti	Mosquito Midgut	SAMN07222799
GD.SMS.RockBlood.mg.Mar3.Pooled.B3_226829	uncultured organism	RockBlood.mg.Mar3.Pooled.B3_226829	03-March-2013	United States of America	Aedes aegypti	Mosquito Midgut	SAMN07222799
GD.SMS.RockBlood.mg.Mar3.Pooled.B3_226987	uncultured organism	RockBlood.mg.Mar3.Pooled.B3_226987	03-March-2013	United States of America	Aedes aegypti	Mosquito Midgut	SAMN07222799
GD.SMS.RockBlood.mg.Mar3.Pooled.B3_227609	uncultured organism	RockBlood.mg.Mar3.Pooled.B3_227609	03-March-2013	United States of America	Aedes aegypti	Mosquito Midgut	SAMN07222799
GD.SMS.RockBlood.mg.Mar3.Pooled.B3_227889	uncultured organism	RockBlood.mg.Mar3.Pooled.B3_227889	03-March-2013	United States of America	Aedes aegypti	Mosquito Midgut	SAMN07222799
GD.SMS.RockBlood.mg.Mar3.Pooled.B3_228222	uncultured organism	RockBlood.mg.Mar3.Pooled.B3_228222	03-March-2013	United States of America	Aedes aegypti	Mosquito Midgut	SAMN07222799
GD.SMS.RockBlood.mg.Mar3.Pooled.B3_230032	uncultured organism	RockBlood.mg.Mar3.Pooled.B3_230032	03-March-2013	United States of America	Aedes aegypti	Mosquito Midgut	SAMN07222799
GD.SMS.RockBlood.mg.Mar3.Pooled.B3_231566	uncultured organism	RockBlood.mg.Mar3.Pooled.B3_231566	03-March-2013	United States of America	Aedes aegypti	Mosquito Midgut	SAMN07222799
GD.SMS.RockBlood.mg.Mar3.Pooled.B3_231842	uncultured organism	RockBlood.mg.Mar3.Pooled.B3_231842	03-March-2013	United States of America	Aedes aegypti	Mosquito Midgut	SAMN07222799
GD.SMS.RockBlood.mg.Mar3.Pooled.B3_233310	uncultured organism	RockBlood.mg.Mar3.Pooled.B3_233310	03-March-2013	United States of America	Aedes aegypti	Mosquito Midgut	SAMN07222799
GD.SMS.RockBlood.mg.Mar3.Pooled.B3_233960	uncultured organism	RockBlood.mg.Mar3.Pooled.B3_233960	03-March-2013	United States of America	Aedes aegypti	Mosquito Midgut	SAMN07222799
GD.SMS.RockBlood.mg.Mar3.Pooled.B3_235804	uncultured organism	RockBlood.mg.Mar3.Pooled.B3_235804	03-March-2013	United States of America	Aedes aegypti	Mosquito Midgut	SAMN07222799
GD.SMS.RockBlood.mg.Mar3.Pooled.B3_240282	uncultured organism	RockBlood.mg.Mar3.Pooled.B3_240282	03-March-2013	United States of America	Aedes aegypti	Mosquito Midgut	SAMN07222799
GD.SMS.RockBlood.mg.Mar3.Pooled.B3_240749	uncultured organism	RockBlood.mg.Mar3.Pooled.B3_240749	03-March-2013	United States of America	Aedes aegypti	Mosquito Midgut	SAMN07222799
GD.SMS.RockBlood.mg.Mar3.Pooled.B3_241515	uncultured organism	RockBlood.mg.Mar3.Pooled.B3_241515	03-March-2013	United States of America	Aedes aegypti	Mosquito Midgut	SAMN07222799
GD.SMS.RockBlood.mg.Mar3.Pooled.B3_244057	uncultured organism	RockBlood.mg.Mar3.Pooled.B3_244057	03-March-2013	United States of America	Aedes aegypti	Mosquito Midgut	SAMN07222799
GD.SMS.RockBlood.mg.Mar3.Pooled.B3_244669	uncultured organism	RockBlood.mg.Mar3.Pooled.B3_244669	03-March-2013	United States of America	Aedes aegypti	Mosquito Midgut	SAMN07222799
GD.SMS.RockBlood.mg.Mar3.Pooled.B3_245479	uncultured organism	RockBlood.mg.Mar3.Pooled.B3_245479	03-March-2013	United States of America	Aedes aegypti	Mosquito Midgut	SAMN07222799
GD.SMS.RockBlood.mg.Mar3.Pooled.B3_246895	uncultured organism	RockBlood.mg.Mar3.Pooled.B3_246895	03-March-2013	United States of America	Aedes aegypti	Mosquito Midgut	SAMN07222799
GD.SMS.RockBlood.mg.Mar3.Pooled.B3_247471	uncultured organism	RockBlood.mg.Mar3.Pooled.B3_247471	03-March-2013	United States of America	Aedes aegypti	Mosquito Midgut	SAMN07222799
GD.SMS.RockBlood.mg.Mar3.Pooled.B3_249827	uncultured organism	RockBlood.mg.Mar3.Pooled.B3_249827	03-March-2013	United States of America	Aedes aegypti	Mosquito Midgut	SAMN07222799
GD.SMS.RockBlood.mg.Mar3.Pooled.B3_250365	uncultured organism	RockBlood.mg.Mar3.Pooled.B3_250365	03-March-2013	United States of America	Aedes aegypti	Mosquito Midgut	SAMN07222799
GD.SMS.RockBlood.mg.Mar3.Pooled.B3_250679	uncultured organism	RockBlood.mg.Mar3.Pooled.B3_250679	03-March-2013	United States of America	Aedes aegypti	Mosquito Midgut	SAMN07222799
GD.SMS.RockBlood.mg.Mar3.Pooled.B3_251287	uncultured organism	RockBlood.mg.Mar3.Pooled.B3_251287	03-March-2013	United States of America	Aedes aegypti	Mosquito Midgut	SAMN07222799
GD.SMS.RockBlood.mg.Mar3.Pooled.B3_252476	uncultured organism	RockBlood.mg.Mar3.Pooled.B3_252476	03-March-2013	United States of America	Aedes aegypti	Mosquito Midgut	SAMN07222799
GD.SMS.RockBlood.mg.Mar3.Pooled.B3_252670	uncultured organism	RockBlood.mg.Mar3.Pooled.B3_252670	03-March-2013	United States of America	Aedes aegypti	Mosquito Midgut	SAMN07222799
GD.SMS.RockBlood.mg.Mar3.Pooled.B3_253455	uncultured organism	RockBlood.mg.Mar3.Pooled.B3_253455	03-March-2013	United States of America	Aedes aegypti	Mosquito Midgut	SAMN07222799
GD.SMS.RockBlood.mg.Mar3.Pooled.B3_254577	uncultured organism	RockBlood.mg.Mar3.Pooled.B3_254577	03-March-2013	United States of America	Aedes aegypti	Mosquito Midgut	SAMN07222799
GD.SMS.RockBlood.mg.Mar3.Pooled.B3_256038	uncultured organism	RockBlood.mg.Mar3.Pooled.B3_256038	03-March-2013	United States of America	Aedes aegypti	Mosquito Midgut	SAMN07222799
GD.SMS.RockBlood.mg.Mar3.Pooled.B3_256519	uncultured organism	RockBlood.mg.Mar3.Pooled.B3_256519	03-March-2013	United States of America	Aedes aegypti	Mosquito Midgut	SAMN07222799
GD.SMS.RockBlood.mg.Mar3.Pooled.B3_257157	uncultured organism	RockBlood.mg.Mar3.Pooled.B3_257157	03-March-2013	United States of America	Aedes aegypti	Mosquito Midgut	SAMN07222799
GD.SMS.RockBlood.mg.Mar3.Pooled.B3_259420	uncultured organism	RockBlood.mg.Mar3.Pooled.B3_259420	03-March-2013	United States of America	Aedes aegypti	Mosquito Midgut	SAMN07222799
GD.SMS.RockBlood.mg.Mar3.Pooled.B3_261272	uncultured organism	RockBlood.mg.Mar3.Pooled.B3_261272	03-March-2013	United States of America	Aedes aegypti	Mosquito Midgut	SAMN07222799
GD.SMS.RockBlood.mg.Mar3.Pooled.B3_263689	uncultured organism	RockBlood.mg.Mar3.Pooled.B3_263689	03-March-2013	United States of America	Aedes aegypti	Mosquito Midgut	SAMN07222799
GD.SMS.RockBlood.mg.Mar3.Pooled.B3_264972	uncultured organism	RockBlood.mg.Mar3.Pooled.B3_264972	03-March-2013	United States of America	Aedes aegypti	Mosquito Midgut	SAMN07222799
GD.SMS.RockBlood.mg.Mar3.Pooled.B3_265630	uncultured organism	RockBlood.mg.Mar3.Pooled.B3_265630	03-March-2013	United States of America	Aedes aegypti	Mosquito Midgut	SAMN07222799
GD.SMS.RockBlood.mg.Mar3.Pooled.B3_266761	uncultured organism	RockBlood.mg.Mar3.Pooled.B3_266761	03-March-2013	United States of America	Aedes aegypti	Mosquito Midgut	SAMN07222799
GD.SMS.RockBlood.mg.Mar3.Pooled.B3_268024	uncultured organism	RockBlood.mg.Mar3.Pooled.B3_268024	03-March-2013	United States of America	Aedes aegypti	Mosquito Midgut	SAMN07222799
GD.SMS.RockBlood.mg.Mar3.Pooled.B3_269109	uncultured organism	RockBlood.mg.Mar3.Pooled.B3_269109	03-March-2013	United States of America	Aedes aegypti	Mosquito Midgut	SAMN07222799
GD.SMS.RockBlood.mg.Mar3.Pooled.B3_269115	uncultured organism	RockBlood.mg.Mar3.Pooled.B3_269115	03-March-2013	United States of America	Aedes aegypti	Mosquito Midgut	SAMN07222799
GD.SMS.RockBlood.mg.Mar3.Pooled.B3_269285	uncultured organism	RockBlood.mg.Mar3.Pooled.B3_269285	03-March-2013	United States of America	Aedes aegypti	Mosquito Midgut	SAMN07222799
GD.SMS.RockBlood.mg.Mar3.Pooled.B3_269411	uncultured organism	RockBlood.mg.Mar3.Pooled.B3_269411	03-March-2013	United States of America	Aedes aegypti	Mosquito Midgut	SAMN07222799
GD.SMS.RockBlood.mg.Mar3.Pooled.B3_270492	uncultured organism	RockBlood.mg.Mar3.Pooled.B3_270492	03-March-2013	United States of America	Aedes aegypti	Mosquito Midgut	SAMN07222799
GD.SMS.RockBlood.mg.Mar3.Pooled.B3_270767	uncultured organism	RockBlood.mg.Mar3.Pooled.B3_270767	03-March-2013	United States of America	Aedes aegypti	Mosquito Midgut	SAMN07222799
GD.SMS.RockBlood.mg.Mar3.Pooled.B3_272590	uncultured organism	RockBlood.mg.Mar3.Pooled.B3_272590	03-March-2013	United States of America	Aedes aegypti	Mosquito Midgut	SAMN07222799
GD.SMS.RockBlood.mg.Mar3.Pooled.B3_273692	uncultured organism	RockBlood.mg.Mar3.Pooled.B3_273692	03-March-2013	United States of America	Aedes aegypti	Mosquito Midgut	SAMN07222799
GD.SMS.RockBlood.mg.Mar3.Pooled.B3_274194	uncultured organism	RockBlood.mg.Mar3.Pooled.B3_274194	03-March-2013	United States of America	Aedes aegypti	Mosquito Midgut	SAMN07222799
GD.SMS.RockBlood.mg.Mar3.Pooled.B3_274698	uncultured organism	RockBlood.mg.Mar3.Pooled.B3_274698	03-March-2013	United States of America	Aedes aegypti	Mosquito Midgut	SAMN07222799
GD.SMS.RockBlood.mg.Mar3.Pooled.B3_276782	uncultured organism	RockBlood.mg.Mar3.Pooled.B3_276782	03-March-2013	United States of America	Aedes aegypti	Mosquito Midgut	SAMN07222799
GD.SMS.RockBlood.mg.Mar3.Pooled.B3_278156	uncultured organism	RockBlood.mg.Mar3.Pooled.B3_278156	03-March-2013	United States of America	Aedes aegypti	Mosquito Midgut	SAMN07222799
GD.SMS.RockBlood.mg.Mar3.Pooled.B3_279442	uncultured organism	RockBlood.mg.Mar3.Pooled.B3_279442	03-March-2013	United States of America	Aedes aegypti	Mosquito Midgut	SAMN07222799
GD.SMS.RockBlood.mg.Mar3.Pooled.B3_279677	uncultured organism	RockBlood.mg.Mar3.Pooled.B3_279677	03-March-2013	United States of America	Aedes aegypti	Mosquito Midgut	SAMN07222799
GD.SMS.RockBlood.mg.Mar3.Pooled.B3_279765	uncultured organism	RockBlood.mg.Mar3.Pooled.B3_279765	03-March-2013	United States of America	Aedes aegypti	Mosquito Midgut	SAMN07222799
GD.SMS.RockBlood.mg.Mar3.Pooled.B3_280142	uncultured organism	RockBlood.mg.Mar3.Pooled.B3_280142	03-March-2013	United States of America	Aedes aegypti	Mosquito Midgut	SAMN07222799
GD.SMS.RockBlood.mg.Mar3.Pooled.B3_283638	uncultured organism	RockBlood.mg.Mar3.Pooled.B3_283638	03-March-2013	United States of America	Aedes aegypti	Mosquito Midgut	SAMN07222799
GD.SMS.RockBlood.mg.Mar3.Pooled.B3_286511	uncultured organism	RockBlood.mg.Mar3.Pooled.B3_286511	03-March-2013	United States of America	Aedes aegypti	Mosquito Midgut	SAMN07222799
GD.SMS.RockBlood.mg.Mar3.Pooled.B3_288963	uncultured organism	RockBlood.mg.Mar3.Pooled.B3_288963	03-March-2013	United States of America	Aedes aegypti	Mosquito Midgut	SAMN07222799
GD.SMS.RockBlood.mg.Mar3.Pooled.B3_289311	uncultured organism	RockBlood.mg.Mar3.Pooled.B3_289311	03-March-2013	United States of America	Aedes aegypti	Mosquito Midgut	SAMN07222799
GD.SMS.RockBlood.mg.Mar3.Pooled.B3_289792	uncultured organism	RockBlood.mg.Mar3.Pooled.B3_289792	03-March-2013	United States of America	Aedes aegypti	Mosquito Midgut	SAMN07222799
GD.SMS.RockBlood.mg.Mar3.Pooled.B3_289861	uncultured organism	RockBlood.mg.Mar3.Pooled.B3_289861	03-March-2013	United States of America	Aedes aegypti	Mosquito Midgut	SAMN07222799
GD.SMS.RockBlood.mg.Mar3.Pooled.B3_290221	uncultured organism	RockBlood.mg.Mar3.Pooled.B3_290221	03-March-2013	United States of America	Aedes aegypti	Mosquito Midgut	SAMN07222799
GD.SMS.RockBlood.mg.Mar3.Pooled.B3_291028	uncultured organism	RockBlood.mg.Mar3.Pooled.B3_291028	03-March-2013	United States of America	Aedes aegypti	Mosquito Midgut	SAMN07222799
GD.SMS.RockBlood.mg.Mar3.Pooled.B3_293068	uncultured organism	RockBlood.mg.Mar3.Pooled.B3_293068	03-March-2013	United States of America	Aedes aegypti	Mosquito Midgut	SAMN07222799
GD.SMS.RockBlood.mg.Mar3.Pooled.B3_293117	uncultured organism	RockBlood.mg.Mar3.Pooled.B3_293117	03-March-2013	United States of America	Aedes aegypti	Mosquito Midgut	SAMN07222799
GD.SMS.RockBlood.mg.Mar3.Pooled.B3_293265	uncultured organism	RockBlood.mg.Mar3.Pooled.B3_293265	03-March-2013	United States of America	Aedes aegypti	Mosquito Midgut	SAMN07222799
GD.SMS.RockBlood.mg.Mar3.Pooled.B3_293314	uncultured organism	RockBlood.mg.Mar3.Pooled.B3_293314	03-March-2013	United States of America	Aedes aegypti	Mosquito Midgut	SAMN07222799
GD.SMS.RockBlood.mg.Mar3.Pooled.B3_293990	uncultured organism	RockBlood.mg.Mar3.Pooled.B3_293990	03-March-2013	United States of America	Aedes aegypti	Mosquito Midgut	SAMN07222799
GD.SMS.RockBlood.mg.Mar3.Pooled.B3_294878	uncultured organism	RockBlood.mg.Mar3.Pooled.B3_294878	03-March-2013	United States of America	Aedes aegypti	Mosquito Midgut	SAMN07222799
GD.SMS.RockBlood.mg.Mar3.Pooled.B3_295553	uncultured organism	RockBlood.mg.Mar3.Pooled.B3_295553	03-March-2013	United States of America	Aedes aegypti	Mosquito Midgut	SAMN07222799
GD.SMS.RockBlood.mg.Mar3.Pooled.B3_296506	uncultured organism	RockBlood.mg.Mar3.Pooled.B3_296506	03-March-2013	United States of America	Aedes aegypti	Mosquito Midgut	SAMN07222799
GD.SMS.RockBlood.mg.Mar3.Pooled.B3_297022	uncultured organism	RockBlood.mg.Mar3.Pooled.B3_297022	03-March-2013	United States of America	Aedes aegypti	Mosquito Midgut	SAMN07222799
GD.SMS.RockBlood.mg.Mar3.Pooled.B3_297202	uncultured organism	RockBlood.mg.Mar3.Pooled.B3_297202	03-March-2013	United States of America	Aedes aegypti	Mosquito Midgut	SAMN07222799
GD.SMS.RockBlood.mg.Mar3.Pooled.B3_297453	uncultured organism	RockBlood.mg.Mar3.Pooled.B3_297453	03-March-2013	United States of America	Aedes aegypti	Mosquito Midgut	SAMN07222799
GD.SMS.RockBlood.mg.Mar3.Pooled.B3_300279	uncultured organism	RockBlood.mg.Mar3.Pooled.B3_300279	03-March-2013	United States of America	Aedes aegypti	Mosquito Midgut	SAMN07222799
GD.SMS.RockBlood.mg.Mar3.Pooled.B3_301859	uncultured organism	RockBlood.mg.Mar3.Pooled.B3_301859	03-March-2013	United States of America	Aedes aegypti	Mosquito Midgut	SAMN07222799
GD.SMS.RockBlood.mg.Mar3.Pooled.B3_303056	uncultured organism	RockBlood.mg.Mar3.Pooled.B3_303056	03-March-2013	United States of America	Aedes aegypti	Mosquito Midgut	SAMN07222799
GD.SMS.RockBlood.mg.Mar3.Pooled.B3_303940	uncultured organism	RockBlood.mg.Mar3.Pooled.B3_303940	03-March-2013	United States of America	Aedes aegypti	Mosquito Midgut	SAMN07222799
GD.SMS.RockBlood.mg.Mar3.Pooled.B3_304261	uncultured organism	RockBlood.mg.Mar3.Pooled.B3_304261	03-March-2013	United States of America	Aedes aegypti	Mosquito Midgut	SAMN07222799
GD.SMS.RockBlood.mg.Mar3.Pooled.B3_305558	uncultured organism	RockBlood.mg.Mar3.Pooled.B3_305558	03-March-2013	United States of America	Aedes aegypti	Mosquito Midgut	SAMN07222799
GD.SMS.RockBlood.mg.Mar3.Pooled.B3_305770	uncultured organism	RockBlood.mg.Mar3.Pooled.B3_305770	03-March-2013	United States of America	Aedes aegypti	Mosquito Midgut	SAMN07222799
GD.SMS.RockBlood.mg.Mar3.Pooled.B3_308537	uncultured organism	RockBlood.mg.Mar3.Pooled.B3_308537	03-March-2013	United States of America	Aedes aegypti	Mosquito Midgut	SAMN07222799
GD.SMS.RockBlood.mg.Mar3.Pooled.B3_310388	uncultured organism	RockBlood.mg.Mar3.Pooled.B3_310388	03-March-2013	United States of America	Aedes aegypti	Mosquito Midgut	SAMN07222799
GD.SMS.RockBlood.mg.Mar3.Pooled.B3_313060	uncultured organism	RockBlood.mg.Mar3.Pooled.B3_313060	03-March-2013	United States of America	Aedes aegypti	Mosquito Midgut	SAMN07222799
GD.SMS.RockBlood.mg.Mar3.Pooled.B3_313563	uncultured organism	RockBlood.mg.Mar3.Pooled.B3_313563	03-March-2013	United States of America	Aedes aegypti	Mosquito Midgut	SAMN07222799
GD.SMS.RockBlood.mg.Mar3.Pooled.B3_313865	uncultured organism	RockBlood.mg.Mar3.Pooled.B3_313865	03-March-2013	United States of America	Aedes aegypti	Mosquito Midgut	SAMN07222799
GD.SMS.RockBlood.mg.Mar3.Pooled.B3_314494	uncultured organism	RockBlood.mg.Mar3.Pooled.B3_314494	03-March-2013	United States of America	Aedes aegypti	Mosquito Midgut	SAMN07222799
GD.SMS.RockBlood.mg.Mar3.Pooled.B3_315191	uncultured organism	RockBlood.mg.Mar3.Pooled.B3_315191	03-March-2013	United States of America	Aedes aegypti	Mosquito Midgut	SAMN07222799
GD.SMS.RockBlood.mg.Mar3.Pooled.B3_316210	uncultured organism	RockBlood.mg.Mar3.Pooled.B3_316210	03-March-2013	United States of America	Aedes aegypti	Mosquito Midgut	SAMN07222799
GD.SMS.RockBlood.mg.Mar3.Pooled.B3_316538	uncultured organism	RockBlood.mg.Mar3.Pooled.B3_316538	03-March-2013	United States of America	Aedes aegypti	Mosquito Midgut	SAMN07222799
GD.SMS.RockBlood.mg.Mar3.Pooled.B3_319611	uncultured organism	RockBlood.mg.Mar3.Pooled.B3_319611	03-March-2013	United States of America	Aedes aegypti	Mosquito Midgut	SAMN07222799
GD.SMS.RockBlood.mg.Mar3.Pooled.B3_319802	uncultured organism	RockBlood.mg.Mar3.Pooled.B3_319802	03-March-2013	United States of America	Aedes aegypti	Mosquito Midgut	SAMN07222799
GD.SMS.RockBlood.mg.Mar3.Pooled.B3_321601	uncultured organism	RockBlood.mg.Mar3.Pooled.B3_321601	03-March-2013	United States of America	Aedes aegypti	Mosquito Midgut	SAMN07222799
GD.SMS.RockBlood.mg.Mar3.Pooled.B3_322095	uncultured organism	RockBlood.mg.Mar3.Pooled.B3_322095	03-March-2013	United States of America	Aedes aegypti	Mosquito Midgut	SAMN07222799
GD.SMS.RockBlood.mg.Mar3.Pooled.B3_325460	uncultured organism	RockBlood.mg.Mar3.Pooled.B3_325460	03-March-2013	United States of America	Aedes aegypti	Mosquito Midgut	SAMN07222799
GD.SMS.RockBlood.mg.Mar3.Pooled.B3_326935	uncultured organism	RockBlood.mg.Mar3.Pooled.B3_326935	03-March-2013	United States of America	Aedes aegypti	Mosquito Midgut	SAMN07222799
GD.SMS.RockBlood.mg.Mar3.Pooled.B3_327077	uncultured organism	RockBlood.mg.Mar3.Pooled.B3_327077	03-March-2013	United States of America	Aedes aegypti	Mosquito Midgut	SAMN07222799
GD.SMS.RockBlood.mg.Mar3.Pooled.B3_329323	uncultured organism	RockBlood.mg.Mar3.Pooled.B3_329323	03-March-2013	United States of America	Aedes aegypti	Mosquito Midgut	SAMN07222799
GD.SMS.RockBlood.mg.Mar3.Pooled.B3_332093	uncultured organism	RockBlood.mg.Mar3.Pooled.B3_332093	03-March-2013	United States of America	Aedes aegypti	Mosquito Midgut	SAMN07222799
GD.SMS.RockBlood.mg.Mar3.Pooled.B3_332748	uncultured organism	RockBlood.mg.Mar3.Pooled.B3_332748	03-March-2013	United States of America	Aedes aegypti	Mosquito Midgut	SAMN07222799
GD.SMS.RockBlood.mg.Mar3.Pooled.B3_334470	uncultured organism	RockBlood.mg.Mar3.Pooled.B3_334470	03-March-2013	United States of America	Aedes aegypti	Mosquito Midgut	SAMN07222799
GD.SMS.RockBlood.mg.Mar3.Pooled.B3_339299	uncultured organism	RockBlood.mg.Mar3.Pooled.B3_339299	03-March-2013	United States of America	Aedes aegypti	Mosquito Midgut	SAMN07222799
GD.SMS.RockBlood.mg.Mar3.Pooled.B3_339775	uncultured organism	RockBlood.mg.Mar3.Pooled.B3_339775	03-March-2013	United States of America	Aedes aegypti	Mosquito Midgut	SAMN07222799
GD.SMS.RockBlood.mg.Mar3.Pooled.B3_340135	uncultured organism	RockBlood.mg.Mar3.Pooled.B3_340135	03-March-2013	United States of America	Aedes aegypti	Mosquito Midgut	SAMN07222799
GD.SMS.RockBlood.mg.Mar3.Pooled.B3_341097	uncultured organism	RockBlood.mg.Mar3.Pooled.B3_341097	03-March-2013	United States of America	Aedes aegypti	Mosquito Midgut	SAMN07222799
GD.SMS.RockBlood.mg.Mar3.Pooled.B3_342024	uncultured organism	RockBlood.mg.Mar3.Pooled.B3_342024	03-March-2013	United States of America	Aedes aegypti	Mosquito Midgut	SAMN07222799
GD.SMS.RockBlood.mg.Mar3.Pooled.B3_342165	uncultured organism	RockBlood.mg.Mar3.Pooled.B3_342165	03-March-2013	United States of America	Aedes aegypti	Mosquito Midgut	SAMN07222799
GD.SMS.RockBlood.mg.Mar3.Pooled.B3_344051	uncultured organism	RockBlood.mg.Mar3.Pooled.B3_344051	03-March-2013	United States of America	Aedes aegypti	Mosquito Midgut	SAMN07222799
GD.SMS.RockBlood.mg.Mar3.Pooled.B3_344718	uncultured organism	RockBlood.mg.Mar3.Pooled.B3_344718	03-March-2013	United States of America	Aedes aegypti	Mosquito Midgut	SAMN07222799
GD.SMS.RockBlood.mg.Mar3.Pooled.B3_346941	uncultured organism	RockBlood.mg.Mar3.Pooled.B3_346941	03-March-2013	United States of America	Aedes aegypti	Mosquito Midgut	SAMN07222799
GD.SMS.RockBlood.mg.Mar3.Pooled.B3_347120	uncultured organism	RockBlood.mg.Mar3.Pooled.B3_347120	03-March-2013	United States of America	Aedes aegypti	Mosquito Midgut	SAMN07222799
GD.SMS.RockBlood.mg.Mar3.Pooled.B3_347253	uncultured organism	RockBlood.mg.Mar3.Pooled.B3_347253	03-March-2013	United States of America	Aedes aegypti	Mosquito Midgut	SAMN07222799
GD.SMS.RockBlood.mg.Mar3.Pooled.B3_347972	uncultured organism	RockBlood.mg.Mar3.Pooled.B3_347972	03-March-2013	United States of America	Aedes aegypti	Mosquito Midgut	SAMN07222799
GD.SMS.RockBlood.mg.Mar3.Pooled.B3_348406	uncultured organism	RockBlood.mg.Mar3.Pooled.B3_348406	03-March-2013	United States of America	Aedes aegypti	Mosquito Midgut	SAMN07222799
GD.SMS.RockBlood.mg.Mar3.Pooled.B3_349631	uncultured organism	RockBlood.mg.Mar3.Pooled.B3_349631	03-March-2013	United States of America	Aedes aegypti	Mosquito Midgut	SAMN07222799
GD.SMS.RockBlood.mg.Mar3.Pooled.B3_349990	uncultured organism	RockBlood.mg.Mar3.Pooled.B3_349990	03-March-2013	United States of America	Aedes aegypti	Mosquito Midgut	SAMN07222799
GD.SMS.RockBlood.mg.Mar3.Pooled.B3_353014	uncultured organism	RockBlood.mg.Mar3.Pooled.B3_353014	03-March-2013	United States of America	Aedes aegypti	Mosquito Midgut	SAMN07222799
GD.SMS.RockBlood.mg.Mar3.Pooled.B3_353143	uncultured organism	RockBlood.mg.Mar3.Pooled.B3_353143	03-March-2013	United States of America	Aedes aegypti	Mosquito Midgut	SAMN07222799
GD.SMS.RockBlood.mg.Mar3.Pooled.B3_353601	uncultured organism	RockBlood.mg.Mar3.Pooled.B3_353601	03-March-2013	United States of America	Aedes aegypti	Mosquito Midgut	SAMN07222799
GD.SMS.RockBlood.mg.Mar3.Pooled.B3_355878	uncultured organism	RockBlood.mg.Mar3.Pooled.B3_355878	03-March-2013	United States of America	Aedes aegypti	Mosquito Midgut	SAMN07222799
GD.SMS.RockBlood.mg.Mar3.Pooled.B3_356909	uncultured organism	RockBlood.mg.Mar3.Pooled.B3_356909	03-March-2013	United States of America	Aedes aegypti	Mosquito Midgut	SAMN07222799
GD.SMS.RockBlood.mg.Mar3.Pooled.B3_358445	uncultured organism	RockBlood.mg.Mar3.Pooled.B3_358445	03-March-2013	United States of America	Aedes aegypti	Mosquito Midgut	SAMN07222799
GD.SMS.RockBlood.mg.Mar3.Pooled.B3_358811	uncultured organism	RockBlood.mg.Mar3.Pooled.B3_358811	03-March-2013	United States of America	Aedes aegypti	Mosquito Midgut	SAMN07222799
GD.SMS.RockBlood.mg.Mar3.Pooled.B3_359587	uncultured organism	RockBlood.mg.Mar3.Pooled.B3_359587	03-March-2013	United States of America	Aedes aegypti	Mosquito Midgut	SAMN07222799
GD.SMS.RockBlood.mg.Mar3.Pooled.B3_360221	uncultured organism	RockBlood.mg.Mar3.Pooled.B3_360221	03-March-2013	United States of America	Aedes aegypti	Mosquito Midgut	SAMN07222799
GD.SMS.RockBlood.mg.Mar3.Pooled.B3_361579	uncultured organism	RockBlood.mg.Mar3.Pooled.B3_361579	03-March-2013	United States of America	Aedes aegypti	Mosquito Midgut	SAMN07222799
GD.SMS.RockBlood.mg.Mar3.Pooled.B3_362076	uncultured organism	RockBlood.mg.Mar3.Pooled.B3_362076	03-March-2013	United States of America	Aedes aegypti	Mosquito Midgut	SAMN07222799
GD.SMS.RockBlood.mg.Mar3.Pooled.B3_363586	uncultured organism	RockBlood.mg.Mar3.Pooled.B3_363586	03-March-2013	United States of America	Aedes aegypti	Mosquito Midgut	SAMN07222799
GD.SMS.RockBlood.mg.Mar3.Pooled.B3_364276	uncultured organism	RockBlood.mg.Mar3.Pooled.B3_364276	03-March-2013	United States of America	Aedes aegypti	Mosquito Midgut	SAMN07222799
GD.SMS.RockBlood.mg.Mar3.Pooled.B3_364814	uncultured organism	RockBlood.mg.Mar3.Pooled.B3_364814	03-March-2013	United States of America	Aedes aegypti	Mosquito Midgut	SAMN07222799
GD.SMS.RockBlood.mg.Mar3.Pooled.B3_364830	uncultured organism	RockBlood.mg.Mar3.Pooled.B3_364830	03-March-2013	United States of America	Aedes aegypti	Mosquito Midgut	SAMN07222799
GD.SMS.RockBlood.mg.Mar3.Pooled.B3_365662	uncultured organism	RockBlood.mg.Mar3.Pooled.B3_365662	03-March-2013	United States of America	Aedes aegypti	Mosquito Midgut	SAMN07222799
GD.SMS.RockBlood.mg.Mar3.Pooled.B3_365907	uncultured organism	RockBlood.mg.Mar3.Pooled.B3_365907	03-March-2013	United States of America	Aedes aegypti	Mosquito Midgut	SAMN07222799
GD.SMS.RockBlood.mg.Mar3.Pooled.B3_366954	uncultured organism	RockBlood.mg.Mar3.Pooled.B3_366954	03-March-2013	United States of America	Aedes aegypti	Mosquito Midgut	SAMN07222799
GD.SMS.RockBlood.mg.Mar3.Pooled.B3_367307	uncultured organism	RockBlood.mg.Mar3.Pooled.B3_367307	03-March-2013	United States of America	Aedes aegypti	Mosquito Midgut	SAMN07222799
GD.SMS.RockBlood.mg.Mar3.Pooled.B3_367888	uncultured organism	RockBlood.mg.Mar3.Pooled.B3_367888	03-March-2013	United States of America	Aedes aegypti	Mosquito Midgut	SAMN07222799
GD.SMS.RockBlood.mg.Mar3.Pooled.B3_367984	uncultured organism	RockBlood.mg.Mar3.Pooled.B3_367984	03-March-2013	United States of America	Aedes aegypti	Mosquito Midgut	SAMN07222799
GD.SMS.RockBlood.mg.Mar3.Pooled.B3_368029	uncultured organism	RockBlood.mg.Mar3.Pooled.B3_368029	03-March-2013	United States of America	Aedes aegypti	Mosquito Midgut	SAMN07222799
GD.SMS.RockBlood.mg.Mar3.Pooled.B3_368396	uncultured organism	RockBlood.mg.Mar3.Pooled.B3_368396	03-March-2013	United States of America	Aedes aegypti	Mosquito Midgut	SAMN07222799
GD.SMS.RockBlood.mg.Mar3.Pooled.B3_368847	uncultured organism	RockBlood.mg.Mar3.Pooled.B3_368847	03-March-2013	United States of America	Aedes aegypti	Mosquito Midgut	SAMN07222799
GD.SMS.RockBlood.mg.Mar3.Pooled.B3_369812	uncultured organism	RockBlood.mg.Mar3.Pooled.B3_369812	03-March-2013	United States of America	Aedes aegypti	Mosquito Midgut	SAMN07222799
GD.SMS.RockBlood.mg.Mar3.Pooled.B3_370973	uncultured organism	RockBlood.mg.Mar3.Pooled.B3_370973	03-March-2013	United States of America	Aedes aegypti	Mosquito Midgut	SAMN07222799
GD.SMS.RockBlood.mg.Mar3.Pooled.B3_373231	uncultured organism	RockBlood.mg.Mar3.Pooled.B3_373231	03-March-2013	United States of America	Aedes aegypti	Mosquito Midgut	SAMN07222799
GD.SMS.RockBlood.mg.Mar3.Pooled.B3_374400	uncultured organism	RockBlood.mg.Mar3.Pooled.B3_374400	03-March-2013	United States of America	Aedes aegypti	Mosquito Midgut	SAMN07222799
GD.SMS.RockBlood.mg.Mar3.Pooled.B3_375355	uncultured organism	RockBlood.mg.Mar3.Pooled.B3_375355	03-March-2013	United States of America	Aedes aegypti	Mosquito Midgut	SAMN07222799
GD.SMS.RockBlood.mg.Mar3.Pooled.B3_375666	uncultured organism	RockBlood.mg.Mar3.Pooled.B3_375666	03-March-2013	United States of America	Aedes aegypti	Mosquito Midgut	SAMN07222799
GD.SMS.RockBlood.mg.Mar3.Pooled.B3_375706	uncultured organism	RockBlood.mg.Mar3.Pooled.B3_375706	03-March-2013	United States of America	Aedes aegypti	Mosquito Midgut	SAMN07222799
GD.SMS.RockBlood.mg.Mar3.Pooled.B3_375945	uncultured organism	RockBlood.mg.Mar3.Pooled.B3_375945	03-March-2013	United States of America	Aedes aegypti	Mosquito Midgut	SAMN07222799
GD.SMS.RockBlood.mg.Mar3.Pooled.B3_376842	uncultured organism	RockBlood.mg.Mar3.Pooled.B3_376842	03-March-2013	United States of America	Aedes aegypti	Mosquito Midgut	SAMN07222799
GD.SMS.RockBlood.mg.Mar3.Pooled.B3_379069	uncultured organism	RockBlood.mg.Mar3.Pooled.B3_379069	03-March-2013	United States of America	Aedes aegypti	Mosquito Midgut	SAMN07222799
GD.SMS.RockBlood.mg.Mar3.Pooled.B3_379768	uncultured organism	RockBlood.mg.Mar3.Pooled.B3_379768	03-March-2013	United States of America	Aedes aegypti	Mosquito Midgut	SAMN07222799
GD.SMS.RockBlood.mg.Mar3.Pooled.B3_381721	uncultured organism	RockBlood.mg.Mar3.Pooled.B3_381721	03-March-2013	United States of America	Aedes aegypti	Mosquito Midgut	SAMN07222799
GD.SMS.RockBlood.mg.Mar3.Pooled.B3_384591	uncultured organism	RockBlood.mg.Mar3.Pooled.B3_384591	03-March-2013	United States of America	Aedes aegypti	Mosquito Midgut	SAMN07222799
GD.SMS.RockBlood.mg.Mar3.Pooled.B3_384750	uncultured organism	RockBlood.mg.Mar3.Pooled.B3_384750	03-March-2013	United States of America	Aedes aegypti	Mosquito Midgut	SAMN07222799
GD.SMS.RockBlood.mg.Mar3.Pooled.B3_384780	uncultured organism	RockBlood.mg.Mar3.Pooled.B3_384780	03-March-2013	United States of America	Aedes aegypti	Mosquito Midgut	SAMN07222799
GD.SMS.RockBlood.mg.Mar3.Pooled.B3_386437	uncultured organism	RockBlood.mg.Mar3.Pooled.B3_386437	03-March-2013	United States of America	Aedes aegypti	Mosquito Midgut	SAMN07222799
GD.SMS.RockBlood.mg.Mar3.Pooled.B3_386674	uncultured organism	RockBlood.mg.Mar3.Pooled.B3_386674	03-March-2013	United States of America	Aedes aegypti	Mosquito Midgut	SAMN07222799
GD.SMS.RockBlood.mg.Mar3.Pooled.B3_386853	uncultured organism	RockBlood.mg.Mar3.Pooled.B3_386853	03-March-2013	United States of America	Aedes aegypti	Mosquito Midgut	SAMN07222799
GD.SMS.RockBlood.mg.Mar3.Pooled.B3_387664	uncultured organism	RockBlood.mg.Mar3.Pooled.B3_387664	03-March-2013	United States of America	Aedes aegypti	Mosquito Midgut	SAMN07222799
GD.SMS.RockBlood.mg.Mar3.Pooled.B3_388109	uncultured organism	RockBlood.mg.Mar3.Pooled.B3_388109	03-March-2013	United States of America	Aedes aegypti	Mosquito Midgut	SAMN07222799
GD.SMS.RockBlood.mg.Mar3.Pooled.B3_388277	uncultured organism	RockBlood.mg.Mar3.Pooled.B3_388277	03-March-2013	United States of America	Aedes aegypti	Mosquito Midgut	SAMN07222799
GD.SMS.RockBlood.mg.Mar3.Pooled.B3_389519	uncultured organism	RockBlood.mg.Mar3.Pooled.B3_389519	03-March-2013	United States of America	Aedes aegypti	Mosquito Midgut	SAMN07222799
GD.SMS.RockBlood.mg.Mar3.Pooled.B3_389666	uncultured organism	RockBlood.mg.Mar3.Pooled.B3_389666	03-March-2013	United States of America	Aedes aegypti	Mosquito Midgut	SAMN07222799
GD.SMS.RockBlood.mg.Mar3.Pooled.B3_389845	uncultured organism	RockBlood.mg.Mar3.Pooled.B3_389845	03-March-2013	United States of America	Aedes aegypti	Mosquito Midgut	SAMN07222799
GD.SMS.RockBlood.mg.Mar3.Pooled.B3_390925	uncultured organism	RockBlood.mg.Mar3.Pooled.B3_390925	03-March-2013	United States of America	Aedes aegypti	Mosquito Midgut	SAMN07222799
GD.SMS.RockBlood.mg.Mar3.Pooled.B3_394071	uncultured organism	RockBlood.mg.Mar3.Pooled.B3_394071	03-March-2013	United States of America	Aedes aegypti	Mosquito Midgut	SAMN07222799
GD.SMS.RockBlood.mg.Mar3.Pooled.B3_395574	uncultured organism	RockBlood.mg.Mar3.Pooled.B3_395574	03-March-2013	United States of America	Aedes aegypti	Mosquito Midgut	SAMN07222799
GD.SMS.RockBlood.mg.Mar3.Pooled.B3_395648	uncultured organism	RockBlood.mg.Mar3.Pooled.B3_395648	03-March-2013	United States of America	Aedes aegypti	Mosquito Midgut	SAMN07222799
GD.SMS.RockBlood.mg.Mar3.Pooled.B3_396221	uncultured organism	RockBlood.mg.Mar3.Pooled.B3_396221	03-March-2013	United States of America	Aedes aegypti	Mosquito Midgut	SAMN07222799
GD.SMS.RockBlood.mg.Mar3.Pooled.B3_397588	uncultured organism	RockBlood.mg.Mar3.Pooled.B3_397588	03-March-2013	United States of America	Aedes aegypti	Mosquito Midgut	SAMN07222799
GD.SMS.RockBlood.mg.Mar3.Pooled.B3_398852	uncultured organism	RockBlood.mg.Mar3.Pooled.B3_398852	03-March-2013	United States of America	Aedes aegypti	Mosquito Midgut	SAMN07222799
GD.SMS.RockBlood.mg.Mar3.Pooled.B3_401280	uncultured organism	RockBlood.mg.Mar3.Pooled.B3_401280	03-March-2013	United States of America	Aedes aegypti	Mosquito Midgut	SAMN07222799
GD.SMS.RockBlood.mg.Mar3.Pooled.B3_401764	uncultured organism	RockBlood.mg.Mar3.Pooled.B3_401764	03-March-2013	United States of America	Aedes aegypti	Mosquito Midgut	SAMN07222799
GD.SMS.RockBlood.mg.Mar3.Pooled.B3_401827	uncultured organism	RockBlood.mg.Mar3.Pooled.B3_401827	03-March-2013	United States of America	Aedes aegypti	Mosquito Midgut	SAMN07222799
GD.SMS.RockBlood.mg.Mar3.Pooled.B3_402357	uncultured organism	RockBlood.mg.Mar3.Pooled.B3_402357	03-March-2013	United States of America	Aedes aegypti	Mosquito Midgut	SAMN07222799
GD.SMS.RockBlood.mg.Mar3.Pooled.B3_402451	uncultured organism	RockBlood.mg.Mar3.Pooled.B3_402451	03-March-2013	United States of America	Aedes aegypti	Mosquito Midgut	SAMN07222799
GD.SMS.RockBlood.mg.Mar3.Pooled.B3_403768	uncultured organism	RockBlood.mg.Mar3.Pooled.B3_403768	03-March-2013	United States of America	Aedes aegypti	Mosquito Midgut	SAMN07222799
GD.SMS.RockBlood.mg.Mar3.Pooled.B3_404037	uncultured organism	RockBlood.mg.Mar3.Pooled.B3_404037	03-March-2013	United States of America	Aedes aegypti	Mosquito Midgut	SAMN07222799
GD.SMS.RockBlood.mg.Mar3.Pooled.B3_408972	uncultured organism	RockBlood.mg.Mar3.Pooled.B3_408972	03-March-2013	United States of America	Aedes aegypti	Mosquito Midgut	SAMN07222799
GD.SMS.RockBlood.mg.Mar3.Pooled.B3_409392	uncultured organism	RockBlood.mg.Mar3.Pooled.B3_409392	03-March-2013	United States of America	Aedes aegypti	Mosquito Midgut	SAMN07222799
GD.SMS.RockBlood.mg.Mar3.Pooled.B3_410073	uncultured organism	RockBlood.mg.Mar3.Pooled.B3_410073	03-March-2013	United States of America	Aedes aegypti	Mosquito Midgut	SAMN07222799
GD.SMS.RockBlood.mg.Mar3.Pooled.B3_410089	uncultured organism	RockBlood.mg.Mar3.Pooled.B3_410089	03-March-2013	United States of America	Aedes aegypti	Mosquito Midgut	SAMN07222799
GD.SMS.RockBlood.mg.Mar3.Pooled.B3_415048	uncultured organism	RockBlood.mg.Mar3.Pooled.B3_415048	03-March-2013	United States of America	Aedes aegypti	Mosquito Midgut	SAMN07222799
GD.SMS.RockBlood.mg.Mar3.Pooled.B3_415820	uncultured organism	RockBlood.mg.Mar3.Pooled.B3_415820	03-March-2013	United States of America	Aedes aegypti	Mosquito Midgut	SAMN07222799
GD.SMS.RockBlood.mg.Mar3.Pooled.B3_415908	uncultured organism	RockBlood.mg.Mar3.Pooled.B3_415908	03-March-2013	United States of America	Aedes aegypti	Mosquito Midgut	SAMN07222799
GD.SMS.RockBlood.mg.Mar3.Pooled.B3_416414	uncultured organism	RockBlood.mg.Mar3.Pooled.B3_416414	03-March-2013	United States of America	Aedes aegypti	Mosquito Midgut	SAMN07222799
GD.SMS.RockBlood.mg.Mar3.Pooled.B3_416429	uncultured organism	RockBlood.mg.Mar3.Pooled.B3_416429	03-March-2013	United States of America	Aedes aegypti	Mosquito Midgut	SAMN07222799
GD.SMS.RockBlood.mg.Mar3.Pooled.B3_416507	uncultured organism	RockBlood.mg.Mar3.Pooled.B3_416507	03-March-2013	United States of America	Aedes aegypti	Mosquito Midgut	SAMN07222799
GD.SMS.RockBlood.mg.Mar3.Pooled.B3_416517	uncultured organism	RockBlood.mg.Mar3.Pooled.B3_416517	03-March-2013	United States of America	Aedes aegypti	Mosquito Midgut	SAMN07222799
GD.SMS.RockBlood.mg.Mar3.Pooled.B3_418285	uncultured organism	RockBlood.mg.Mar3.Pooled.B3_418285	03-March-2013	United States of America	Aedes aegypti	Mosquito Midgut	SAMN07222799
GD.SMS.RockBlood.mg.Mar3.Pooled.B3_420594	uncultured organism	RockBlood.mg.Mar3.Pooled.B3_420594	03-March-2013	United States of America	Aedes aegypti	Mosquito Midgut	SAMN07222799
GD.SMS.RockBlood.mg.Mar3.Pooled.B3_422105	uncultured organism	RockBlood.mg.Mar3.Pooled.B3_422105	03-March-2013	United States of America	Aedes aegypti	Mosquito Midgut	SAMN07222799
GD.SMS.RockBlood.mg.Mar3.Pooled.B3_423024	uncultured organism	RockBlood.mg.Mar3.Pooled.B3_423024	03-March-2013	United States of America	Aedes aegypti	Mosquito Midgut	SAMN07222799
GD.SMS.RockBlood.mg.Mar3.Pooled.B3_423055	uncultured organism	RockBlood.mg.Mar3.Pooled.B3_423055	03-March-2013	United States of America	Aedes aegypti	Mosquito Midgut	SAMN07222799
GD.SMS.RockBlood.mg.Mar3.Pooled.B3_423327	uncultured organism	RockBlood.mg.Mar3.Pooled.B3_423327	03-March-2013	United States of America	Aedes aegypti	Mosquito Midgut	SAMN07222799
GD.SMS.RockBlood.mg.Mar3.Pooled.B3_424440	uncultured organism	RockBlood.mg.Mar3.Pooled.B3_424440	03-March-2013	United States of America	Aedes aegypti	Mosquito Midgut	SAMN07222799
GD.SMS.RockBlood.mg.Mar3.Pooled.B3_425371	uncultured organism	RockBlood.mg.Mar3.Pooled.B3_425371	03-March-2013	United States of America	Aedes aegypti	Mosquito Midgut	SAMN07222799
GD.SMS.RockBlood.mg.Mar3.Pooled.B3_426125	uncultured organism	RockBlood.mg.Mar3.Pooled.B3_426125	03-March-2013	United States of America	Aedes aegypti	Mosquito Midgut	SAMN07222799
GD.SMS.RockBlood.mg.Mar3.Pooled.B3_429458	uncultured organism	RockBlood.mg.Mar3.Pooled.B3_429458	03-March-2013	United States of America	Aedes aegypti	Mosquito Midgut	SAMN07222799
GD.SMS.RockBlood.mg.Mar3.Pooled.B3_430224	uncultured organism	RockBlood.mg.Mar3.Pooled.B3_430224	03-March-2013	United States of America	Aedes aegypti	Mosquito Midgut	SAMN07222799
GD.SMS.RockBlood.mg.Mar3.Pooled.B3_430474	uncultured organism	RockBlood.mg.Mar3.Pooled.B3_430474	03-March-2013	United States of America	Aedes aegypti	Mosquito Midgut	SAMN07222799
GD.SMS.RockBlood.mg.Mar3.Pooled.B3_431260	uncultured organism	RockBlood.mg.Mar3.Pooled.B3_431260	03-March-2013	United States of America	Aedes aegypti	Mosquito Midgut	SAMN07222799
GD.SMS.RockBlood.mg.Mar3.Pooled.B3_431610	uncultured organism	RockBlood.mg.Mar3.Pooled.B3_431610	03-March-2013	United States of America	Aedes aegypti	Mosquito Midgut	SAMN07222799
GD.SMS.RockBlood.mg.Mar3.Pooled.B3_432241	uncultured organism	RockBlood.mg.Mar3.Pooled.B3_432241	03-March-2013	United States of America	Aedes aegypti	Mosquito Midgut	SAMN07222799
GD.SMS.RockBlood.mg.Mar3.Pooled.B3_433774	uncultured organism	RockBlood.mg.Mar3.Pooled.B3_433774	03-March-2013	United States of America	Aedes aegypti	Mosquito Midgut	SAMN07222799
GD.SMS.RockBlood.mg.Mar3.Pooled.B3_438125	uncultured organism	RockBlood.mg.Mar3.Pooled.B3_438125	03-March-2013	United States of America	Aedes aegypti	Mosquito Midgut	SAMN07222799
GD.SMS.RockBlood.mg.Mar3.Pooled.B3_438261	uncultured organism	RockBlood.mg.Mar3.Pooled.B3_438261	03-March-2013	United States of America	Aedes aegypti	Mosquito Midgut	SAMN07222799
GD.SMS.RockBlood.mg.Mar3.Pooled.B3_438823	uncultured organism	RockBlood.mg.Mar3.Pooled.B3_438823	03-March-2013	United States of America	Aedes aegypti	Mosquito Midgut	SAMN07222799
GD.SMS.RockBlood.mg.Mar3.Pooled.B3_438934	uncultured organism	RockBlood.mg.Mar3.Pooled.B3_438934	03-March-2013	United States of America	Aedes aegypti	Mosquito Midgut	SAMN07222799
GD.SMS.RockBlood.mg.Mar3.Pooled.B3_441170	uncultured organism	RockBlood.mg.Mar3.Pooled.B3_441170	03-March-2013	United States of America	Aedes aegypti	Mosquito Midgut	SAMN07222799
GD.SMS.RockBlood.mg.Mar3.Pooled.B3_441715	uncultured organism	RockBlood.mg.Mar3.Pooled.B3_441715	03-March-2013	United States of America	Aedes aegypti	Mosquito Midgut	SAMN07222799
GD.SMS.RockBlood.mg.Mar3.Pooled.B3_444542	uncultured organism	RockBlood.mg.Mar3.Pooled.B3_444542	03-March-2013	United States of America	Aedes aegypti	Mosquito Midgut	SAMN07222799
GD.SMS.RockBlood.mg.Mar3.Pooled.B3_448302	uncultured organism	RockBlood.mg.Mar3.Pooled.B3_448302	03-March-2013	United States of America	Aedes aegypti	Mosquito Midgut	SAMN07222799
GD.SMS.RockBlood.mg.Mar3.Pooled.B3_450546	uncultured organism	RockBlood.mg.Mar3.Pooled.B3_450546	03-March-2013	United States of America	Aedes aegypti	Mosquito Midgut	SAMN07222799
GD.SMS.RockBlood.mg.Mar3.Pooled.B3_451116	uncultured organism	RockBlood.mg.Mar3.Pooled.B3_451116	03-March-2013	United States of America	Aedes aegypti	Mosquito Midgut	SAMN07222799
GD.SMS.RockBlood.mg.Mar3.Pooled.B3_451391	uncultured organism	RockBlood.mg.Mar3.Pooled.B3_451391	03-March-2013	United States of America	Aedes aegypti	Mosquito Midgut	SAMN07222799
GD.SMS.RockBlood.mg.Mar3.Pooled.B3_453657	uncultured organism	RockBlood.mg.Mar3.Pooled.B3_453657	03-March-2013	United States of America	Aedes aegypti	Mosquito Midgut	SAMN07222799
GD.SMS.RockBlood.mg.Mar3.Pooled.B3_454671	uncultured organism	RockBlood.mg.Mar3.Pooled.B3_454671	03-March-2013	United States of America	Aedes aegypti	Mosquito Midgut	SAMN07222799
GD.SMS.RockBlood.mg.Mar3.Pooled.B3_455763	uncultured organism	RockBlood.mg.Mar3.Pooled.B3_455763	03-March-2013	United States of America	Aedes aegypti	Mosquito Midgut	SAMN07222799
GD.SMS.RockBlood.mg.Mar3.Pooled.B3_456164	uncultured organism	RockBlood.mg.Mar3.Pooled.B3_456164	03-March-2013	United States of America	Aedes aegypti	Mosquito Midgut	SAMN07222799
GD.SMS.RockBlood.mg.Mar3.Pooled.B3_456676	uncultured organism	RockBlood.mg.Mar3.Pooled.B3_456676	03-March-2013	United States of America	Aedes aegypti	Mosquito Midgut	SAMN07222799
GD.SMS.RockBlood.mg.Mar3.Pooled.B3_457269	uncultured organism	RockBlood.mg.Mar3.Pooled.B3_457269	03-March-2013	United States of America	Aedes aegypti	Mosquito Midgut	SAMN07222799
GD.SMS.RockBlood.mg.Mar3.Pooled.B3_457270	uncultured organism	RockBlood.mg.Mar3.Pooled.B3_457270	03-March-2013	United States of America	Aedes aegypti	Mosquito Midgut	SAMN07222799
GD.SMS.RockBlood.mg.Mar3.Pooled.B3_457951	uncultured organism	RockBlood.mg.Mar3.Pooled.B3_457951	03-March-2013	United States of America	Aedes aegypti	Mosquito Midgut	SAMN07222799
GD.SMS.RockBlood.mg.Mar3.Pooled.B3_458621	uncultured organism	RockBlood.mg.Mar3.Pooled.B3_458621	03-March-2013	United States of America	Aedes aegypti	Mosquito Midgut	SAMN07222799
GD.SMS.RockBlood.mg.Mar3.Pooled.B3_458760	uncultured organism	RockBlood.mg.Mar3.Pooled.B3_458760	03-March-2013	United States of America	Aedes aegypti	Mosquito Midgut	SAMN07222799
GD.SMS.RockBlood.mg.Mar3.Pooled.B3_460869	uncultured organism	RockBlood.mg.Mar3.Pooled.B3_460869	03-March-2013	United States of America	Aedes aegypti	Mosquito Midgut	SAMN07222799
GD.SMS.RockBlood.mg.Mar3.Pooled.B3_461009	uncultured organism	RockBlood.mg.Mar3.Pooled.B3_461009	03-March-2013	United States of America	Aedes aegypti	Mosquito Midgut	SAMN07222799
GD.SMS.RockBlood.mg.Mar3.Pooled.B3_463362	uncultured organism	RockBlood.mg.Mar3.Pooled.B3_463362	03-March-2013	United States of America	Aedes aegypti	Mosquito Midgut	SAMN07222799
GD.SMS.RockBlood.mg.Mar3.Pooled.B3_466285	uncultured organism	RockBlood.mg.Mar3.Pooled.B3_466285	03-March-2013	United States of America	Aedes aegypti	Mosquito Midgut	SAMN07222799
GD.SMS.RockBlood.mg.Mar3.Pooled.B3_466379	uncultured organism	RockBlood.mg.Mar3.Pooled.B3_466379	03-March-2013	United States of America	Aedes aegypti	Mosquito Midgut	SAMN07222799
GD.SMS.RockBlood.mg.Mar3.Pooled.B3_466552	uncultured organism	RockBlood.mg.Mar3.Pooled.B3_466552	03-March-2013	United States of America	Aedes aegypti	Mosquito Midgut	SAMN07222799
GD.SMS.RockBlood.mg.Mar3.Pooled.B3_467114	uncultured organism	RockBlood.mg.Mar3.Pooled.B3_467114	03-March-2013	United States of America	Aedes aegypti	Mosquito Midgut	SAMN07222799
GD.SMS.RockBlood.mg.Mar3.Pooled.B3_469472	uncultured organism	RockBlood.mg.Mar3.Pooled.B3_469472	03-March-2013	United States of America	Aedes aegypti	Mosquito Midgut	SAMN07222799
GD.SMS.RockBlood.mg.Mar3.Pooled.B3_470553	uncultured organism	RockBlood.mg.Mar3.Pooled.B3_470553	03-March-2013	United States of America	Aedes aegypti	Mosquito Midgut	SAMN07222799
GD.SMS.RockBlood.mg.Mar3.Pooled.B3_470597	uncultured organism	RockBlood.mg.Mar3.Pooled.B3_470597	03-March-2013	United States of America	Aedes aegypti	Mosquito Midgut	SAMN07222799
GD.SMS.RockBlood.mg.Mar3.Pooled.B3_471056	uncultured organism	RockBlood.mg.Mar3.Pooled.B3_471056	03-March-2013	United States of America	Aedes aegypti	Mosquito Midgut	SAMN07222799
GD.SMS.RockBlood.mg.Mar3.Pooled.B3_472653	uncultured organism	RockBlood.mg.Mar3.Pooled.B3_472653	03-March-2013	United States of America	Aedes aegypti	Mosquito Midgut	SAMN07222799
GD.SMS.RockBlood.mg.Mar3.Pooled.B3_472810	uncultured organism	RockBlood.mg.Mar3.Pooled.B3_472810	03-March-2013	United States of America	Aedes aegypti	Mosquito Midgut	SAMN07222799
GD.SMS.RockBlood.mg.Mar3.Pooled.B3_474386	uncultured organism	RockBlood.mg.Mar3.Pooled.B3_474386	03-March-2013	United States of America	Aedes aegypti	Mosquito Midgut	SAMN07222799
GD.SMS.RockBlood.mg.Mar3.Pooled.B3_475877	uncultured organism	RockBlood.mg.Mar3.Pooled.B3_475877	03-March-2013	United States of America	Aedes aegypti	Mosquito Midgut	SAMN07222799
GD.SMS.RockBlood.mg.Mar3.Pooled.B3_476202	uncultured organism	RockBlood.mg.Mar3.Pooled.B3_476202	03-March-2013	United States of America	Aedes aegypti	Mosquito Midgut	SAMN07222799
GD.SMS.RockBlood.mg.Mar3.Pooled.B3_478240	uncultured organism	RockBlood.mg.Mar3.Pooled.B3_478240	03-March-2013	United States of America	Aedes aegypti	Mosquito Midgut	SAMN07222799
GD.SMS.RockBlood.mg.Mar3.Pooled.B3_478390	uncultured organism	RockBlood.mg.Mar3.Pooled.B3_478390	03-March-2013	United States of America	Aedes aegypti	Mosquito Midgut	SAMN07222799
GD.SMS.RockBlood.mg.Mar3.Pooled.B3_478717	uncultured organism	RockBlood.mg.Mar3.Pooled.B3_478717	03-March-2013	United States of America	Aedes aegypti	Mosquito Midgut	SAMN07222799
GD.SMS.RockBlood.mg.Mar3.Pooled.B3_478943	uncultured organism	RockBlood.mg.Mar3.Pooled.B3_478943	03-March-2013	United States of America	Aedes aegypti	Mosquito Midgut	SAMN07222799
GD.SMS.RockBlood.mg.Mar3.Pooled.B3_479093	uncultured organism	RockBlood.mg.Mar3.Pooled.B3_479093	03-March-2013	United States of America	Aedes aegypti	Mosquito Midgut	SAMN07222799
GD.SMS.RockBlood.mg.Mar3.Pooled.B3_480045	uncultured organism	RockBlood.mg.Mar3.Pooled.B3_480045	03-March-2013	United States of America	Aedes aegypti	Mosquito Midgut	SAMN07222799
GD.SMS.RockBlood.mg.Mar3.Pooled.B3_481366	uncultured organism	RockBlood.mg.Mar3.Pooled.B3_481366	03-March-2013	United States of America	Aedes aegypti	Mosquito Midgut	SAMN07222799
GD.SMS.RockBlood.mg.Mar3.Pooled.B3_481670	uncultured organism	RockBlood.mg.Mar3.Pooled.B3_481670	03-March-2013	United States of America	Aedes aegypti	Mosquito Midgut	SAMN07222799
GD.SMS.RockBlood.mg.Mar3.Pooled.B3_482706	uncultured organism	RockBlood.mg.Mar3.Pooled.B3_482706	03-March-2013	United States of America	Aedes aegypti	Mosquito Midgut	SAMN07222799
GD.SMS.RockBlood.mg.Mar3.Pooled.B3_483841	uncultured organism	RockBlood.mg.Mar3.Pooled.B3_483841	03-March-2013	United States of America	Aedes aegypti	Mosquito Midgut	SAMN07222799
GD.SMS.RockBlood.mg.Mar3.Pooled.B3_484028	uncultured organism	RockBlood.mg.Mar3.Pooled.B3_484028	03-March-2013	United States of America	Aedes aegypti	Mosquito Midgut	SAMN07222799
GD.SMS.RockBlood.mg.Mar3.Pooled.B3_484324	uncultured organism	RockBlood.mg.Mar3.Pooled.B3_484324	03-March-2013	United States of America	Aedes aegypti	Mosquito Midgut	SAMN07222799
GD.SMS.RockBlood.mg.Mar3.Pooled.B3_484968	uncultured organism	RockBlood.mg.Mar3.Pooled.B3_484968	03-March-2013	United States of America	Aedes aegypti	Mosquito Midgut	SAMN07222799
GD.SMS.RockBlood.mg.Mar3.Pooled.B3_485226	uncultured organism	RockBlood.mg.Mar3.Pooled.B3_485226	03-March-2013	United States of America	Aedes aegypti	Mosquito Midgut	SAMN07222799
GD.SMS.RockBlood.mg.Mar3.Pooled.B3_487097	uncultured organism	RockBlood.mg.Mar3.Pooled.B3_487097	03-March-2013	United States of America	Aedes aegypti	Mosquito Midgut	SAMN07222799
GD.SMS.RockBlood.mg.Mar3.Pooled.B3_488920	uncultured organism	RockBlood.mg.Mar3.Pooled.B3_488920	03-March-2013	United States of America	Aedes aegypti	Mosquito Midgut	SAMN07222799
GD.SMS.RockBlood.mg.Mar3.Pooled.B3_489678	uncultured organism	RockBlood.mg.Mar3.Pooled.B3_489678	03-March-2013	United States of America	Aedes aegypti	Mosquito Midgut	SAMN07222799
GD.SMS.RockBlood.mg.Mar3.Pooled.B3_489819	uncultured organism	RockBlood.mg.Mar3.Pooled.B3_489819	03-March-2013	United States of America	Aedes aegypti	Mosquito Midgut	SAMN07222799
GD.SMS.RockBlood.mg.Mar3.Pooled.B3_489949	uncultured organism	RockBlood.mg.Mar3.Pooled.B3_489949	03-March-2013	United States of America	Aedes aegypti	Mosquito Midgut	SAMN07222799
GD.SMS.RockBlood.mg.Mar3.Pooled.B3_490528	uncultured organism	RockBlood.mg.Mar3.Pooled.B3_490528	03-March-2013	United States of America	Aedes aegypti	Mosquito Midgut	SAMN07222799
GD.SMS.RockBlood.mg.Mar3.Pooled.B3_491517	uncultured organism	RockBlood.mg.Mar3.Pooled.B3_491517	03-March-2013	United States of America	Aedes aegypti	Mosquito Midgut	SAMN07222799
GD.SMS.RockBlood.mg.Mar3.Pooled.B3_494375	uncultured organism	RockBlood.mg.Mar3.Pooled.B3_494375	03-March-2013	United States of America	Aedes aegypti	Mosquito Midgut	SAMN07222799
GD.SMS.RockBlood.mg.Mar3.Pooled.B3_496879	uncultured organism	RockBlood.mg.Mar3.Pooled.B3_496879	03-March-2013	United States of America	Aedes aegypti	Mosquito Midgut	SAMN07222799
GD.SMS.RockBlood.mg.Mar3.Pooled.B3_499345	uncultured organism	RockBlood.mg.Mar3.Pooled.B3_499345	03-March-2013	United States of America	Aedes aegypti	Mosquito Midgut	SAMN07222799
GD.SMS.RockBlood.mg.Mar3.Pooled.B3_499428	uncultured organism	RockBlood.mg.Mar3.Pooled.B3_499428	03-March-2013	United States of America	Aedes aegypti	Mosquito Midgut	SAMN07222799
GD.SMS.RockBlood.mg.Mar3.Pooled.B3_500955	uncultured organism	RockBlood.mg.Mar3.Pooled.B3_500955	03-March-2013	United States of America	Aedes aegypti	Mosquito Midgut	SAMN07222799
GD.SMS.RockBlood.mg.Mar3.Pooled.B3_502719	uncultured organism	RockBlood.mg.Mar3.Pooled.B3_502719	03-March-2013	United States of America	Aedes aegypti	Mosquito Midgut	SAMN07222799
GD.SMS.RockBlood.mg.Mar3.Pooled.B3_505024	uncultured organism	RockBlood.mg.Mar3.Pooled.B3_505024	03-March-2013	United States of America	Aedes aegypti	Mosquito Midgut	SAMN07222799
GD.SMS.RockBlood.mg.Mar3.Pooled.B3_505848	uncultured organism	RockBlood.mg.Mar3.Pooled.B3_505848	03-March-2013	United States of America	Aedes aegypti	Mosquito Midgut	SAMN07222799
GD.SMS.RockBlood.mg.Mar3.Pooled.B3_506323	uncultured organism	RockBlood.mg.Mar3.Pooled.B3_506323	03-March-2013	United States of America	Aedes aegypti	Mosquito Midgut	SAMN07222799
GD.SMS.RockBlood.mg.Mar3.Pooled.B3_507501	uncultured organism	RockBlood.mg.Mar3.Pooled.B3_507501	03-March-2013	United States of America	Aedes aegypti	Mosquito Midgut	SAMN07222799
GD.SMS.RockBlood.mg.Mar3.Pooled.B3_508434	uncultured organism	RockBlood.mg.Mar3.Pooled.B3_508434	03-March-2013	United States of America	Aedes aegypti	Mosquito Midgut	SAMN07222799
GD.SMS.RockBlood.mg.Mar3.Pooled.B3_508530	uncultured organism	RockBlood.mg.Mar3.Pooled.B3_508530	03-March-2013	United States of America	Aedes aegypti	Mosquito Midgut	SAMN07222799
GD.SMS.RockBlood.mg.Mar3.Pooled.B3_510300	uncultured organism	RockBlood.mg.Mar3.Pooled.B3_510300	03-March-2013	United States of America	Aedes aegypti	Mosquito Midgut	SAMN07222799
GD.SMS.RockBlood.mg.Mar3.Pooled.B3_512161	uncultured organism	RockBlood.mg.Mar3.Pooled.B3_512161	03-March-2013	United States of America	Aedes aegypti	Mosquito Midgut	SAMN07222799
GD.SMS.RockBlood.mg.Mar3.Pooled.B3_516016	uncultured organism	RockBlood.mg.Mar3.Pooled.B3_516016	03-March-2013	United States of America	Aedes aegypti	Mosquito Midgut	SAMN07222799
GD.SMS.RockBlood.mg.Mar3.Pooled.B3_517657	uncultured organism	RockBlood.mg.Mar3.Pooled.B3_517657	03-March-2013	United States of America	Aedes aegypti	Mosquito Midgut	SAMN07222799
GD.SMS.RockBlood.mg.Mar3.Pooled.B3_517917	uncultured organism	RockBlood.mg.Mar3.Pooled.B3_517917	03-March-2013	United States of America	Aedes aegypti	Mosquito Midgut	SAMN07222799
GD.SMS.RockBlood.mg.Mar3.Pooled.B3_517929	uncultured organism	RockBlood.mg.Mar3.Pooled.B3_517929	03-March-2013	United States of America	Aedes aegypti	Mosquito Midgut	SAMN07222799
GD.SMS.RockBlood.mg.Mar3.Pooled.B3_518540	uncultured organism	RockBlood.mg.Mar3.Pooled.B3_518540	03-March-2013	United States of America	Aedes aegypti	Mosquito Midgut	SAMN07222799
GD.SMS.RockBlood.mg.Mar3.Pooled.B3_518693	uncultured organism	RockBlood.mg.Mar3.Pooled.B3_518693	03-March-2013	United States of America	Aedes aegypti	Mosquito Midgut	SAMN07222799
GD.SMS.RockBlood.mg.Mar3.Pooled.B3_519921	uncultured organism	RockBlood.mg.Mar3.Pooled.B3_519921	03-March-2013	United States of America	Aedes aegypti	Mosquito Midgut	SAMN07222799
GD.SMS.RockBlood.mg.Mar3.Pooled.B3_521148	uncultured organism	RockBlood.mg.Mar3.Pooled.B3_521148	03-March-2013	United States of America	Aedes aegypti	Mosquito Midgut	SAMN07222799
GD.SMS.RockBlood.mg.Mar3.Pooled.B3_521671	uncultured organism	RockBlood.mg.Mar3.Pooled.B3_521671	03-March-2013	United States of America	Aedes aegypti	Mosquito Midgut	SAMN07222799
GD.SMS.RockBlood.mg.Mar3.Pooled.B3_523014	uncultured organism	RockBlood.mg.Mar3.Pooled.B3_523014	03-March-2013	United States of America	Aedes aegypti	Mosquito Midgut	SAMN07222799
GD.SMS.RockBlood.mg.Mar3.Pooled.B3_523291	uncultured organism	RockBlood.mg.Mar3.Pooled.B3_523291	03-March-2013	United States of America	Aedes aegypti	Mosquito Midgut	SAMN07222799
GD.SMS.RockBlood.mg.Mar3.Pooled.B3_523495	uncultured organism	RockBlood.mg.Mar3.Pooled.B3_523495	03-March-2013	United States of America	Aedes aegypti	Mosquito Midgut	SAMN07222799
GD.SMS.RockBlood.mg.Mar3.Pooled.B3_524135	uncultured organism	RockBlood.mg.Mar3.Pooled.B3_524135	03-March-2013	United States of America	Aedes aegypti	Mosquito Midgut	SAMN07222799
GD.SMS.RockBlood.mg.Mar3.Pooled.B3_527915	uncultured organism	RockBlood.mg.Mar3.Pooled.B3_527915	03-March-2013	United States of America	Aedes aegypti	Mosquito Midgut	SAMN07222799
GD.SMS.RockBlood.mg.Mar3.Pooled.B3_529340	uncultured organism	RockBlood.mg.Mar3.Pooled.B3_529340	03-March-2013	United States of America	Aedes aegypti	Mosquito Midgut	SAMN07222799
GD.SMS.RockBlood.mg.Mar3.Pooled.B3_532162	uncultured organism	RockBlood.mg.Mar3.Pooled.B3_532162	03-March-2013	United States of America	Aedes aegypti	Mosquito Midgut	SAMN07222799
GD.SMS.RockBlood.mg.Mar3.Pooled.B3_532435	uncultured organism	RockBlood.mg.Mar3.Pooled.B3_532435	03-March-2013	United States of America	Aedes aegypti	Mosquito Midgut	SAMN07222799
GD.SMS.RockBlood.mg.Mar3.Pooled.B3_532559	uncultured organism	RockBlood.mg.Mar3.Pooled.B3_532559	03-March-2013	United States of America	Aedes aegypti	Mosquito Midgut	SAMN07222799
GD.SMS.RockBlood.mg.Mar3.Pooled.B3_532727	uncultured organism	RockBlood.mg.Mar3.Pooled.B3_532727	03-March-2013	United States of America	Aedes aegypti	Mosquito Midgut	SAMN07222799
GD.SMS.RockBlood.mg.Mar3.Pooled.B3_533147	uncultured organism	RockBlood.mg.Mar3.Pooled.B3_533147	03-March-2013	United States of America	Aedes aegypti	Mosquito Midgut	SAMN07222799
GD.SMS.RockBlood.mg.Mar3.Pooled.B3_533567	uncultured organism	RockBlood.mg.Mar3.Pooled.B3_533567	03-March-2013	United States of America	Aedes aegypti	Mosquito Midgut	SAMN07222799
GD.SMS.RockBlood.mg.Mar3.Pooled.B3_533604	uncultured organism	RockBlood.mg.Mar3.Pooled.B3_533604	03-March-2013	United States of America	Aedes aegypti	Mosquito Midgut	SAMN07222799
GD.SMS.RockBlood.mg.Mar3.Pooled.B3_535306	uncultured organism	RockBlood.mg.Mar3.Pooled.B3_535306	03-March-2013	United States of America	Aedes aegypti	Mosquito Midgut	SAMN07222799
GD.SMS.RockBlood.mg.Mar3.Pooled.B3_536251	uncultured organism	RockBlood.mg.Mar3.Pooled.B3_536251	03-March-2013	United States of America	Aedes aegypti	Mosquito Midgut	SAMN07222799
GD.SMS.RockBlood.mg.Mar3.Pooled.B3_538308	uncultured organism	RockBlood.mg.Mar3.Pooled.B3_538308	03-March-2013	United States of America	Aedes aegypti	Mosquito Midgut	SAMN07222799
GD.SMS.RockBlood.mg.Mar3.Pooled.B3_538821	uncultured organism	RockBlood.mg.Mar3.Pooled.B3_538821	03-March-2013	United States of America	Aedes aegypti	Mosquito Midgut	SAMN07222799
GD.SMS.RockBlood.mg.Mar3.Pooled.B3_541064	uncultured organism	RockBlood.mg.Mar3.Pooled.B3_541064	03-March-2013	United States of America	Aedes aegypti	Mosquito Midgut	SAMN07222799
GD.SMS.RockBlood.mg.Mar3.Pooled.B3_543490	uncultured organism	RockBlood.mg.Mar3.Pooled.B3_543490	03-March-2013	United States of America	Aedes aegypti	Mosquito Midgut	SAMN07222799
GD.SMS.RockBlood.mg.Mar3.Pooled.B3_544300	uncultured organism	RockBlood.mg.Mar3.Pooled.B3_544300	03-March-2013	United States of America	Aedes aegypti	Mosquito Midgut	SAMN07222799
GD.SMS.RockBlood.mg.Mar3.Pooled.B3_544441	uncultured organism	RockBlood.mg.Mar3.Pooled.B3_544441	03-March-2013	United States of America	Aedes aegypti	Mosquito Midgut	SAMN07222799
GD.SMS.RockBlood.mg.Mar3.Pooled.B3_545048	uncultured organism	RockBlood.mg.Mar3.Pooled.B3_545048	03-March-2013	United States of America	Aedes aegypti	Mosquito Midgut	SAMN07222799
GD.SMS.RockBlood.mg.Mar3.Pooled.B3_546290	uncultured organism	RockBlood.mg.Mar3.Pooled.B3_546290	03-March-2013	United States of America	Aedes aegypti	Mosquito Midgut	SAMN07222799
GD.SMS.RockBlood.mg.Mar3.Pooled.B3_549900	uncultured organism	RockBlood.mg.Mar3.Pooled.B3_549900	03-March-2013	United States of America	Aedes aegypti	Mosquito Midgut	SAMN07222799
GD.SMS.RockBlood.mg.Mar3.Pooled.B3_551422	uncultured organism	RockBlood.mg.Mar3.Pooled.B3_551422	03-March-2013	United States of America	Aedes aegypti	Mosquito Midgut	SAMN07222799
GD.SMS.RockBlood.mg.Mar3.Pooled.B3_553195	uncultured organism	RockBlood.mg.Mar3.Pooled.B3_553195	03-March-2013	United States of America	Aedes aegypti	Mosquito Midgut	SAMN07222799
GD.SMS.RockBlood.mg.Mar3.Pooled.B3_554023	uncultured organism	RockBlood.mg.Mar3.Pooled.B3_554023	03-March-2013	United States of America	Aedes aegypti	Mosquito Midgut	SAMN07222799
GD.SMS.RockBlood.mg.Mar3.Pooled.B3_554276	uncultured organism	RockBlood.mg.Mar3.Pooled.B3_554276	03-March-2013	United States of America	Aedes aegypti	Mosquito Midgut	SAMN07222799
GD.SMS.RockBlood.mg.Mar3.Pooled.B3_560203	uncultured organism	RockBlood.mg.Mar3.Pooled.B3_560203	03-March-2013	United States of America	Aedes aegypti	Mosquito Midgut	SAMN07222799
GD.SMS.RockBlood.mg.Mar3.Pooled.B3_560374	uncultured organism	RockBlood.mg.Mar3.Pooled.B3_560374	03-March-2013	United States of America	Aedes aegypti	Mosquito Midgut	SAMN07222799
GD.SMS.RockBlood.mg.Mar3.Pooled.B3_560671	uncultured organism	RockBlood.mg.Mar3.Pooled.B3_560671	03-March-2013	United States of America	Aedes aegypti	Mosquito Midgut	SAMN07222799
GD.SMS.RockBlood.mg.Mar3.Pooled.B3_563892	uncultured organism	RockBlood.mg.Mar3.Pooled.B3_563892	03-March-2013	United States of America	Aedes aegypti	Mosquito Midgut	SAMN07222799
GD.SMS.RockBlood.mg.Mar3.Pooled.B3_564372	uncultured organism	RockBlood.mg.Mar3.Pooled.B3_564372	03-March-2013	United States of America	Aedes aegypti	Mosquito Midgut	SAMN07222799
GD.SMS.RockBlood.mg.Mar3.Pooled.B3_564959	uncultured organism	RockBlood.mg.Mar3.Pooled.B3_564959	03-March-2013	United States of America	Aedes aegypti	Mosquito Midgut	SAMN07222799
GD.SMS.RockBlood.mg.Mar3.Pooled.B3_565526	uncultured organism	RockBlood.mg.Mar3.Pooled.B3_565526	03-March-2013	United States of America	Aedes aegypti	Mosquito Midgut	SAMN07222799
GD.SMS.RockBlood.mg.Mar3.Pooled.B3_567386	uncultured organism	RockBlood.mg.Mar3.Pooled.B3_567386	03-March-2013	United States of America	Aedes aegypti	Mosquito Midgut	SAMN07222799
GD.SMS.RockBlood.mg.Mar3.Pooled.B3_568924	uncultured organism	RockBlood.mg.Mar3.Pooled.B3_568924	03-March-2013	United States of America	Aedes aegypti	Mosquito Midgut	SAMN07222799
GD.SMS.RockBlood.mg.Mar3.Pooled.B3_570483	uncultured organism	RockBlood.mg.Mar3.Pooled.B3_570483	03-March-2013	United States of America	Aedes aegypti	Mosquito Midgut	SAMN07222799
GD.SMS.RockBlood.mg.Mar3.Pooled.B3_573620	uncultured organism	RockBlood.mg.Mar3.Pooled.B3_573620	03-March-2013	United States of America	Aedes aegypti	Mosquito Midgut	SAMN07222799
GD.SMS.RockBlood.mg.Mar3.Pooled.B3_573683	uncultured organism	RockBlood.mg.Mar3.Pooled.B3_573683	03-March-2013	United States of America	Aedes aegypti	Mosquito Midgut	SAMN07222799
GD.SMS.RockBlood.mg.Mar3.Pooled.B3_573826	uncultured organism	RockBlood.mg.Mar3.Pooled.B3_573826	03-March-2013	United States of America	Aedes aegypti	Mosquito Midgut	SAMN07222799
GD.SMS.RockBlood.mg.Mar3.Pooled.B3_577929	uncultured organism	RockBlood.mg.Mar3.Pooled.B3_577929	03-March-2013	United States of America	Aedes aegypti	Mosquito Midgut	SAMN07222799
GD.SMS.RockBlood.mg.Mar3.Pooled.B3_579767	uncultured organism	RockBlood.mg.Mar3.Pooled.B3_579767	03-March-2013	United States of America	Aedes aegypti	Mosquito Midgut	SAMN07222799
GD.SMS.RockBlood.mg.Mar3.Pooled.B3_579865	uncultured organism	RockBlood.mg.Mar3.Pooled.B3_579865	03-March-2013	United States of America	Aedes aegypti	Mosquito Midgut	SAMN07222799
GD.SMS.RockBlood.mg.Mar3.Pooled.B3_580684	uncultured organism	RockBlood.mg.Mar3.Pooled.B3_580684	03-March-2013	United States of America	Aedes aegypti	Mosquito Midgut	SAMN07222799
GD.SMS.RockBlood.mg.Mar3.Pooled.B3_582125	uncultured organism	RockBlood.mg.Mar3.Pooled.B3_582125	03-March-2013	United States of America	Aedes aegypti	Mosquito Midgut	SAMN07222799
GD.SMS.RockBlood.mg.Mar3.Pooled.B3_582170	uncultured organism	RockBlood.mg.Mar3.Pooled.B3_582170	03-March-2013	United States of America	Aedes aegypti	Mosquito Midgut	SAMN07222799
GD.SMS.RockBlood.mg.Mar3.Pooled.B3_583681	uncultured organism	RockBlood.mg.Mar3.Pooled.B3_583681	03-March-2013	United States of America	Aedes aegypti	Mosquito Midgut	SAMN07222799
GD.SMS.RockBlood.mg.Mar3.Pooled.B3_584878	uncultured organism	RockBlood.mg.Mar3.Pooled.B3_584878	03-March-2013	United States of America	Aedes aegypti	Mosquito Midgut	SAMN07222799
GD.SMS.RockBlood.mg.Mar3.Pooled.B3_585574	uncultured organism	RockBlood.mg.Mar3.Pooled.B3_585574	03-March-2013	United States of America	Aedes aegypti	Mosquito Midgut	SAMN07222799
GD.SMS.RockBlood.mg.Mar3.Pooled.B3_586214	uncultured organism	RockBlood.mg.Mar3.Pooled.B3_586214	03-March-2013	United States of America	Aedes aegypti	Mosquito Midgut	SAMN07222799
GD.SMS.RockBlood.mg.Mar3.Pooled.B3_586419	uncultured organism	RockBlood.mg.Mar3.Pooled.B3_586419	03-March-2013	United States of America	Aedes aegypti	Mosquito Midgut	SAMN07222799
GD.SMS.RockBlood.mg.Mar3.Pooled.B3_587323	uncultured organism	RockBlood.mg.Mar3.Pooled.B3_587323	03-March-2013	United States of America	Aedes aegypti	Mosquito Midgut	SAMN07222799
GD.SMS.RockBlood.mg.Mar3.Pooled.B3_589741	uncultured organism	RockBlood.mg.Mar3.Pooled.B3_589741	03-March-2013	United States of America	Aedes aegypti	Mosquito Midgut	SAMN07222799
GD.SMS.RockBlood.mg.Mar3.Pooled.B3_590027	uncultured organism	RockBlood.mg.Mar3.Pooled.B3_590027	03-March-2013	United States of America	Aedes aegypti	Mosquito Midgut	SAMN07222799
GD.SMS.RockBlood.mg.Mar3.Pooled.B3_590369	uncultured organism	RockBlood.mg.Mar3.Pooled.B3_590369	03-March-2013	United States of America	Aedes aegypti	Mosquito Midgut	SAMN07222799
GD.SMS.RockBlood.mg.Mar3.Pooled.B3_590454	uncultured organism	RockBlood.mg.Mar3.Pooled.B3_590454	03-March-2013	United States of America	Aedes aegypti	Mosquito Midgut	SAMN07222799
GD.SMS.RockBlood.mg.Mar3.Pooled.B3_591226	uncultured organism	RockBlood.mg.Mar3.Pooled.B3_591226	03-March-2013	United States of America	Aedes aegypti	Mosquito Midgut	SAMN07222799
GD.SMS.RockBlood.mg.Mar3.Pooled.B3_593486	uncultured organism	RockBlood.mg.Mar3.Pooled.B3_593486	03-March-2013	United States of America	Aedes aegypti	Mosquito Midgut	SAMN07222799
GD.SMS.RockBlood.mg.Mar3.Pooled.B3_594233	uncultured organism	RockBlood.mg.Mar3.Pooled.B3_594233	03-March-2013	United States of America	Aedes aegypti	Mosquito Midgut	SAMN07222799
GD.SMS.RockBlood.mg.Mar3.Pooled.B3_594467	uncultured organism	RockBlood.mg.Mar3.Pooled.B3_594467	03-March-2013	United States of America	Aedes aegypti	Mosquito Midgut	SAMN07222799
GD.SMS.RockBlood.mg.Mar3.Pooled.B3_596776	uncultured organism	RockBlood.mg.Mar3.Pooled.B3_596776	03-March-2013	United States of America	Aedes aegypti	Mosquito Midgut	SAMN07222799
GD.SMS.RockBlood.mg.Mar3.Pooled.B3_597021	uncultured organism	RockBlood.mg.Mar3.Pooled.B3_597021	03-March-2013	United States of America	Aedes aegypti	Mosquito Midgut	SAMN07222799
GD.SMS.RockBlood.mg.Mar3.Pooled.B3_597064	uncultured organism	RockBlood.mg.Mar3.Pooled.B3_597064	03-March-2013	United States of America	Aedes aegypti	Mosquito Midgut	SAMN07222799
GD.SMS.RockBlood.mg.Mar3.Pooled.B3_598400	uncultured organism	RockBlood.mg.Mar3.Pooled.B3_598400	03-March-2013	United States of America	Aedes aegypti	Mosquito Midgut	SAMN07222799
GD.SMS.RockBlood.mg.Mar3.Pooled.B3_600636	uncultured organism	RockBlood.mg.Mar3.Pooled.B3_600636	03-March-2013	United States of America	Aedes aegypti	Mosquito Midgut	SAMN07222799
GD.SMS.RockBlood.mg.Mar3.Pooled.B3_601758	uncultured organism	RockBlood.mg.Mar3.Pooled.B3_601758	03-March-2013	United States of America	Aedes aegypti	Mosquito Midgut	SAMN07222799
GD.SMS.RockBlood.mg.Mar3.Pooled.B3_602227	uncultured organism	RockBlood.mg.Mar3.Pooled.B3_602227	03-March-2013	United States of America	Aedes aegypti	Mosquito Midgut	SAMN07222799
GD.SMS.RockBlood.mg.Mar3.Pooled.B3_603484	uncultured organism	RockBlood.mg.Mar3.Pooled.B3_603484	03-March-2013	United States of America	Aedes aegypti	Mosquito Midgut	SAMN07222799
GD.SMS.RockBlood.mg.Mar3.Pooled.B3_607039	uncultured organism	RockBlood.mg.Mar3.Pooled.B3_607039	03-March-2013	United States of America	Aedes aegypti	Mosquito Midgut	SAMN07222799
GD.SMS.RockBlood.mg.Mar3.Pooled.B3_609758	uncultured organism	RockBlood.mg.Mar3.Pooled.B3_609758	03-March-2013	United States of America	Aedes aegypti	Mosquito Midgut	SAMN07222799
GD.SMS.RockBlood.mg.Mar3.Pooled.B3_609856	uncultured organism	RockBlood.mg.Mar3.Pooled.B3_609856	03-March-2013	United States of America	Aedes aegypti	Mosquito Midgut	SAMN07222799
GD.SMS.RockBlood.mg.Mar3.Pooled.B3_610470	uncultured organism	RockBlood.mg.Mar3.Pooled.B3_610470	03-March-2013	United States of America	Aedes aegypti	Mosquito Midgut	SAMN07222799
GD.SMS.RockBlood.mg.Mar3.Pooled.B3_612957	uncultured organism	RockBlood.mg.Mar3.Pooled.B3_612957	03-March-2013	United States of America	Aedes aegypti	Mosquito Midgut	SAMN07222799
GD.SMS.RockBlood.mg.Mar3.Pooled.B3_613535	uncultured organism	RockBlood.mg.Mar3.Pooled.B3_613535	03-March-2013	United States of America	Aedes aegypti	Mosquito Midgut	SAMN07222799
GD.SMS.RockBlood.mg.Mar3.Pooled.B3_614439	uncultured organism	RockBlood.mg.Mar3.Pooled.B3_614439	03-March-2013	United States of America	Aedes aegypti	Mosquito Midgut	SAMN07222799
GD.SMS.RockBlood.mg.Mar3.Pooled.B3_615292	uncultured organism	RockBlood.mg.Mar3.Pooled.B3_615292	03-March-2013	United States of America	Aedes aegypti	Mosquito Midgut	SAMN07222799
GD.SMS.RockBlood.mg.Mar3.Pooled.B3_615456	uncultured organism	RockBlood.mg.Mar3.Pooled.B3_615456	03-March-2013	United States of America	Aedes aegypti	Mosquito Midgut	SAMN07222799
GD.SMS.RockBlood.mg.Mar3.Pooled.B3_615543	uncultured organism	RockBlood.mg.Mar3.Pooled.B3_615543	03-March-2013	United States of America	Aedes aegypti	Mosquito Midgut	SAMN07222799
GD.SMS.RockBlood.mg.Mar3.Pooled.B3_616407	uncultured organism	RockBlood.mg.Mar3.Pooled.B3_616407	03-March-2013	United States of America	Aedes aegypti	Mosquito Midgut	SAMN07222799
GD.SMS.RockBlood.mg.Mar3.Pooled.B3_617132	uncultured organism	RockBlood.mg.Mar3.Pooled.B3_617132	03-March-2013	United States of America	Aedes aegypti	Mosquito Midgut	SAMN07222799
GD.SMS.RockBlood.mg.Mar3.Pooled.B3_622700	uncultured organism	RockBlood.mg.Mar3.Pooled.B3_622700	03-March-2013	United States of America	Aedes aegypti	Mosquito Midgut	SAMN07222799
GD.SMS.RockBlood.mg.Mar3.Pooled.B3_624364	uncultured organism	RockBlood.mg.Mar3.Pooled.B3_624364	03-March-2013	United States of America	Aedes aegypti	Mosquito Midgut	SAMN07222799
GD.SMS.RockBlood.mg.Mar3.Pooled.B3_625722	uncultured organism	RockBlood.mg.Mar3.Pooled.B3_625722	03-March-2013	United States of America	Aedes aegypti	Mosquito Midgut	SAMN07222799
GD.SMS.RockBlood.mg.Mar3.Pooled.B3_625833	uncultured organism	RockBlood.mg.Mar3.Pooled.B3_625833	03-March-2013	United States of America	Aedes aegypti	Mosquito Midgut	SAMN07222799
GD.SMS.RockBlood.mg.Mar3.Pooled.B3_626474	uncultured organism	RockBlood.mg.Mar3.Pooled.B3_626474	03-March-2013	United States of America	Aedes aegypti	Mosquito Midgut	SAMN07222799
GD.SMS.RockBlood.mg.Mar3.Pooled.B3_628761	uncultured organism	RockBlood.mg.Mar3.Pooled.B3_628761	03-March-2013	United States of America	Aedes aegypti	Mosquito Midgut	SAMN07222799
GD.SMS.RockBlood.mg.Mar3.Pooled.B3_629706	uncultured organism	RockBlood.mg.Mar3.Pooled.B3_629706	03-March-2013	United States of America	Aedes aegypti	Mosquito Midgut	SAMN07222799
GD.SMS.RockBlood.mg.Mar3.Pooled.B3_630948	uncultured organism	RockBlood.mg.Mar3.Pooled.B3_630948	03-March-2013	United States of America	Aedes aegypti	Mosquito Midgut	SAMN07222799
GD.SMS.RockBlood.mg.Mar3.Pooled.B3_633846	uncultured organism	RockBlood.mg.Mar3.Pooled.B3_633846	03-March-2013	United States of America	Aedes aegypti	Mosquito Midgut	SAMN07222799
GD.SMS.RockBlood.mg.Mar3.Pooled.B3_634401	uncultured organism	RockBlood.mg.Mar3.Pooled.B3_634401	03-March-2013	United States of America	Aedes aegypti	Mosquito Midgut	SAMN07222799
GD.SMS.RockBlood.mg.Mar3.Pooled.B3_637026	uncultured organism	RockBlood.mg.Mar3.Pooled.B3_637026	03-March-2013	United States of America	Aedes aegypti	Mosquito Midgut	SAMN07222799
GD.SMS.RockBlood.mg.Mar3.Pooled.B3_638589	uncultured organism	RockBlood.mg.Mar3.Pooled.B3_638589	03-March-2013	United States of America	Aedes aegypti	Mosquito Midgut	SAMN07222799
GD.SMS.RockBlood.mg.Mar3.Pooled.B3_643240	uncultured organism	RockBlood.mg.Mar3.Pooled.B3_643240	03-March-2013	United States of America	Aedes aegypti	Mosquito Midgut	SAMN07222799
GD.SMS.RockBlood.mg.Mar3.Pooled.B3_644111	uncultured organism	RockBlood.mg.Mar3.Pooled.B3_644111	03-March-2013	United States of America	Aedes aegypti	Mosquito Midgut	SAMN07222799
GD.SMS.RockBlood.mg.Mar3.Pooled.B3_645252	uncultured organism	RockBlood.mg.Mar3.Pooled.B3_645252	03-March-2013	United States of America	Aedes aegypti	Mosquito Midgut	SAMN07222799
GD.SMS.RockBlood.mg.Mar3.Pooled.B3_645827	uncultured organism	RockBlood.mg.Mar3.Pooled.B3_645827	03-March-2013	United States of America	Aedes aegypti	Mosquito Midgut	SAMN07222799
GD.SMS.RockBlood.mg.Mar3.Pooled.B3_646746	uncultured organism	RockBlood.mg.Mar3.Pooled.B3_646746	03-March-2013	United States of America	Aedes aegypti	Mosquito Midgut	SAMN07222799
GD.SMS.RockBlood.mg.Mar3.Pooled.B3_647277	uncultured organism	RockBlood.mg.Mar3.Pooled.B3_647277	03-March-2013	United States of America	Aedes aegypti	Mosquito Midgut	SAMN07222799
GD.SMS.RockBlood.mg.Mar3.Pooled.B3_647807	uncultured organism	RockBlood.mg.Mar3.Pooled.B3_647807	03-March-2013	United States of America	Aedes aegypti	Mosquito Midgut	SAMN07222799
GD.SMS.RockBlood.mg.Mar3.Pooled.B3_648213	uncultured organism	RockBlood.mg.Mar3.Pooled.B3_648213	03-March-2013	United States of America	Aedes aegypti	Mosquito Midgut	SAMN07222799
GD.SMS.RockBlood.mg.Mar3.Pooled.B3_648558	uncultured organism	RockBlood.mg.Mar3.Pooled.B3_648558	03-March-2013	United States of America	Aedes aegypti	Mosquito Midgut	SAMN07222799
GD.SMS.RockBlood.mg.Mar3.Pooled.B3_650060	uncultured organism	RockBlood.mg.Mar3.Pooled.B3_650060	03-March-2013	United States of America	Aedes aegypti	Mosquito Midgut	SAMN07222799
GD.SMS.RockBlood.mg.Mar3.Pooled.B3_650840	uncultured organism	RockBlood.mg.Mar3.Pooled.B3_650840	03-March-2013	United States of America	Aedes aegypti	Mosquito Midgut	SAMN07222799
GD.SMS.RockBlood.mg.Mar3.Pooled.B3_652921	uncultured organism	RockBlood.mg.Mar3.Pooled.B3_652921	03-March-2013	United States of America	Aedes aegypti	Mosquito Midgut	SAMN07222799
GD.SMS.RockBlood.mg.Mar3.Pooled.B3_658125	uncultured organism	RockBlood.mg.Mar3.Pooled.B3_658125	03-March-2013	United States of America	Aedes aegypti	Mosquito Midgut	SAMN07222799
GD.SMS.RockBlood.mg.Mar3.Pooled.B3_660779	uncultured organism	RockBlood.mg.Mar3.Pooled.B3_660779	03-March-2013	United States of America	Aedes aegypti	Mosquito Midgut	SAMN07222799
GD.SMS.RockBlood.mg.Mar3.Pooled.B3_660786	uncultured organism	RockBlood.mg.Mar3.Pooled.B3_660786	03-March-2013	United States of America	Aedes aegypti	Mosquito Midgut	SAMN07222799
GD.SMS.RockBlood.mg.Mar3.Pooled.B3_663541	uncultured organism	RockBlood.mg.Mar3.Pooled.B3_663541	03-March-2013	United States of America	Aedes aegypti	Mosquito Midgut	SAMN07222799
GD.SMS.RockBlood.mg.Mar3.Pooled.B3_664157	uncultured organism	RockBlood.mg.Mar3.Pooled.B3_664157	03-March-2013	United States of America	Aedes aegypti	Mosquito Midgut	SAMN07222799
GD.SMS.RockBlood.mg.Mar3.Pooled.B3_665694	uncultured organism	RockBlood.mg.Mar3.Pooled.B3_665694	03-March-2013	United States of America	Aedes aegypti	Mosquito Midgut	SAMN07222799
GD.SMS.RockBlood.mg.Mar3.Pooled.B3_666386	uncultured organism	RockBlood.mg.Mar3.Pooled.B3_666386	03-March-2013	United States of America	Aedes aegypti	Mosquito Midgut	SAMN07222799
GD.SMS.RockBlood.mg.Mar3.Pooled.B3_666698	uncultured organism	RockBlood.mg.Mar3.Pooled.B3_666698	03-March-2013	United States of America	Aedes aegypti	Mosquito Midgut	SAMN07222799
GD.SMS.RockBlood.mg.Mar3.Pooled.B3_666723	uncultured organism	RockBlood.mg.Mar3.Pooled.B3_666723	03-March-2013	United States of America	Aedes aegypti	Mosquito Midgut	SAMN07222799
GD.SMS.RockBlood.mg.Mar3.Pooled.B3_667010	uncultured organism	RockBlood.mg.Mar3.Pooled.B3_667010	03-March-2013	United States of America	Aedes aegypti	Mosquito Midgut	SAMN07222799
GD.SMS.RockBlood.mg.Mar3.Pooled.B3_667836	uncultured organism	RockBlood.mg.Mar3.Pooled.B3_667836	03-March-2013	United States of America	Aedes aegypti	Mosquito Midgut	SAMN07222799
GD.SMS.RockBlood.mg.Mar3.Pooled.B3_668972	uncultured organism	RockBlood.mg.Mar3.Pooled.B3_668972	03-March-2013	United States of America	Aedes aegypti	Mosquito Midgut	SAMN07222799
GD.SMS.RockBlood.mg.Mar3.Pooled.B3_669135	uncultured organism	RockBlood.mg.Mar3.Pooled.B3_669135	03-March-2013	United States of America	Aedes aegypti	Mosquito Midgut	SAMN07222799
GD.SMS.RockBlood.mg.Mar3.Pooled.B3_669930	uncultured organism	RockBlood.mg.Mar3.Pooled.B3_669930	03-March-2013	United States of America	Aedes aegypti	Mosquito Midgut	SAMN07222799
GD.SMS.RockBlood.mg.Mar3.Pooled.B3_674897	uncultured organism	RockBlood.mg.Mar3.Pooled.B3_674897	03-March-2013	United States of America	Aedes aegypti	Mosquito Midgut	SAMN07222799
GD.SMS.RockBlood.mg.Mar3.Pooled.B3_675714	uncultured organism	RockBlood.mg.Mar3.Pooled.B3_675714	03-March-2013	United States of America	Aedes aegypti	Mosquito Midgut	SAMN07222799
GD.SMS.RockBlood.mg.Mar3.Pooled.B3_678218	uncultured organism	RockBlood.mg.Mar3.Pooled.B3_678218	03-March-2013	United States of America	Aedes aegypti	Mosquito Midgut	SAMN07222799
GD.SMS.RockBlood.mg.Mar3.Pooled.B3_678653	uncultured organism	RockBlood.mg.Mar3.Pooled.B3_678653	03-March-2013	United States of America	Aedes aegypti	Mosquito Midgut	SAMN07222799
GD.SMS.RockBlood.mg.Mar3.Pooled.B3_678798	uncultured organism	RockBlood.mg.Mar3.Pooled.B3_678798	03-March-2013	United States of America	Aedes aegypti	Mosquito Midgut	SAMN07222799
GD.SMS.RockBlood.mg.Mar3.Pooled.B3_679777	uncultured organism	RockBlood.mg.Mar3.Pooled.B3_679777	03-March-2013	United States of America	Aedes aegypti	Mosquito Midgut	SAMN07222799
GD.SMS.RockBlood.mg.Mar3.Pooled.B3_679800	uncultured organism	RockBlood.mg.Mar3.Pooled.B3_679800	03-March-2013	United States of America	Aedes aegypti	Mosquito Midgut	SAMN07222799
GD.SMS.RockBlood.mg.Mar3.Pooled.B3_680935	uncultured organism	RockBlood.mg.Mar3.Pooled.B3_680935	03-March-2013	United States of America	Aedes aegypti	Mosquito Midgut	SAMN07222799
GD.SMS.RockBlood.mg.Mar3.Pooled.B3_681185	uncultured organism	RockBlood.mg.Mar3.Pooled.B3_681185	03-March-2013	United States of America	Aedes aegypti	Mosquito Midgut	SAMN07222799
GD.SMS.RockBlood.mg.Mar3.Pooled.B3_681279	uncultured organism	RockBlood.mg.Mar3.Pooled.B3_681279	03-March-2013	United States of America	Aedes aegypti	Mosquito Midgut	SAMN07222799
GD.SMS.RockBlood.mg.Mar3.Pooled.B3_681815	uncultured organism	RockBlood.mg.Mar3.Pooled.B3_681815	03-March-2013	United States of America	Aedes aegypti	Mosquito Midgut	SAMN07222799
GD.SMS.RockBlood.mg.Mar3.Pooled.B3_682170	uncultured organism	RockBlood.mg.Mar3.Pooled.B3_682170	03-March-2013	United States of America	Aedes aegypti	Mosquito Midgut	SAMN07222799
GD.SMS.RockBlood.mg.Mar3.Pooled.B3_682928	uncultured organism	RockBlood.mg.Mar3.Pooled.B3_682928	03-March-2013	United States of America	Aedes aegypti	Mosquito Midgut	SAMN07222799
GD.SMS.RockBlood.mg.Mar3.Pooled.B3_683303	uncultured organism	RockBlood.mg.Mar3.Pooled.B3_683303	03-March-2013	United States of America	Aedes aegypti	Mosquito Midgut	SAMN07222799
GD.SMS.RockBlood.mg.Mar3.Pooled.B3_683774	uncultured organism	RockBlood.mg.Mar3.Pooled.B3_683774	03-March-2013	United States of America	Aedes aegypti	Mosquito Midgut	SAMN07222799
GD.SMS.RockBlood.mg.Mar3.Pooled.B3_685321	uncultured organism	RockBlood.mg.Mar3.Pooled.B3_685321	03-March-2013	United States of America	Aedes aegypti	Mosquito Midgut	SAMN07222799
GD.SMS.RockBlood.mg.Mar3.Pooled.B3_687034	uncultured organism	RockBlood.mg.Mar3.Pooled.B3_687034	03-March-2013	United States of America	Aedes aegypti	Mosquito Midgut	SAMN07222799
GD.SMS.RockBlood.mg.Mar3.Pooled.B3_688238	uncultured organism	RockBlood.mg.Mar3.Pooled.B3_688238	03-March-2013	United States of America	Aedes aegypti	Mosquito Midgut	SAMN07222799
GD.SMS.RockBlood.mg.Mar3.Pooled.B3_688961	uncultured organism	RockBlood.mg.Mar3.Pooled.B3_688961	03-March-2013	United States of America	Aedes aegypti	Mosquito Midgut	SAMN07222799
GD.SMS.RockBlood.mg.Mar3.Pooled.B3_691681	uncultured organism	RockBlood.mg.Mar3.Pooled.B3_691681	03-March-2013	United States of America	Aedes aegypti	Mosquito Midgut	SAMN07222799
GD.SMS.RockBlood.mg.Mar3.Pooled.B3_691921	uncultured organism	RockBlood.mg.Mar3.Pooled.B3_691921	03-March-2013	United States of America	Aedes aegypti	Mosquito Midgut	SAMN07222799
GD.SMS.RockBlood.mg.Mar3.Pooled.B3_692187	uncultured organism	RockBlood.mg.Mar3.Pooled.B3_692187	03-March-2013	United States of America	Aedes aegypti	Mosquito Midgut	SAMN07222799
GD.SMS.RockBlood.mg.Mar3.Pooled.B3_696906	uncultured organism	RockBlood.mg.Mar3.Pooled.B3_696906	03-March-2013	United States of America	Aedes aegypti	Mosquito Midgut	SAMN07222799
GD.SMS.RockBlood.mg.Mar3.Pooled.B3_697069	uncultured organism	RockBlood.mg.Mar3.Pooled.B3_697069	03-March-2013	United States of America	Aedes aegypti	Mosquito Midgut	SAMN07222799
GD.SMS.RockBlood.mg.Mar3.Pooled.B3_697952	uncultured organism	RockBlood.mg.Mar3.Pooled.B3_697952	03-March-2013	United States of America	Aedes aegypti	Mosquito Midgut	SAMN07222799
GD.SMS.RockBlood.mg.Mar3.Pooled.B3_697999	uncultured organism	RockBlood.mg.Mar3.Pooled.B3_697999	03-March-2013	United States of America	Aedes aegypti	Mosquito Midgut	SAMN07222799
GD.SMS.RockBlood.mg.Mar3.Pooled.B3_698527	uncultured organism	RockBlood.mg.Mar3.Pooled.B3_698527	03-March-2013	United States of America	Aedes aegypti	Mosquito Midgut	SAMN07222799
GD.SMS.RockBlood.mg.Mar3.Pooled.B3_699123	uncultured organism	RockBlood.mg.Mar3.Pooled.B3_699123	03-March-2013	United States of America	Aedes aegypti	Mosquito Midgut	SAMN07222799
GD.SMS.RockBlood.mg.Mar3.Pooled.B3_702148	uncultured organism	RockBlood.mg.Mar3.Pooled.B3_702148	03-March-2013	United States of America	Aedes aegypti	Mosquito Midgut	SAMN07222799
GD.SMS.RockBlood.mg.Mar3.Pooled.B3_702960	uncultured organism	RockBlood.mg.Mar3.Pooled.B3_702960	03-March-2013	United States of America	Aedes aegypti	Mosquito Midgut	SAMN07222799
GD.SMS.RockBlood.mg.Mar3.Pooled.B3_703193	uncultured organism	RockBlood.mg.Mar3.Pooled.B3_703193	03-March-2013	United States of America	Aedes aegypti	Mosquito Midgut	SAMN07222799
GD.SMS.RockBlood.mg.Mar3.Pooled.B3_703978	uncultured organism	RockBlood.mg.Mar3.Pooled.B3_703978	03-March-2013	United States of America	Aedes aegypti	Mosquito Midgut	SAMN07222799
GD.SMS.RockBlood.mg.Mar3.Pooled.B3_706819	uncultured organism	RockBlood.mg.Mar3.Pooled.B3_706819	03-March-2013	United States of America	Aedes aegypti	Mosquito Midgut	SAMN07222799
GD.SMS.RockBlood.mg.Mar3.Pooled.B3_706993	uncultured organism	RockBlood.mg.Mar3.Pooled.B3_706993	03-March-2013	United States of America	Aedes aegypti	Mosquito Midgut	SAMN07222799
GD.SMS.RockBlood.mg.Mar3.Pooled.B3_707541	uncultured organism	RockBlood.mg.Mar3.Pooled.B3_707541	03-March-2013	United States of America	Aedes aegypti	Mosquito Midgut	SAMN07222799
GD.SMS.RockBlood.mg.Mar3.Pooled.B3_707782	uncultured organism	RockBlood.mg.Mar3.Pooled.B3_707782	03-March-2013	United States of America	Aedes aegypti	Mosquito Midgut	SAMN07222799
GD.SMS.RockBlood.mg.Mar3.Pooled.B3_708099	uncultured organism	RockBlood.mg.Mar3.Pooled.B3_708099	03-March-2013	United States of America	Aedes aegypti	Mosquito Midgut	SAMN07222799
GD.SMS.RockBlood.mg.Mar3.Pooled.B3_711284	uncultured organism	RockBlood.mg.Mar3.Pooled.B3_711284	03-March-2013	United States of America	Aedes aegypti	Mosquito Midgut	SAMN07222799
GD.SMS.RockBlood.mg.Mar3.Pooled.B3_713391	uncultured organism	RockBlood.mg.Mar3.Pooled.B3_713391	03-March-2013	United States of America	Aedes aegypti	Mosquito Midgut	SAMN07222799
GD.SMS.RockBlood.mg.Mar3.Pooled.B3_713616	uncultured organism	RockBlood.mg.Mar3.Pooled.B3_713616	03-March-2013	United States of America	Aedes aegypti	Mosquito Midgut	SAMN07222799
GD.SMS.RockBlood.mg.Mar3.Pooled.B3_714169	uncultured organism	RockBlood.mg.Mar3.Pooled.B3_714169	03-March-2013	United States of America	Aedes aegypti	Mosquito Midgut	SAMN07222799
GD.SMS.RockBlood.mg.Mar3.Pooled.B3_714268	uncultured organism	RockBlood.mg.Mar3.Pooled.B3_714268	03-March-2013	United States of America	Aedes aegypti	Mosquito Midgut	SAMN07222799
GD.SMS.RockBlood.mg.Mar3.Pooled.B3_714961	uncultured organism	RockBlood.mg.Mar3.Pooled.B3_714961	03-March-2013	United States of America	Aedes aegypti	Mosquito Midgut	SAMN07222799
GD.SMS.RockBlood.mg.Mar3.Pooled.B3_715861	uncultured organism	RockBlood.mg.Mar3.Pooled.B3_715861	03-March-2013	United States of America	Aedes aegypti	Mosquito Midgut	SAMN07222799
GD.SMS.RockBlood.mg.Mar3.Pooled.B3_717217	uncultured organism	RockBlood.mg.Mar3.Pooled.B3_717217	03-March-2013	United States of America	Aedes aegypti	Mosquito Midgut	SAMN07222799
GD.SMS.RockBlood.mg.Mar3.Pooled.B3_717349	uncultured organism	RockBlood.mg.Mar3.Pooled.B3_717349	03-March-2013	United States of America	Aedes aegypti	Mosquito Midgut	SAMN07222799
GD.SMS.RockBlood.mg.Mar3.Pooled.B3_717414	uncultured organism	RockBlood.mg.Mar3.Pooled.B3_717414	03-March-2013	United States of America	Aedes aegypti	Mosquito Midgut	SAMN07222799
GD.SMS.RockBlood.mg.Mar3.Pooled.B3_719444	uncultured organism	RockBlood.mg.Mar3.Pooled.B3_719444	03-March-2013	United States of America	Aedes aegypti	Mosquito Midgut	SAMN07222799
GD.SMS.RockBlood.mg.Mar3.Pooled.B3_719491	uncultured organism	RockBlood.mg.Mar3.Pooled.B3_719491	03-March-2013	United States of America	Aedes aegypti	Mosquito Midgut	SAMN07222799
GD.SMS.RockBlood.mg.Mar3.Pooled.B3_719994	uncultured organism	RockBlood.mg.Mar3.Pooled.B3_719994	03-March-2013	United States of America	Aedes aegypti	Mosquito Midgut	SAMN07222799
GD.SMS.RockBlood.mg.Mar3.Pooled.B3_720292	uncultured organism	RockBlood.mg.Mar3.Pooled.B3_720292	03-March-2013	United States of America	Aedes aegypti	Mosquito Midgut	SAMN07222799
GD.SMS.RockBlood.mg.Mar3.Pooled.B3_720453	uncultured organism	RockBlood.mg.Mar3.Pooled.B3_720453	03-March-2013	United States of America	Aedes aegypti	Mosquito Midgut	SAMN07222799
GD.SMS.RockBlood.mg.Mar3.Pooled.B3_720513	uncultured organism	RockBlood.mg.Mar3.Pooled.B3_720513	03-March-2013	United States of America	Aedes aegypti	Mosquito Midgut	SAMN07222799
GD.SMS.RockBlood.mg.Mar3.Pooled.B3_723603	uncultured organism	RockBlood.mg.Mar3.Pooled.B3_723603	03-March-2013	United States of America	Aedes aegypti	Mosquito Midgut	SAMN07222799
GD.SMS.RockBlood.mg.Mar3.Pooled.B3_726028	uncultured organism	RockBlood.mg.Mar3.Pooled.B3_726028	03-March-2013	United States of America	Aedes aegypti	Mosquito Midgut	SAMN07222799
GD.SMS.RockBlood.mg.Mar3.Pooled.B3_726193	uncultured organism	RockBlood.mg.Mar3.Pooled.B3_726193	03-March-2013	United States of America	Aedes aegypti	Mosquito Midgut	SAMN07222799
GD.SMS.RockBlood.mg.Mar3.Pooled.B3_726223	uncultured organism	RockBlood.mg.Mar3.Pooled.B3_726223	03-March-2013	United States of America	Aedes aegypti	Mosquito Midgut	SAMN07222799
GD.SMS.RockBlood.mg.Mar3.Pooled.B3_728594	uncultured organism	RockBlood.mg.Mar3.Pooled.B3_728594	03-March-2013	United States of America	Aedes aegypti	Mosquito Midgut	SAMN07222799
GD.SMS.RockBlood.mg.Mar3.Pooled.B3_730545	uncultured organism	RockBlood.mg.Mar3.Pooled.B3_730545	03-March-2013	United States of America	Aedes aegypti	Mosquito Midgut	SAMN07222799
GD.SMS.RockBlood.mg.Mar3.Pooled.B3_730990	uncultured organism	RockBlood.mg.Mar3.Pooled.B3_730990	03-March-2013	United States of America	Aedes aegypti	Mosquito Midgut	SAMN07222799
GD.SMS.RockBlood.mg.Mar3.Pooled.B3_731264	uncultured organism	RockBlood.mg.Mar3.Pooled.B3_731264	03-March-2013	United States of America	Aedes aegypti	Mosquito Midgut	SAMN07222799
GD.SMS.RockBlood.mg.Mar3.Pooled.B3_731862	uncultured organism	RockBlood.mg.Mar3.Pooled.B3_731862	03-March-2013	United States of America	Aedes aegypti	Mosquito Midgut	SAMN07222799
GD.SMS.RockBlood.mg.Mar3.Pooled.B3_734429	uncultured organism	RockBlood.mg.Mar3.Pooled.B3_734429	03-March-2013	United States of America	Aedes aegypti	Mosquito Midgut	SAMN07222799
GD.SMS.RockBlood.mg.Mar3.Pooled.B3_736282	uncultured organism	RockBlood.mg.Mar3.Pooled.B3_736282	03-March-2013	United States of America	Aedes aegypti	Mosquito Midgut	SAMN07222799
GD.SMS.RockBlood.mg.Mar3.Pooled.B3_736474	uncultured organism	RockBlood.mg.Mar3.Pooled.B3_736474	03-March-2013	United States of America	Aedes aegypti	Mosquito Midgut	SAMN07222799
GD.SMS.RockBlood.mg.Mar3.Pooled.B3_737234	uncultured organism	RockBlood.mg.Mar3.Pooled.B3_737234	03-March-2013	United States of America	Aedes aegypti	Mosquito Midgut	SAMN07222799
GD.SMS.RockBlood.mg.Mar3.Pooled.B3_737250	uncultured organism	RockBlood.mg.Mar3.Pooled.B3_737250	03-March-2013	United States of America	Aedes aegypti	Mosquito Midgut	SAMN07222799
GD.SMS.RockBlood.mg.Mar3.Pooled.B3_737349	uncultured organism	RockBlood.mg.Mar3.Pooled.B3_737349	03-March-2013	United States of America	Aedes aegypti	Mosquito Midgut	SAMN07222799
GD.SMS.RockBlood.mg.Mar3.Pooled.B3_737780	uncultured organism	RockBlood.mg.Mar3.Pooled.B3_737780	03-March-2013	United States of America	Aedes aegypti	Mosquito Midgut	SAMN07222799
GD.SMS.RockBlood.mg.Mar3.Pooled.B3_737789	uncultured organism	RockBlood.mg.Mar3.Pooled.B3_737789	03-March-2013	United States of America	Aedes aegypti	Mosquito Midgut	SAMN07222799
GD.SMS.RockBlood.mg.Mar3.Pooled.B3_738957	uncultured organism	RockBlood.mg.Mar3.Pooled.B3_738957	03-March-2013	United States of America	Aedes aegypti	Mosquito Midgut	SAMN07222799
GD.SMS.RockBlood.mg.Mar3.Pooled.B3_739743	uncultured organism	RockBlood.mg.Mar3.Pooled.B3_739743	03-March-2013	United States of America	Aedes aegypti	Mosquito Midgut	SAMN07222799
GD.SMS.RockBlood.mg.Mar3.Pooled.B3_740239	uncultured organism	RockBlood.mg.Mar3.Pooled.B3_740239	03-March-2013	United States of America	Aedes aegypti	Mosquito Midgut	SAMN07222799
GD.SMS.RockBlood.mg.Mar3.Pooled.B3_740314	uncultured organism	RockBlood.mg.Mar3.Pooled.B3_740314	03-March-2013	United States of America	Aedes aegypti	Mosquito Midgut	SAMN07222799
GD.SMS.RockBlood.mg.Mar3.Pooled.B3_742832	uncultured organism	RockBlood.mg.Mar3.Pooled.B3_742832	03-March-2013	United States of America	Aedes aegypti	Mosquito Midgut	SAMN07222799
GD.SMS.RockBlood.mg.Mar3.Pooled.B3_742891	uncultured organism	RockBlood.mg.Mar3.Pooled.B3_742891	03-March-2013	United States of America	Aedes aegypti	Mosquito Midgut	SAMN07222799
GD.SMS.RockBlood.mg.Mar3.Pooled.B3_743781	uncultured organism	RockBlood.mg.Mar3.Pooled.B3_743781	03-March-2013	United States of America	Aedes aegypti	Mosquito Midgut	SAMN07222799
GD.SMS.RockBlood.mg.Mar3.Pooled.B3_744008	uncultured organism	RockBlood.mg.Mar3.Pooled.B3_744008	03-March-2013	United States of America	Aedes aegypti	Mosquito Midgut	SAMN07222799
GD.SMS.RockBlood.mg.Mar3.Pooled.B3_744110	uncultured organism	RockBlood.mg.Mar3.Pooled.B3_744110	03-March-2013	United States of America	Aedes aegypti	Mosquito Midgut	SAMN07222799
GD.SMS.RockBlood.mg.Mar3.Pooled.B3_746568	uncultured organism	RockBlood.mg.Mar3.Pooled.B3_746568	03-March-2013	United States of America	Aedes aegypti	Mosquito Midgut	SAMN07222799
GD.SMS.RockBlood.mg.Mar3.Pooled.B3_747600	uncultured organism	RockBlood.mg.Mar3.Pooled.B3_747600	03-March-2013	United States of America	Aedes aegypti	Mosquito Midgut	SAMN07222799
GD.SMS.RockBlood.mg.Mar3.Pooled.B3_748348	uncultured organism	RockBlood.mg.Mar3.Pooled.B3_748348	03-March-2013	United States of America	Aedes aegypti	Mosquito Midgut	SAMN07222799
GD.SMS.RockBlood.mg.Mar3.Pooled.B3_750080	uncultured organism	RockBlood.mg.Mar3.Pooled.B3_750080	03-March-2013	United States of America	Aedes aegypti	Mosquito Midgut	SAMN07222799
GD.SMS.RockBlood.mg.Mar3.Pooled.B3_750493	uncultured organism	RockBlood.mg.Mar3.Pooled.B3_750493	03-March-2013	United States of America	Aedes aegypti	Mosquito Midgut	SAMN07222799
GD.SMS.RockBlood.mg.Mar3.Pooled.B3_752645	uncultured organism	RockBlood.mg.Mar3.Pooled.B3_752645	03-March-2013	United States of America	Aedes aegypti	Mosquito Midgut	SAMN07222799
GD.SMS.RockBlood.mg.Mar3.Pooled.B3_753251	uncultured organism	RockBlood.mg.Mar3.Pooled.B3_753251	03-March-2013	United States of America	Aedes aegypti	Mosquito Midgut	SAMN07222799
GD.SMS.RockBlood.mg.Mar3.Pooled.B3_754252	uncultured organism	RockBlood.mg.Mar3.Pooled.B3_754252	03-March-2013	United States of America	Aedes aegypti	Mosquito Midgut	SAMN07222799
GD.SMS.RockBlood.mg.Mar3.Pooled.B3_757465	uncultured organism	RockBlood.mg.Mar3.Pooled.B3_757465	03-March-2013	United States of America	Aedes aegypti	Mosquito Midgut	SAMN07222799
GD.SMS.RockBlood.mg.Mar3.Pooled.B3_760473	uncultured organism	RockBlood.mg.Mar3.Pooled.B3_760473	03-March-2013	United States of America	Aedes aegypti	Mosquito Midgut	SAMN07222799
GD.SMS.RockBlood.mg.Mar3.Pooled.B3_761714	uncultured organism	RockBlood.mg.Mar3.Pooled.B3_761714	03-March-2013	United States of America	Aedes aegypti	Mosquito Midgut	SAMN07222799
GD.SMS.RockBlood.mg.Mar3.Pooled.B3_762233	uncultured organism	RockBlood.mg.Mar3.Pooled.B3_762233	03-March-2013	United States of America	Aedes aegypti	Mosquito Midgut	SAMN07222799
GD.SMS.RockBlood.mg.Mar3.Pooled.B3_765005	uncultured organism	RockBlood.mg.Mar3.Pooled.B3_765005	03-March-2013	United States of America	Aedes aegypti	Mosquito Midgut	SAMN07222799
GD.SMS.RockBlood.mg.Mar3.Pooled.B3_768721	uncultured organism	RockBlood.mg.Mar3.Pooled.B3_768721	03-March-2013	United States of America	Aedes aegypti	Mosquito Midgut	SAMN07222799
GD.SMS.RockBlood.mg.Mar3.Pooled.B3_769745	uncultured organism	RockBlood.mg.Mar3.Pooled.B3_769745	03-March-2013	United States of America	Aedes aegypti	Mosquito Midgut	SAMN07222799
GD.SMS.RockBlood.mg.Mar3.Pooled.B3_772383	uncultured organism	RockBlood.mg.Mar3.Pooled.B3_772383	03-March-2013	United States of America	Aedes aegypti	Mosquito Midgut	SAMN07222799
GD.SMS.RockBlood.mg.Mar3.Pooled.B3_774887	uncultured organism	RockBlood.mg.Mar3.Pooled.B3_774887	03-March-2013	United States of America	Aedes aegypti	Mosquito Midgut	SAMN07222799
GD.SMS.RockBlood.mg.Mar3.Pooled.B3_776224	uncultured organism	RockBlood.mg.Mar3.Pooled.B3_776224	03-March-2013	United States of America	Aedes aegypti	Mosquito Midgut	SAMN07222799
GD.SMS.RockBlood.mg.Mar3.Pooled.B3_776228	uncultured organism	RockBlood.mg.Mar3.Pooled.B3_776228	03-March-2013	United States of America	Aedes aegypti	Mosquito Midgut	SAMN07222799
GD.SMS.RockBlood.mg.Mar3.Pooled.B3_776603	uncultured organism	RockBlood.mg.Mar3.Pooled.B3_776603	03-March-2013	United States of America	Aedes aegypti	Mosquito Midgut	SAMN07222799
GD.SMS.RockBlood.mg.Mar3.Pooled.B3_778630	uncultured organism	RockBlood.mg.Mar3.Pooled.B3_778630	03-March-2013	United States of America	Aedes aegypti	Mosquito Midgut	SAMN07222799
GD.SMS.RockBlood.mg.Mar3.Pooled.B3_779254	uncultured organism	RockBlood.mg.Mar3.Pooled.B3_779254	03-March-2013	United States of America	Aedes aegypti	Mosquito Midgut	SAMN07222799
GD.SMS.RockBlood.mg.Mar3.Pooled.B3_780167	uncultured organism	RockBlood.mg.Mar3.Pooled.B3_780167	03-March-2013	United States of America	Aedes aegypti	Mosquito Midgut	SAMN07222799
GD.SMS.RockBlood.mg.Mar3.Pooled.B3_780500	uncultured organism	RockBlood.mg.Mar3.Pooled.B3_780500	03-March-2013	United States of America	Aedes aegypti	Mosquito Midgut	SAMN07222799
GD.SMS.RockBlood.mg.Mar3.Pooled.B3_780912	uncultured organism	RockBlood.mg.Mar3.Pooled.B3_780912	03-March-2013	United States of America	Aedes aegypti	Mosquito Midgut	SAMN07222799
GD.SMS.RockBlood.mg.Mar3.Pooled.B3_782991	uncultured organism	RockBlood.mg.Mar3.Pooled.B3_782991	03-March-2013	United States of America	Aedes aegypti	Mosquito Midgut	SAMN07222799
GD.SMS.RockBlood.mg.Mar3.Pooled.B3_783246	uncultured organism	RockBlood.mg.Mar3.Pooled.B3_783246	03-March-2013	United States of America	Aedes aegypti	Mosquito Midgut	SAMN07222799
GD.SMS.RockBlood.mg.Mar3.Pooled.B3_783362	uncultured organism	RockBlood.mg.Mar3.Pooled.B3_783362	03-March-2013	United States of America	Aedes aegypti	Mosquito Midgut	SAMN07222799
GD.SMS.RockBlood.mg.Mar3.Pooled.B3_786221	uncultured organism	RockBlood.mg.Mar3.Pooled.B3_786221	03-March-2013	United States of America	Aedes aegypti	Mosquito Midgut	SAMN07222799
GD.SMS.RockBlood.mg.Mar3.Pooled.B3_786545	uncultured organism	RockBlood.mg.Mar3.Pooled.B3_786545	03-March-2013	United States of America	Aedes aegypti	Mosquito Midgut	SAMN07222799
GD.SMS.RockBlood.mg.Mar3.Pooled.B3_788194	uncultured organism	RockBlood.mg.Mar3.Pooled.B3_788194	03-March-2013	United States of America	Aedes aegypti	Mosquito Midgut	SAMN07222799
GD.SMS.RockBlood.mg.Mar3.Pooled.B3_788572	uncultured organism	RockBlood.mg.Mar3.Pooled.B3_788572	03-March-2013	United States of America	Aedes aegypti	Mosquito Midgut	SAMN07222799
GD.SMS.RockBlood.mg.Mar3.Pooled.B3_789924	uncultured organism	RockBlood.mg.Mar3.Pooled.B3_789924	03-March-2013	United States of America	Aedes aegypti	Mosquito Midgut	SAMN07222799
GD.SMS.RockBlood.mg.Mar3.Pooled.B3_791684	uncultured organism	RockBlood.mg.Mar3.Pooled.B3_791684	03-March-2013	United States of America	Aedes aegypti	Mosquito Midgut	SAMN07222799
GD.SMS.RockBlood.mg.Mar3.Pooled.B3_791739	uncultured organism	RockBlood.mg.Mar3.Pooled.B3_791739	03-March-2013	United States of America	Aedes aegypti	Mosquito Midgut	SAMN07222799
GD.SMS.RockBlood.mg.Mar3.Pooled.B3_792919	uncultured organism	RockBlood.mg.Mar3.Pooled.B3_792919	03-March-2013	United States of America	Aedes aegypti	Mosquito Midgut	SAMN07222799
GD.SMS.RockBlood.mg.Mar3.Pooled.B3_793982	uncultured organism	RockBlood.mg.Mar3.Pooled.B3_793982	03-March-2013	United States of America	Aedes aegypti	Mosquito Midgut	SAMN07222799
GD.SMS.RockBlood.mg.Mar3.Pooled.B3_794399	uncultured organism	RockBlood.mg.Mar3.Pooled.B3_794399	03-March-2013	United States of America	Aedes aegypti	Mosquito Midgut	SAMN07222799
GD.SMS.RockBlood.mg.Mar3.Pooled.B3_795348	uncultured organism	RockBlood.mg.Mar3.Pooled.B3_795348	03-March-2013	United States of America	Aedes aegypti	Mosquito Midgut	SAMN07222799
GD.SMS.RockBlood.mg.Mar3.Pooled.B3_795882	uncultured organism	RockBlood.mg.Mar3.Pooled.B3_795882	03-March-2013	United States of America	Aedes aegypti	Mosquito Midgut	SAMN07222799
GD.SMS.RockBlood.mg.Mar3.Pooled.B3_796811	uncultured organism	RockBlood.mg.Mar3.Pooled.B3_796811	03-March-2013	United States of America	Aedes aegypti	Mosquito Midgut	SAMN07222799
GD.SMS.RockBlood.mg.Mar3.Pooled.B3_797462	uncultured organism	RockBlood.mg.Mar3.Pooled.B3_797462	03-March-2013	United States of America	Aedes aegypti	Mosquito Midgut	SAMN07222799
GD.SMS.RockBlood.mg.Mar3.Pooled.B3_799477	uncultured organism	RockBlood.mg.Mar3.Pooled.B3_799477	03-March-2013	United States of America	Aedes aegypti	Mosquito Midgut	SAMN07222799
GD.SMS.RockBlood.mg.Mar3.Pooled.B3_800062	uncultured organism	RockBlood.mg.Mar3.Pooled.B3_800062	03-March-2013	United States of America	Aedes aegypti	Mosquito Midgut	SAMN07222799
GD.SMS.RockBlood.mg.Mar3.Pooled.B3_800619	uncultured organism	RockBlood.mg.Mar3.Pooled.B3_800619	03-March-2013	United States of America	Aedes aegypti	Mosquito Midgut	SAMN07222799
GD.SMS.RockBlood.mg.Mar3.Pooled.B3_803398	uncultured organism	RockBlood.mg.Mar3.Pooled.B3_803398	03-March-2013	United States of America	Aedes aegypti	Mosquito Midgut	SAMN07222799
GD.SMS.RockBlood.mg.Mar3.Pooled.B3_804498	uncultured organism	RockBlood.mg.Mar3.Pooled.B3_804498	03-March-2013	United States of America	Aedes aegypti	Mosquito Midgut	SAMN07222799
GD.SMS.RockBlood.mg.Mar3.Pooled.B3_805595	uncultured organism	RockBlood.mg.Mar3.Pooled.B3_805595	03-March-2013	United States of America	Aedes aegypti	Mosquito Midgut	SAMN07222799
GD.SMS.RockBlood.mg.Mar3.Pooled.B3_807170	uncultured organism	RockBlood.mg.Mar3.Pooled.B3_807170	03-March-2013	United States of America	Aedes aegypti	Mosquito Midgut	SAMN07222799
GD.SMS.RockBlood.mg.Mar3.Pooled.B3_808301	uncultured organism	RockBlood.mg.Mar3.Pooled.B3_808301	03-March-2013	United States of America	Aedes aegypti	Mosquito Midgut	SAMN07222799
GD.SMS.RockBlood.mg.Mar3.Pooled.B3_808410	uncultured organism	RockBlood.mg.Mar3.Pooled.B3_808410	03-March-2013	United States of America	Aedes aegypti	Mosquito Midgut	SAMN07222799
GD.SMS.RockBlood.mg.Mar3.Pooled.B3_808426	uncultured organism	RockBlood.mg.Mar3.Pooled.B3_808426	03-March-2013	United States of America	Aedes aegypti	Mosquito Midgut	SAMN07222799
GD.SMS.RockBlood.mg.Mar3.Pooled.B3_808530	uncultured organism	RockBlood.mg.Mar3.Pooled.B3_808530	03-March-2013	United States of America	Aedes aegypti	Mosquito Midgut	SAMN07222799
GD.SMS.RockBlood.mg.Mar3.Pooled.B3_808860	uncultured organism	RockBlood.mg.Mar3.Pooled.B3_808860	03-March-2013	United States of America	Aedes aegypti	Mosquito Midgut	SAMN07222799
GD.SMS.RockBlood.mg.Mar3.Pooled.B3_809073	uncultured organism	RockBlood.mg.Mar3.Pooled.B3_809073	03-March-2013	United States of America	Aedes aegypti	Mosquito Midgut	SAMN07222799
GD.SMS.RockBlood.mg.Mar3.Pooled.B3_810549	uncultured organism	RockBlood.mg.Mar3.Pooled.B3_810549	03-March-2013	United States of America	Aedes aegypti	Mosquito Midgut	SAMN07222799
GD.SMS.RockBlood.mg.Mar3.Pooled.B3_811123	uncultured organism	RockBlood.mg.Mar3.Pooled.B3_811123	03-March-2013	United States of America	Aedes aegypti	Mosquito Midgut	SAMN07222799
GD.SMS.RockBlood.mg.Mar3.Pooled.B3_811201	uncultured organism	RockBlood.mg.Mar3.Pooled.B3_811201	03-March-2013	United States of America	Aedes aegypti	Mosquito Midgut	SAMN07222799
GD.SMS.RockBlood.mg.Mar3.Pooled.B3_812881	uncultured organism	RockBlood.mg.Mar3.Pooled.B3_812881	03-March-2013	United States of America	Aedes aegypti	Mosquito Midgut	SAMN07222799
GD.SMS.RockBlood.mg.Mar3.Pooled.B3_813274	uncultured organism	RockBlood.mg.Mar3.Pooled.B3_813274	03-March-2013	United States of America	Aedes aegypti	Mosquito Midgut	SAMN07222799
GD.SMS.RockBlood.mg.Mar3.Pooled.B3_813401	uncultured organism	RockBlood.mg.Mar3.Pooled.B3_813401	03-March-2013	United States of America	Aedes aegypti	Mosquito Midgut	SAMN07222799
GD.SMS.RockBlood.mg.Mar3.Pooled.B3_813713	uncultured organism	RockBlood.mg.Mar3.Pooled.B3_813713	03-March-2013	United States of America	Aedes aegypti	Mosquito Midgut	SAMN07222799
GD.SMS.RockBlood.mg.Mar3.Pooled.B3_815029	uncultured organism	RockBlood.mg.Mar3.Pooled.B3_815029	03-March-2013	United States of America	Aedes aegypti	Mosquito Midgut	SAMN07222799
GD.SMS.RockBlood.mg.Mar3.Pooled.B3_816034	uncultured organism	RockBlood.mg.Mar3.Pooled.B3_816034	03-March-2013	United States of America	Aedes aegypti	Mosquito Midgut	SAMN07222799
GD.SMS.RockBlood.mg.Mar3.Pooled.B3_816539	uncultured organism	RockBlood.mg.Mar3.Pooled.B3_816539	03-March-2013	United States of America	Aedes aegypti	Mosquito Midgut	SAMN07222799
GD.SMS.RockBlood.mg.Mar3.Pooled.B3_821490	uncultured organism	RockBlood.mg.Mar3.Pooled.B3_821490	03-March-2013	United States of America	Aedes aegypti	Mosquito Midgut	SAMN07222799
GD.SMS.RockBlood.mg.Mar3.Pooled.B3_822570	uncultured organism	RockBlood.mg.Mar3.Pooled.B3_822570	03-March-2013	United States of America	Aedes aegypti	Mosquito Midgut	SAMN07222799
GD.SMS.RockBlood.mg.Mar3.Pooled.B3_822885	uncultured organism	RockBlood.mg.Mar3.Pooled.B3_822885	03-March-2013	United States of America	Aedes aegypti	Mosquito Midgut	SAMN07222799
GD.SMS.RockBlood.mg.Mar3.Pooled.B3_823427	uncultured organism	RockBlood.mg.Mar3.Pooled.B3_823427	03-March-2013	United States of America	Aedes aegypti	Mosquito Midgut	SAMN07222799
GD.SMS.RockBlood.mg.Mar3.Pooled.B3_824016	uncultured organism	RockBlood.mg.Mar3.Pooled.B3_824016	03-March-2013	United States of America	Aedes aegypti	Mosquito Midgut	SAMN07222799
GD.SMS.RockBlood.mg.Mar3.Pooled.B3_826000	uncultured organism	RockBlood.mg.Mar3.Pooled.B3_826000	03-March-2013	United States of America	Aedes aegypti	Mosquito Midgut	SAMN07222799
GD.SMS.RockBlood.mg.Mar3.Pooled.B3_826073	uncultured organism	RockBlood.mg.Mar3.Pooled.B3_826073	03-March-2013	United States of America	Aedes aegypti	Mosquito Midgut	SAMN07222799
GD.SMS.RockBlood.mg.Mar3.Pooled.B3_826923	uncultured organism	RockBlood.mg.Mar3.Pooled.B3_826923	03-March-2013	United States of America	Aedes aegypti	Mosquito Midgut	SAMN07222799
GD.SMS.RockBlood.mg.Mar3.Pooled.B3_827994	uncultured organism	RockBlood.mg.Mar3.Pooled.B3_827994	03-March-2013	United States of America	Aedes aegypti	Mosquito Midgut	SAMN07222799
GD.SMS.RockBlood.mg.Mar3.Pooled.B3_828208	uncultured organism	RockBlood.mg.Mar3.Pooled.B3_828208	03-March-2013	United States of America	Aedes aegypti	Mosquito Midgut	SAMN07222799
GD.SMS.RockBlood.mg.Mar3.Pooled.B3_828370	uncultured organism	RockBlood.mg.Mar3.Pooled.B3_828370	03-March-2013	United States of America	Aedes aegypti	Mosquito Midgut	SAMN07222799
GD.SMS.RockBlood.mg.Mar3.Pooled.B3_829878	uncultured organism	RockBlood.mg.Mar3.Pooled.B3_829878	03-March-2013	United States of America	Aedes aegypti	Mosquito Midgut	SAMN07222799
GD.SMS.RockBlood.mg.Mar3.Pooled.B3_836334	uncultured organism	RockBlood.mg.Mar3.Pooled.B3_836334	03-March-2013	United States of America	Aedes aegypti	Mosquito Midgut	SAMN07222799
GD.SMS.RockBlood.mg.Mar3.Pooled.B3_837041	uncultured organism	RockBlood.mg.Mar3.Pooled.B3_837041	03-March-2013	United States of America	Aedes aegypti	Mosquito Midgut	SAMN07222799
GD.SMS.RockBlood.mg.Mar3.Pooled.B3_838218	uncultured organism	RockBlood.mg.Mar3.Pooled.B3_838218	03-March-2013	United States of America	Aedes aegypti	Mosquito Midgut	SAMN07222799
GD.SMS.RockBlood.mg.Mar3.Pooled.B3_839050	uncultured organism	RockBlood.mg.Mar3.Pooled.B3_839050	03-March-2013	United States of America	Aedes aegypti	Mosquito Midgut	SAMN07222799
GD.SMS.RockBlood.mg.Mar3.Pooled.B3_839203	uncultured organism	RockBlood.mg.Mar3.Pooled.B3_839203	03-March-2013	United States of America	Aedes aegypti	Mosquito Midgut	SAMN07222799
GD.SMS.RockBlood.mg.Mar3.Pooled.B3_839855	uncultured organism	RockBlood.mg.Mar3.Pooled.B3_839855	03-March-2013	United States of America	Aedes aegypti	Mosquito Midgut	SAMN07222799
GD.SMS.RockBlood.mg.Mar3.Pooled.B3_840644	uncultured organism	RockBlood.mg.Mar3.Pooled.B3_840644	03-March-2013	United States of America	Aedes aegypti	Mosquito Midgut	SAMN07222799
GD.SMS.RockBlood.mg.Mar3.Pooled.B3_840850	uncultured organism	RockBlood.mg.Mar3.Pooled.B3_840850	03-March-2013	United States of America	Aedes aegypti	Mosquito Midgut	SAMN07222799
GD.SMS.RockBlood.mg.Mar3.Pooled.B3_841356	uncultured organism	RockBlood.mg.Mar3.Pooled.B3_841356	03-March-2013	United States of America	Aedes aegypti	Mosquito Midgut	SAMN07222799
GD.SMS.RockBlood.mg.Mar3.Pooled.B3_841562	uncultured organism	RockBlood.mg.Mar3.Pooled.B3_841562	03-March-2013	United States of America	Aedes aegypti	Mosquito Midgut	SAMN07222799
GD.SMS.RockBlood.mg.Mar3.Pooled.B3_843381	uncultured organism	RockBlood.mg.Mar3.Pooled.B3_843381	03-March-2013	United States of America	Aedes aegypti	Mosquito Midgut	SAMN07222799
GD.SMS.RockBlood.mg.Mar3.Pooled.B3_844119	uncultured organism	RockBlood.mg.Mar3.Pooled.B3_844119	03-March-2013	United States of America	Aedes aegypti	Mosquito Midgut	SAMN07222799
GD.SMS.RockBlood.mg.Mar3.Pooled.B3_844856	uncultured organism	RockBlood.mg.Mar3.Pooled.B3_844856	03-March-2013	United States of America	Aedes aegypti	Mosquito Midgut	SAMN07222799
GD.SMS.RockBlood.mg.Mar3.Pooled.B3_845419	uncultured organism	RockBlood.mg.Mar3.Pooled.B3_845419	03-March-2013	United States of America	Aedes aegypti	Mosquito Midgut	SAMN07222799
GD.SMS.RockBlood.mg.Mar3.Pooled.B3_845831	uncultured organism	RockBlood.mg.Mar3.Pooled.B3_845831	03-March-2013	United States of America	Aedes aegypti	Mosquito Midgut	SAMN07222799
GD.SMS.RockBlood.mg.Mar3.Pooled.B3_848028	uncultured organism	RockBlood.mg.Mar3.Pooled.B3_848028	03-March-2013	United States of America	Aedes aegypti	Mosquito Midgut	SAMN07222799
GD.SMS.RockBlood.mg.Mar3.Pooled.B3_848160	uncultured organism	RockBlood.mg.Mar3.Pooled.B3_848160	03-March-2013	United States of America	Aedes aegypti	Mosquito Midgut	SAMN07222799
GD.SMS.RockBlood.mg.Mar3.Pooled.B3_850042	uncultured organism	RockBlood.mg.Mar3.Pooled.B3_850042	03-March-2013	United States of America	Aedes aegypti	Mosquito Midgut	SAMN07222799
GD.SMS.RockBlood.mg.Mar3.Pooled.B3_851024	uncultured organism	RockBlood.mg.Mar3.Pooled.B3_851024	03-March-2013	United States of America	Aedes aegypti	Mosquito Midgut	SAMN07222799
GD.SMS.RockBlood.mg.Mar3.Pooled.B3_851439	uncultured organism	RockBlood.mg.Mar3.Pooled.B3_851439	03-March-2013	United States of America	Aedes aegypti	Mosquito Midgut	SAMN07222799
GD.SMS.RockBlood.mg.Mar3.Pooled.B3_852198	uncultured organism	RockBlood.mg.Mar3.Pooled.B3_852198	03-March-2013	United States of America	Aedes aegypti	Mosquito Midgut	SAMN07222799
GD.SMS.RockBlood.mg.Mar3.Pooled.B3_853580	uncultured organism	RockBlood.mg.Mar3.Pooled.B3_853580	03-March-2013	United States of America	Aedes aegypti	Mosquito Midgut	SAMN07222799
GD.SMS.RockBlood.mg.Mar3.Pooled.B3_855632	uncultured organism	RockBlood.mg.Mar3.Pooled.B3_855632	03-March-2013	United States of America	Aedes aegypti	Mosquito Midgut	SAMN07222799
GD.SMS.RockBlood.mg.Mar3.Pooled.B3_857157	uncultured organism	RockBlood.mg.Mar3.Pooled.B3_857157	03-March-2013	United States of America	Aedes aegypti	Mosquito Midgut	SAMN07222799
GD.SMS.RockBlood.mg.Mar3.Pooled.B3_857253	uncultured organism	RockBlood.mg.Mar3.Pooled.B3_857253	03-March-2013	United States of America	Aedes aegypti	Mosquito Midgut	SAMN07222799
GD.SMS.RockBlood.mg.Mar3.Pooled.B3_857443	uncultured organism	RockBlood.mg.Mar3.Pooled.B3_857443	03-March-2013	United States of America	Aedes aegypti	Mosquito Midgut	SAMN07222799
GD.SMS.RockBlood.mg.Mar3.Pooled.B3_858871	uncultured organism	RockBlood.mg.Mar3.Pooled.B3_858871	03-March-2013	United States of America	Aedes aegypti	Mosquito Midgut	SAMN07222799
GD.SMS.RockBlood.mg.Mar3.Pooled.B3_859401	uncultured organism	RockBlood.mg.Mar3.Pooled.B3_859401	03-March-2013	United States of America	Aedes aegypti	Mosquito Midgut	SAMN07222799
GD.SMS.RockBlood.mg.Mar3.Pooled.B3_859589	uncultured organism	RockBlood.mg.Mar3.Pooled.B3_859589	03-March-2013	United States of America	Aedes aegypti	Mosquito Midgut	SAMN07222799
GD.SMS.RockBlood.mg.Mar3.Pooled.B3_861370	uncultured organism	RockBlood.mg.Mar3.Pooled.B3_861370	03-March-2013	United States of America	Aedes aegypti	Mosquito Midgut	SAMN07222799
GD.SMS.RockBlood.mg.Mar3.Pooled.B3_861993	uncultured organism	RockBlood.mg.Mar3.Pooled.B3_861993	03-March-2013	United States of America	Aedes aegypti	Mosquito Midgut	SAMN07222799
GD.SMS.RockBlood.mg.Mar3.Pooled.B3_862825	uncultured organism	RockBlood.mg.Mar3.Pooled.B3_862825	03-March-2013	United States of America	Aedes aegypti	Mosquito Midgut	SAMN07222799
GD.SMS.RockBlood.mg.Mar3.Pooled.B3_868268	uncultured organism	RockBlood.mg.Mar3.Pooled.B3_868268	03-March-2013	United States of America	Aedes aegypti	Mosquito Midgut	SAMN07222799
GD.SMS.RockBlood.mg.Mar3.Pooled.B3_868826	uncultured organism	RockBlood.mg.Mar3.Pooled.B3_868826	03-March-2013	United States of America	Aedes aegypti	Mosquito Midgut	SAMN07222799
GD.SMS.RockBlood.mg.Mar3.Pooled.B3_870018	uncultured organism	RockBlood.mg.Mar3.Pooled.B3_870018	03-March-2013	United States of America	Aedes aegypti	Mosquito Midgut	SAMN07222799
GD.SMS.RockBlood.mg.Mar3.Pooled.B3_872103	uncultured organism	RockBlood.mg.Mar3.Pooled.B3_872103	03-March-2013	United States of America	Aedes aegypti	Mosquito Midgut	SAMN07222799
GD.SMS.RockBlood.mg.Mar3.Pooled.B3_872876	uncultured organism	RockBlood.mg.Mar3.Pooled.B3_872876	03-March-2013	United States of America	Aedes aegypti	Mosquito Midgut	SAMN07222799
GD.SMS.RockBlood.mg.Mar3.Pooled.B3_874901	uncultured organism	RockBlood.mg.Mar3.Pooled.B3_874901	03-March-2013	United States of America	Aedes aegypti	Mosquito Midgut	SAMN07222799
GD.SMS.RockBlood.mg.Mar3.Pooled.B3_875891	uncultured organism	RockBlood.mg.Mar3.Pooled.B3_875891	03-March-2013	United States of America	Aedes aegypti	Mosquito Midgut	SAMN07222799
GD.SMS.RockBlood.mg.Mar3.Pooled.B3_877053	uncultured organism	RockBlood.mg.Mar3.Pooled.B3_877053	03-March-2013	United States of America	Aedes aegypti	Mosquito Midgut	SAMN07222799
GD.SMS.RockBlood.mg.Mar3.Pooled.B3_879194	uncultured organism	RockBlood.mg.Mar3.Pooled.B3_879194	03-March-2013	United States of America	Aedes aegypti	Mosquito Midgut	SAMN07222799
GD.SMS.RockBlood.mg.Mar3.Pooled.B3_880379	uncultured organism	RockBlood.mg.Mar3.Pooled.B3_880379	03-March-2013	United States of America	Aedes aegypti	Mosquito Midgut	SAMN07222799
GD.SMS.RockBlood.mg.Mar3.Pooled.B3_882483	uncultured organism	RockBlood.mg.Mar3.Pooled.B3_882483	03-March-2013	United States of America	Aedes aegypti	Mosquito Midgut	SAMN07222799
GD.SMS.RockBlood.mg.Mar3.Pooled.B3_883034	uncultured organism	RockBlood.mg.Mar3.Pooled.B3_883034	03-March-2013	United States of America	Aedes aegypti	Mosquito Midgut	SAMN07222799
GD.SMS.RockBlood.mg.Mar3.Pooled.B3_883791	uncultured organism	RockBlood.mg.Mar3.Pooled.B3_883791	03-March-2013	United States of America	Aedes aegypti	Mosquito Midgut	SAMN07222799
GD.SMS.RockBlood.mg.Mar3.Pooled.B3_884864	uncultured organism	RockBlood.mg.Mar3.Pooled.B3_884864	03-March-2013	United States of America	Aedes aegypti	Mosquito Midgut	SAMN07222799
GD.SMS.RockBlood.mg.Mar3.Pooled.B3_885203	uncultured organism	RockBlood.mg.Mar3.Pooled.B3_885203	03-March-2013	United States of America	Aedes aegypti	Mosquito Midgut	SAMN07222799
GD.SMS.RockBlood.mg.Mar3.Pooled.B3_886272	uncultured organism	RockBlood.mg.Mar3.Pooled.B3_886272	03-March-2013	United States of America	Aedes aegypti	Mosquito Midgut	SAMN07222799
GD.SMS.RockBlood.mg.Mar3.Pooled.B3_886953	uncultured organism	RockBlood.mg.Mar3.Pooled.B3_886953	03-March-2013	United States of America	Aedes aegypti	Mosquito Midgut	SAMN07222799
GD.SMS.RockBlood.mg.Mar3.Pooled.B3_888965	uncultured organism	RockBlood.mg.Mar3.Pooled.B3_888965	03-March-2013	United States of America	Aedes aegypti	Mosquito Midgut	SAMN07222799
GD.SMS.RockBlood.mg.Mar3.Pooled.B3_889199	uncultured organism	RockBlood.mg.Mar3.Pooled.B3_889199	03-March-2013	United States of America	Aedes aegypti	Mosquito Midgut	SAMN07222799
GD.SMS.RockBlood.mg.Mar3.Pooled.B3_891213	uncultured organism	RockBlood.mg.Mar3.Pooled.B3_891213	03-March-2013	United States of America	Aedes aegypti	Mosquito Midgut	SAMN07222799
GD.SMS.RockBlood.mg.Mar3.Pooled.B3_892842	uncultured organism	RockBlood.mg.Mar3.Pooled.B3_892842	03-March-2013	United States of America	Aedes aegypti	Mosquito Midgut	SAMN07222799
GD.SMS.RockBlood.mg.Mar3.Pooled.B3_896866	uncultured organism	RockBlood.mg.Mar3.Pooled.B3_896866	03-March-2013	United States of America	Aedes aegypti	Mosquito Midgut	SAMN07222799
GD.SMS.RockBlood.mg.Mar3.Pooled.B3_897284	uncultured organism	RockBlood.mg.Mar3.Pooled.B3_897284	03-March-2013	United States of America	Aedes aegypti	Mosquito Midgut	SAMN07222799
GD.SMS.RockBlood.mg.Mar3.Pooled.B3_899091	uncultured organism	RockBlood.mg.Mar3.Pooled.B3_899091	03-March-2013	United States of America	Aedes aegypti	Mosquito Midgut	SAMN07222799
GD.SMS.RockBlood.mg.Mar3.Pooled.B3_901667	uncultured organism	RockBlood.mg.Mar3.Pooled.B3_901667	03-March-2013	United States of America	Aedes aegypti	Mosquito Midgut	SAMN07222799
GD.SMS.RockBlood.mg.Mar3.Pooled.B3_902230	uncultured organism	RockBlood.mg.Mar3.Pooled.B3_902230	03-March-2013	United States of America	Aedes aegypti	Mosquito Midgut	SAMN07222799
GD.SMS.RockBlood.mg.Mar3.Pooled.B3_902347	uncultured organism	RockBlood.mg.Mar3.Pooled.B3_902347	03-March-2013	United States of America	Aedes aegypti	Mosquito Midgut	SAMN07222799
GD.SMS.RockBlood.mg.Mar3.Pooled.B3_902667	uncultured organism	RockBlood.mg.Mar3.Pooled.B3_902667	03-March-2013	United States of America	Aedes aegypti	Mosquito Midgut	SAMN07222799
GD.SMS.RockBlood.mg.Mar3.Pooled.B3_904458	uncultured organism	RockBlood.mg.Mar3.Pooled.B3_904458	03-March-2013	United States of America	Aedes aegypti	Mosquito Midgut	SAMN07222799
GD.SMS.RockBlood.mg.Mar3.Pooled.B3_908894	uncultured organism	RockBlood.mg.Mar3.Pooled.B3_908894	03-March-2013	United States of America	Aedes aegypti	Mosquito Midgut	SAMN07222799
GD.SMS.RockBlood.mg.Mar3.Pooled.B3_909716	uncultured organism	RockBlood.mg.Mar3.Pooled.B3_909716	03-March-2013	United States of America	Aedes aegypti	Mosquito Midgut	SAMN07222799
GD.SMS.RockBlood.mg.Mar3.Pooled.B3_909915	uncultured organism	RockBlood.mg.Mar3.Pooled.B3_909915	03-March-2013	United States of America	Aedes aegypti	Mosquito Midgut	SAMN07222799
GD.SMS.RockBlood.mg.Mar3.Pooled.B3_910365	uncultured organism	RockBlood.mg.Mar3.Pooled.B3_910365	03-March-2013	United States of America	Aedes aegypti	Mosquito Midgut	SAMN07222799
GD.SMS.RockBlood.mg.Mar3.Pooled.B3_911186	uncultured organism	RockBlood.mg.Mar3.Pooled.B3_911186	03-March-2013	United States of America	Aedes aegypti	Mosquito Midgut	SAMN07222799
GD.SMS.RockBlood.mg.Mar3.Pooled.B3_911919	uncultured organism	RockBlood.mg.Mar3.Pooled.B3_911919	03-March-2013	United States of America	Aedes aegypti	Mosquito Midgut	SAMN07222799
GD.SMS.RockBlood.mg.Mar3.Pooled.B3_913159	uncultured organism	RockBlood.mg.Mar3.Pooled.B3_913159	03-March-2013	United States of America	Aedes aegypti	Mosquito Midgut	SAMN07222799
GD.SMS.RockBlood.mg.Mar3.Pooled.B3_914766	uncultured organism	RockBlood.mg.Mar3.Pooled.B3_914766	03-March-2013	United States of America	Aedes aegypti	Mosquito Midgut	SAMN07222799
GD.SMS.RockBlood.mg.Mar3.Pooled.B3_915250	uncultured organism	RockBlood.mg.Mar3.Pooled.B3_915250	03-March-2013	United States of America	Aedes aegypti	Mosquito Midgut	SAMN07222799
GD.SMS.RockBlood.mg.Mar3.Pooled.B3_915973	uncultured organism	RockBlood.mg.Mar3.Pooled.B3_915973	03-March-2013	United States of America	Aedes aegypti	Mosquito Midgut	SAMN07222799
GD.SMS.RockBlood.mg.Mar3.Pooled.B3_916112	uncultured organism	RockBlood.mg.Mar3.Pooled.B3_916112	03-March-2013	United States of America	Aedes aegypti	Mosquito Midgut	SAMN07222799
GD.SMS.RockBlood.mg.Mar3.Pooled.B3_918155	uncultured organism	RockBlood.mg.Mar3.Pooled.B3_918155	03-March-2013	United States of America	Aedes aegypti	Mosquito Midgut	SAMN07222799
GD.SMS.RockBlood.mg.Mar3.Pooled.B3_918875	uncultured organism	RockBlood.mg.Mar3.Pooled.B3_918875	03-March-2013	United States of America	Aedes aegypti	Mosquito Midgut	SAMN07222799
GD.SMS.RockBlood.mg.Mar3.Pooled.B3_921467	uncultured organism	RockBlood.mg.Mar3.Pooled.B3_921467	03-March-2013	United States of America	Aedes aegypti	Mosquito Midgut	SAMN07222799
GD.SMS.RockBlood.mg.Mar3.Pooled.B3_922185	uncultured organism	RockBlood.mg.Mar3.Pooled.B3_922185	03-March-2013	United States of America	Aedes aegypti	Mosquito Midgut	SAMN07222799
GD.SMS.RockBlood.mg.Mar3.Pooled.B3_922233	uncultured organism	RockBlood.mg.Mar3.Pooled.B3_922233	03-March-2013	United States of America	Aedes aegypti	Mosquito Midgut	SAMN07222799
GD.SMS.RockBlood.mg.Mar3.Pooled.B3_923115	uncultured organism	RockBlood.mg.Mar3.Pooled.B3_923115	03-March-2013	United States of America	Aedes aegypti	Mosquito Midgut	SAMN07222799
GD.SMS.RockBlood.mg.Mar3.Pooled.B3_927306	uncultured organism	RockBlood.mg.Mar3.Pooled.B3_927306	03-March-2013	United States of America	Aedes aegypti	Mosquito Midgut	SAMN07222799
GD.SMS.RockBlood.mg.Mar3.Pooled.B3_928577	uncultured organism	RockBlood.mg.Mar3.Pooled.B3_928577	03-March-2013	United States of America	Aedes aegypti	Mosquito Midgut	SAMN07222799
GD.SMS.RockBlood.mg.Mar3.Pooled.B3_929787	uncultured organism	RockBlood.mg.Mar3.Pooled.B3_929787	03-March-2013	United States of America	Aedes aegypti	Mosquito Midgut	SAMN07222799
GD.SMS.RockBlood.mg.Mar3.Pooled.B3_931147	uncultured organism	RockBlood.mg.Mar3.Pooled.B3_931147	03-March-2013	United States of America	Aedes aegypti	Mosquito Midgut	SAMN07222799
GD.SMS.RockBlood.mg.Mar3.Pooled.B3_931174	uncultured organism	RockBlood.mg.Mar3.Pooled.B3_931174	03-March-2013	United States of America	Aedes aegypti	Mosquito Midgut	SAMN07222799
GD.SMS.RockBlood.mg.Mar3.Pooled.B3_931473	uncultured organism	RockBlood.mg.Mar3.Pooled.B3_931473	03-March-2013	United States of America	Aedes aegypti	Mosquito Midgut	SAMN07222799
GD.SMS.RockBlood.mg.Mar3.Pooled.B3_931535	uncultured organism	RockBlood.mg.Mar3.Pooled.B3_931535	03-March-2013	United States of America	Aedes aegypti	Mosquito Midgut	SAMN07222799
GD.SMS.RockBlood.mg.Mar3.Pooled.B3_932256	uncultured organism	RockBlood.mg.Mar3.Pooled.B3_932256	03-March-2013	United States of America	Aedes aegypti	Mosquito Midgut	SAMN07222799
GD.SMS.RockBlood.mg.Mar3.Pooled.B3_934633	uncultured organism	RockBlood.mg.Mar3.Pooled.B3_934633	03-March-2013	United States of America	Aedes aegypti	Mosquito Midgut	SAMN07222799
GD.SMS.RockBlood.mg.Mar3.Pooled.B3_935192	uncultured organism	RockBlood.mg.Mar3.Pooled.B3_935192	03-March-2013	United States of America	Aedes aegypti	Mosquito Midgut	SAMN07222799
GD.SMS.RockBlood.mg.Mar3.Pooled.B3_935694	uncultured organism	RockBlood.mg.Mar3.Pooled.B3_935694	03-March-2013	United States of America	Aedes aegypti	Mosquito Midgut	SAMN07222799
GD.SMS.RockBlood.mg.Mar3.Pooled.B3_938629	uncultured organism	RockBlood.mg.Mar3.Pooled.B3_938629	03-March-2013	United States of America	Aedes aegypti	Mosquito Midgut	SAMN07222799
GD.SMS.RockBlood.mg.Mar3.Pooled.B3_938848	uncultured organism	RockBlood.mg.Mar3.Pooled.B3_938848	03-March-2013	United States of America	Aedes aegypti	Mosquito Midgut	SAMN07222799
GD.SMS.RockBlood.mg.Mar3.Pooled.B3_939037	uncultured organism	RockBlood.mg.Mar3.Pooled.B3_939037	03-March-2013	United States of America	Aedes aegypti	Mosquito Midgut	SAMN07222799
GD.SMS.RockBlood.mg.Mar3.Pooled.B3_939407	uncultured organism	RockBlood.mg.Mar3.Pooled.B3_939407	03-March-2013	United States of America	Aedes aegypti	Mosquito Midgut	SAMN07222799
GD.SMS.RockBlood.mg.Mar3.Pooled.B3_943300	uncultured organism	RockBlood.mg.Mar3.Pooled.B3_943300	03-March-2013	United States of America	Aedes aegypti	Mosquito Midgut	SAMN07222799
GD.SMS.RockBlood.mg.Mar3.Pooled.B3_943396	uncultured organism	RockBlood.mg.Mar3.Pooled.B3_943396	03-March-2013	United States of America	Aedes aegypti	Mosquito Midgut	SAMN07222799
GD.SMS.RockBlood.mg.Mar3.Pooled.B3_949300	uncultured organism	RockBlood.mg.Mar3.Pooled.B3_949300	03-March-2013	United States of America	Aedes aegypti	Mosquito Midgut	SAMN07222799
GD.SMS.RockBlood.mg.Mar3.Pooled.B3_949955	uncultured organism	RockBlood.mg.Mar3.Pooled.B3_949955	03-March-2013	United States of America	Aedes aegypti	Mosquito Midgut	SAMN07222799
GD.SMS.RockBlood.mg.Mar3.Pooled.B3_950221	uncultured organism	RockBlood.mg.Mar3.Pooled.B3_950221	03-March-2013	United States of America	Aedes aegypti	Mosquito Midgut	SAMN07222799
GD.SMS.RockBlood.mg.Mar3.Pooled.B3_951105	uncultured organism	RockBlood.mg.Mar3.Pooled.B3_951105	03-March-2013	United States of America	Aedes aegypti	Mosquito Midgut	SAMN07222799
GD.SMS.RockBlood.mg.Mar3.Pooled.B3_953810	uncultured organism	RockBlood.mg.Mar3.Pooled.B3_953810	03-March-2013	United States of America	Aedes aegypti	Mosquito Midgut	SAMN07222799
GD.SMS.RockBlood.mg.Mar3.Pooled.B3_954472	uncultured organism	RockBlood.mg.Mar3.Pooled.B3_954472	03-March-2013	United States of America	Aedes aegypti	Mosquito Midgut	SAMN07222799
GD.SMS.RockBlood.mg.Mar3.Pooled.B3_956177	uncultured organism	RockBlood.mg.Mar3.Pooled.B3_956177	03-March-2013	United States of America	Aedes aegypti	Mosquito Midgut	SAMN07222799
GD.SMS.RockBlood.mg.Mar3.Pooled.B3_958015	uncultured organism	RockBlood.mg.Mar3.Pooled.B3_958015	03-March-2013	United States of America	Aedes aegypti	Mosquito Midgut	SAMN07222799
GD.SMS.RockBlood.mg.Mar3.Pooled.B3_958153	uncultured organism	RockBlood.mg.Mar3.Pooled.B3_958153	03-March-2013	United States of America	Aedes aegypti	Mosquito Midgut	SAMN07222799
GD.SMS.RockBlood.mg.Mar3.Pooled.B3_959743	uncultured organism	RockBlood.mg.Mar3.Pooled.B3_959743	03-March-2013	United States of America	Aedes aegypti	Mosquito Midgut	SAMN07222799
GD.SMS.RockBlood.mg.Mar3.Pooled.B3_960004	uncultured organism	RockBlood.mg.Mar3.Pooled.B3_960004	03-March-2013	United States of America	Aedes aegypti	Mosquito Midgut	SAMN07222799
GD.SMS.RockBlood.mg.Mar3.Pooled.B3_961592	uncultured organism	RockBlood.mg.Mar3.Pooled.B3_961592	03-March-2013	United States of America	Aedes aegypti	Mosquito Midgut	SAMN07222799
GD.SMS.RockBlood.mg.Mar3.Pooled.B3_963646	uncultured organism	RockBlood.mg.Mar3.Pooled.B3_963646	03-March-2013	United States of America	Aedes aegypti	Mosquito Midgut	SAMN07222799
GD.SMS.RockBlood.mg.Mar3.Pooled.B3_964244	uncultured organism	RockBlood.mg.Mar3.Pooled.B3_964244	03-March-2013	United States of America	Aedes aegypti	Mosquito Midgut	SAMN07222799
GD.SMS.RockBlood.mg.Mar3.Pooled.B3_964327	uncultured organism	RockBlood.mg.Mar3.Pooled.B3_964327	03-March-2013	United States of America	Aedes aegypti	Mosquito Midgut	SAMN07222799
GD.SMS.RockBlood.mg.Mar3.Pooled.B3_964591	uncultured organism	RockBlood.mg.Mar3.Pooled.B3_964591	03-March-2013	United States of America	Aedes aegypti	Mosquito Midgut	SAMN07222799
GD.SMS.RockBlood.mg.Mar3.Pooled.B3_965360	uncultured organism	RockBlood.mg.Mar3.Pooled.B3_965360	03-March-2013	United States of America	Aedes aegypti	Mosquito Midgut	SAMN07222799
GD.SMS.RockBlood.mg.Mar3.Pooled.B3_965911	uncultured organism	RockBlood.mg.Mar3.Pooled.B3_965911	03-March-2013	United States of America	Aedes aegypti	Mosquito Midgut	SAMN07222799
GD.SMS.RockBlood.mg.Mar3.Pooled.B3_967090	uncultured organism	RockBlood.mg.Mar3.Pooled.B3_967090	03-March-2013	United States of America	Aedes aegypti	Mosquito Midgut	SAMN07222799
GD.SMS.RockBlood.mg.Mar3.Pooled.B3_968213	uncultured organism	RockBlood.mg.Mar3.Pooled.B3_968213	03-March-2013	United States of America	Aedes aegypti	Mosquito Midgut	SAMN07222799
GD.SMS.RockBlood.mg.Mar3.Pooled.B3_968919	uncultured organism	RockBlood.mg.Mar3.Pooled.B3_968919	03-March-2013	United States of America	Aedes aegypti	Mosquito Midgut	SAMN07222799
GD.SMS.RockBlood.mg.Mar3.Pooled.B3_969448	uncultured organism	RockBlood.mg.Mar3.Pooled.B3_969448	03-March-2013	United States of America	Aedes aegypti	Mosquito Midgut	SAMN07222799
GD.SMS.RockBlood.mg.Mar3.Pooled.B3_969532	uncultured organism	RockBlood.mg.Mar3.Pooled.B3_969532	03-March-2013	United States of America	Aedes aegypti	Mosquito Midgut	SAMN07222799
GD.SMS.RockBlood.mg.Mar3.Pooled.B3_969760	uncultured organism	RockBlood.mg.Mar3.Pooled.B3_969760	03-March-2013	United States of America	Aedes aegypti	Mosquito Midgut	SAMN07222799
GD.SMS.RockBlood.mg.Mar3.Pooled.B3_970279	uncultured organism	RockBlood.mg.Mar3.Pooled.B3_970279	03-March-2013	United States of America	Aedes aegypti	Mosquito Midgut	SAMN07222799
GD.SMS.RockBlood.mg.Mar3.Pooled.B3_971559	uncultured organism	RockBlood.mg.Mar3.Pooled.B3_971559	03-March-2013	United States of America	Aedes aegypti	Mosquito Midgut	SAMN07222799
GD.SMS.RockBlood.mg.Mar3.Pooled.B3_972425	uncultured organism	RockBlood.mg.Mar3.Pooled.B3_972425	03-March-2013	United States of America	Aedes aegypti	Mosquito Midgut	SAMN07222799
GD.SMS.RockBlood.mg.Mar3.Pooled.B3_972609	uncultured organism	RockBlood.mg.Mar3.Pooled.B3_972609	03-March-2013	United States of America	Aedes aegypti	Mosquito Midgut	SAMN07222799
GD.SMS.RockBlood.mg.Mar3.Pooled.B3_974110	uncultured organism	RockBlood.mg.Mar3.Pooled.B3_974110	03-March-2013	United States of America	Aedes aegypti	Mosquito Midgut	SAMN07222799
GD.SMS.RockBlood.mg.Mar3.Pooled.B3_974899	uncultured organism	RockBlood.mg.Mar3.Pooled.B3_974899	03-March-2013	United States of America	Aedes aegypti	Mosquito Midgut	SAMN07222799
GD.SMS.RockBlood.mg.Mar3.Pooled.B3_975580	uncultured organism	RockBlood.mg.Mar3.Pooled.B3_975580	03-March-2013	United States of America	Aedes aegypti	Mosquito Midgut	SAMN07222799
GD.SMS.RockBlood.mg.Mar3.Pooled.B3_976847	uncultured organism	RockBlood.mg.Mar3.Pooled.B3_976847	03-March-2013	United States of America	Aedes aegypti	Mosquito Midgut	SAMN07222799
GD.SMS.RockBlood.mg.Mar3.Pooled.B3_977607	uncultured organism	RockBlood.mg.Mar3.Pooled.B3_977607	03-March-2013	United States of America	Aedes aegypti	Mosquito Midgut	SAMN07222799
GD.SMS.RockBlood.mg.Mar3.Pooled.B3_978269	uncultured organism	RockBlood.mg.Mar3.Pooled.B3_978269	03-March-2013	United States of America	Aedes aegypti	Mosquito Midgut	SAMN07222799
GD.SMS.RockBlood.mg.Mar3.Pooled.B3_979213	uncultured organism	RockBlood.mg.Mar3.Pooled.B3_979213	03-March-2013	United States of America	Aedes aegypti	Mosquito Midgut	SAMN07222799
GD.SMS.RockBlood.mg.Mar3.Pooled.B3_979486	uncultured organism	RockBlood.mg.Mar3.Pooled.B3_979486	03-March-2013	United States of America	Aedes aegypti	Mosquito Midgut	SAMN07222799
GD.SMS.RockBlood.mg.Mar3.Pooled.B3_979854	uncultured organism	RockBlood.mg.Mar3.Pooled.B3_979854	03-March-2013	United States of America	Aedes aegypti	Mosquito Midgut	SAMN07222799
GD.SMS.RockBlood.mg.Mar3.Pooled.B3_980475	uncultured organism	RockBlood.mg.Mar3.Pooled.B3_980475	03-March-2013	United States of America	Aedes aegypti	Mosquito Midgut	SAMN07222799
GD.SMS.RockBlood.mg.Mar3.Pooled.B3_982030	uncultured organism	RockBlood.mg.Mar3.Pooled.B3_982030	03-March-2013	United States of America	Aedes aegypti	Mosquito Midgut	SAMN07222799
GD.SMS.RockBlood.mg.Mar3.Pooled.B3_982116	uncultured organism	RockBlood.mg.Mar3.Pooled.B3_982116	03-March-2013	United States of America	Aedes aegypti	Mosquito Midgut	SAMN07222799
GD.SMS.RockBlood.mg.Mar3.Pooled.B3_982530	uncultured organism	RockBlood.mg.Mar3.Pooled.B3_982530	03-March-2013	United States of America	Aedes aegypti	Mosquito Midgut	SAMN07222799
GD.SMS.RockBlood.mg.Mar3.Pooled.B3_984406	uncultured organism	RockBlood.mg.Mar3.Pooled.B3_984406	03-March-2013	United States of America	Aedes aegypti	Mosquito Midgut	SAMN07222799
GD.SMS.RockBlood.mg.Mar3.Pooled.B3_984790	uncultured organism	RockBlood.mg.Mar3.Pooled.B3_984790	03-March-2013	United States of America	Aedes aegypti	Mosquito Midgut	SAMN07222799
GD.SMS.RockBlood.mg.Mar3.Pooled.B3_986624	uncultured organism	RockBlood.mg.Mar3.Pooled.B3_986624	03-March-2013	United States of America	Aedes aegypti	Mosquito Midgut	SAMN07222799
GD.SMS.RockBlood.mg.Mar3.Pooled.B3_989208	uncultured organism	RockBlood.mg.Mar3.Pooled.B3_989208	03-March-2013	United States of America	Aedes aegypti	Mosquito Midgut	SAMN07222799
GD.SMS.RockBlood.mg.Mar3.Pooled.B3_989550	uncultured organism	RockBlood.mg.Mar3.Pooled.B3_989550	03-March-2013	United States of America	Aedes aegypti	Mosquito Midgut	SAMN07222799
GD.SMS.RockBlood.mg.Mar3.Pooled.B3_993137	uncultured organism	RockBlood.mg.Mar3.Pooled.B3_993137	03-March-2013	United States of America	Aedes aegypti	Mosquito Midgut	SAMN07222799
GD.SMS.RockBlood.mg.Mar3.Pooled.B3_993231	uncultured organism	RockBlood.mg.Mar3.Pooled.B3_993231	03-March-2013	United States of America	Aedes aegypti	Mosquito Midgut	SAMN07222799
GD.SMS.RockBlood.mg.Mar3.Pooled.B3_993903	uncultured organism	RockBlood.mg.Mar3.Pooled.B3_993903	03-March-2013	United States of America	Aedes aegypti	Mosquito Midgut	SAMN07222799
GD.SMS.RockBlood.mg.Mar3.Pooled.B3_994258	uncultured organism	RockBlood.mg.Mar3.Pooled.B3_994258	03-March-2013	United States of America	Aedes aegypti	Mosquito Midgut	SAMN07222799
GD.SMS.RockBlood.mg.Mar3.Pooled.B3_995420	uncultured organism	RockBlood.mg.Mar3.Pooled.B3_995420	03-March-2013	United States of America	Aedes aegypti	Mosquito Midgut	SAMN07222799
GD.SMS.RockBlood.mg.Mar3.Pooled.B3_997521	uncultured organism	RockBlood.mg.Mar3.Pooled.B3_997521	03-March-2013	United States of America	Aedes aegypti	Mosquito Midgut	SAMN07222799
GD.SMS.RockBlood.mg.Mar3.Pooled.B3_997809	uncultured organism	RockBlood.mg.Mar3.Pooled.B3_997809	03-March-2013	United States of America	Aedes aegypti	Mosquito Midgut	SAMN07222799
GD.SMS.RockBlood.mg.Mar3.Pooled.B3_1001774	uncultured organism	RockBlood.mg.Mar3.Pooled.B3_1001774	03-March-2013	United States of America	Aedes aegypti	Mosquito Midgut	SAMN07222799
GD.SMS.RockBlood.mg.Mar3.Pooled.B3_1002341	uncultured organism	RockBlood.mg.Mar3.Pooled.B3_1002341	03-March-2013	United States of America	Aedes aegypti	Mosquito Midgut	SAMN07222799
GD.SMS.RockBlood.mg.Mar3.Pooled.B3_1004761	uncultured organism	RockBlood.mg.Mar3.Pooled.B3_1004761	03-March-2013	United States of America	Aedes aegypti	Mosquito Midgut	SAMN07222799
GD.SMS.RockBlood.mg.Mar3.Pooled.B3_1006454	uncultured organism	RockBlood.mg.Mar3.Pooled.B3_1006454	03-March-2013	United States of America	Aedes aegypti	Mosquito Midgut	SAMN07222799
GD.SMS.RockBlood.mg.Mar3.Pooled.B3_1006568	uncultured organism	RockBlood.mg.Mar3.Pooled.B3_1006568	03-March-2013	United States of America	Aedes aegypti	Mosquito Midgut	SAMN07222799
GD.SMS.RockBlood.mg.Mar3.Pooled.B3_1007180	uncultured organism	RockBlood.mg.Mar3.Pooled.B3_1007180	03-March-2013	United States of America	Aedes aegypti	Mosquito Midgut	SAMN07222799
GD.SMS.RockBlood.mg.Mar3.Pooled.B3_1007298	uncultured organism	RockBlood.mg.Mar3.Pooled.B3_1007298	03-March-2013	United States of America	Aedes aegypti	Mosquito Midgut	SAMN07222799
GD.SMS.RockBlood.mg.Mar3.Pooled.B3_1010773	uncultured organism	RockBlood.mg.Mar3.Pooled.B3_1010773	03-March-2013	United States of America	Aedes aegypti	Mosquito Midgut	SAMN07222799
GD.SMS.RockBlood.mg.Mar3.Pooled.B3_1010927	uncultured organism	RockBlood.mg.Mar3.Pooled.B3_1010927	03-March-2013	United States of America	Aedes aegypti	Mosquito Midgut	SAMN07222799
GD.SMS.RockBlood.mg.Mar3.Pooled.B3_1011583	uncultured organism	RockBlood.mg.Mar3.Pooled.B3_1011583	03-March-2013	United States of America	Aedes aegypti	Mosquito Midgut	SAMN07222799
GD.SMS.RockBlood.mg.Mar3.Pooled.B3_1012632	uncultured organism	RockBlood.mg.Mar3.Pooled.B3_1012632	03-March-2013	United States of America	Aedes aegypti	Mosquito Midgut	SAMN07222799
GD.SMS.RockBlood.mg.Mar3.Pooled.B3_1013371	uncultured organism	RockBlood.mg.Mar3.Pooled.B3_1013371	03-March-2013	United States of America	Aedes aegypti	Mosquito Midgut	SAMN07222799
GD.SMS.RockBlood.mg.Mar3.Pooled.B3_1013596	uncultured organism	RockBlood.mg.Mar3.Pooled.B3_1013596	03-March-2013	United States of America	Aedes aegypti	Mosquito Midgut	SAMN07222799
GD.SMS.RockBlood.mg.Mar3.Pooled.B3_1013899	uncultured organism	RockBlood.mg.Mar3.Pooled.B3_1013899	03-March-2013	United States of America	Aedes aegypti	Mosquito Midgut	SAMN07222799
GD.SMS.RockBlood.mg.Mar3.Pooled.B3_1015230	uncultured organism	RockBlood.mg.Mar3.Pooled.B3_1015230	03-March-2013	United States of America	Aedes aegypti	Mosquito Midgut	SAMN07222799
GD.SMS.RockBlood.mg.Mar3.Pooled.B3_1015964	uncultured organism	RockBlood.mg.Mar3.Pooled.B3_1015964	03-March-2013	United States of America	Aedes aegypti	Mosquito Midgut	SAMN07222799
GD.SMS.RockBlood.mg.Mar3.Pooled.B3_1019751	uncultured organism	RockBlood.mg.Mar3.Pooled.B3_1019751	03-March-2013	United States of America	Aedes aegypti	Mosquito Midgut	SAMN07222799
GD.SMS.RockBlood.mg.Mar3.Pooled.B3_1020470	uncultured organism	RockBlood.mg.Mar3.Pooled.B3_1020470	03-March-2013	United States of America	Aedes aegypti	Mosquito Midgut	SAMN07222799
GD.SMS.RockBlood.mg.Mar3.Pooled.B3_1021523	uncultured organism	RockBlood.mg.Mar3.Pooled.B3_1021523	03-March-2013	United States of America	Aedes aegypti	Mosquito Midgut	SAMN07222799
GD.SMS.RockBlood.mg.Mar3.Pooled.B3_1023893	uncultured organism	RockBlood.mg.Mar3.Pooled.B3_1023893	03-March-2013	United States of America	Aedes aegypti	Mosquito Midgut	SAMN07222799
GD.SMS.RockBlood.mg.Mar3.Pooled.B3_1024361	uncultured organism	RockBlood.mg.Mar3.Pooled.B3_1024361	03-March-2013	United States of America	Aedes aegypti	Mosquito Midgut	SAMN07222799
GD.SMS.RockBlood.mg.Mar3.Pooled.B3_1025065	uncultured organism	RockBlood.mg.Mar3.Pooled.B3_1025065	03-March-2013	United States of America	Aedes aegypti	Mosquito Midgut	SAMN07222799
GD.SMS.RockBlood.mg.Mar3.Pooled.B3_1027244	uncultured organism	RockBlood.mg.Mar3.Pooled.B3_1027244	03-March-2013	United States of America	Aedes aegypti	Mosquito Midgut	SAMN07222799
GD.SMS.RockBlood.mg.Mar3.Pooled.B3_1027679	uncultured organism	RockBlood.mg.Mar3.Pooled.B3_1027679	03-March-2013	United States of America	Aedes aegypti	Mosquito Midgut	SAMN07222799
GD.SMS.RockBlood.mg.Mar3.Pooled.B3_1027877	uncultured organism	RockBlood.mg.Mar3.Pooled.B3_1027877	03-March-2013	United States of America	Aedes aegypti	Mosquito Midgut	SAMN07222799
GD.SMS.RockBlood.mg.Mar3.Pooled.B3_1028277	uncultured organism	RockBlood.mg.Mar3.Pooled.B3_1028277	03-March-2013	United States of America	Aedes aegypti	Mosquito Midgut	SAMN07222799
GD.SMS.RockBlood.mg.Mar3.Pooled.B3_1029827	uncultured organism	RockBlood.mg.Mar3.Pooled.B3_1029827	03-March-2013	United States of America	Aedes aegypti	Mosquito Midgut	SAMN07222799
GD.SMS.RockBlood.mg.Mar3.Pooled.B3_1032676	uncultured organism	RockBlood.mg.Mar3.Pooled.B3_1032676	03-March-2013	United States of America	Aedes aegypti	Mosquito Midgut	SAMN07222799
GD.SMS.RockBlood.mg.Mar3.Pooled.B3_1033776	uncultured organism	RockBlood.mg.Mar3.Pooled.B3_1033776	03-March-2013	United States of America	Aedes aegypti	Mosquito Midgut	SAMN07222799
GD.SMS.RockBlood.mg.Mar3.Pooled.B3_1033924	uncultured organism	RockBlood.mg.Mar3.Pooled.B3_1033924	03-March-2013	United States of America	Aedes aegypti	Mosquito Midgut	SAMN07222799
GD.SMS.RockBlood.mg.Mar3.Pooled.B3_1034852	uncultured organism	RockBlood.mg.Mar3.Pooled.B3_1034852	03-March-2013	United States of America	Aedes aegypti	Mosquito Midgut	SAMN07222799
GD.SMS.RockBlood.mg.Mar3.Pooled.B3_1035257	uncultured organism	RockBlood.mg.Mar3.Pooled.B3_1035257	03-March-2013	United States of America	Aedes aegypti	Mosquito Midgut	SAMN07222799
GD.SMS.RockBlood.mg.Mar3.Pooled.B3_1036828	uncultured organism	RockBlood.mg.Mar3.Pooled.B3_1036828	03-March-2013	United States of America	Aedes aegypti	Mosquito Midgut	SAMN07222799
GD.SMS.RockBlood.mg.Mar3.Pooled.B3_1037708	uncultured organism	RockBlood.mg.Mar3.Pooled.B3_1037708	03-March-2013	United States of America	Aedes aegypti	Mosquito Midgut	SAMN07222799
GD.SMS.RockBlood.mg.Mar3.Pooled.B3_1038351	uncultured organism	RockBlood.mg.Mar3.Pooled.B3_1038351	03-March-2013	United States of America	Aedes aegypti	Mosquito Midgut	SAMN07222799
GD.SMS.RockBlood.mg.Mar3.Pooled.B3_1038502	uncultured organism	RockBlood.mg.Mar3.Pooled.B3_1038502	03-March-2013	United States of America	Aedes aegypti	Mosquito Midgut	SAMN07222799
GD.SMS.RockBlood.mg.Mar3.Pooled.B3_1042316	uncultured organism	RockBlood.mg.Mar3.Pooled.B3_1042316	03-March-2013	United States of America	Aedes aegypti	Mosquito Midgut	SAMN07222799
GD.SMS.RockBlood.mg.Mar3.Pooled.B3_1042413	uncultured organism	RockBlood.mg.Mar3.Pooled.B3_1042413	03-March-2013	United States of America	Aedes aegypti	Mosquito Midgut	SAMN07222799
GD.SMS.RockBlood.mg.Mar3.Pooled.B3_1042771	uncultured organism	RockBlood.mg.Mar3.Pooled.B3_1042771	03-March-2013	United States of America	Aedes aegypti	Mosquito Midgut	SAMN07222799
GD.SMS.RockBlood.mg.Mar3.Pooled.B3_1044468	uncultured organism	RockBlood.mg.Mar3.Pooled.B3_1044468	03-March-2013	United States of America	Aedes aegypti	Mosquito Midgut	SAMN07222799
GD.SMS.RockBlood.mg.Mar3.Pooled.B3_1044509	uncultured organism	RockBlood.mg.Mar3.Pooled.B3_1044509	03-March-2013	United States of America	Aedes aegypti	Mosquito Midgut	SAMN07222799
GD.SMS.RockBlood.mg.Mar3.Pooled.B3_1045509	uncultured organism	RockBlood.mg.Mar3.Pooled.B3_1045509	03-March-2013	United States of America	Aedes aegypti	Mosquito Midgut	SAMN07222799
GD.SMS.RockBlood.mg.Mar3.Pooled.B3_1047879	uncultured organism	RockBlood.mg.Mar3.Pooled.B3_1047879	03-March-2013	United States of America	Aedes aegypti	Mosquito Midgut	SAMN07222799
GD.SMS.RockBlood.mg.Mar3.Pooled.B3_1048209	uncultured organism	RockBlood.mg.Mar3.Pooled.B3_1048209	03-March-2013	United States of America	Aedes aegypti	Mosquito Midgut	SAMN07222799
GD.SMS.RockBlood.mg.Mar3.Pooled.B3_1051077	uncultured organism	RockBlood.mg.Mar3.Pooled.B3_1051077	03-March-2013	United States of America	Aedes aegypti	Mosquito Midgut	SAMN07222799
GD.SMS.RockBlood.mg.Mar3.Pooled.B3_1051740	uncultured organism	RockBlood.mg.Mar3.Pooled.B3_1051740	03-March-2013	United States of America	Aedes aegypti	Mosquito Midgut	SAMN07222799
GD.SMS.RockBlood.mg.Mar3.Pooled.B3_1051842	uncultured organism	RockBlood.mg.Mar3.Pooled.B3_1051842	03-March-2013	United States of America	Aedes aegypti	Mosquito Midgut	SAMN07222799
GD.SMS.RockBlood.mg.Mar3.Pooled.B3_1051861	uncultured organism	RockBlood.mg.Mar3.Pooled.B3_1051861	03-March-2013	United States of America	Aedes aegypti	Mosquito Midgut	SAMN07222799
GD.SMS.RockBlood.mg.Mar3.Pooled.B3_1052183	uncultured organism	RockBlood.mg.Mar3.Pooled.B3_1052183	03-March-2013	United States of America	Aedes aegypti	Mosquito Midgut	SAMN07222799
GD.SMS.RockBlood.mg.Mar3.Pooled.B3_1055255	uncultured organism	RockBlood.mg.Mar3.Pooled.B3_1055255	03-March-2013	United States of America	Aedes aegypti	Mosquito Midgut	SAMN07222799
GD.SMS.RockBlood.mg.Mar3.Pooled.B3_1055778	uncultured organism	RockBlood.mg.Mar3.Pooled.B3_1055778	03-March-2013	United States of America	Aedes aegypti	Mosquito Midgut	SAMN07222799
GD.SMS.RockBlood.mg.Mar3.Pooled.B3_1056477	uncultured organism	RockBlood.mg.Mar3.Pooled.B3_1056477	03-March-2013	United States of America	Aedes aegypti	Mosquito Midgut	SAMN07222799
GD.SMS.RockBlood.mg.Mar3.Pooled.B3_1056659	uncultured organism	RockBlood.mg.Mar3.Pooled.B3_1056659	03-March-2013	United States of America	Aedes aegypti	Mosquito Midgut	SAMN07222799
GD.SMS.RockBlood.mg.Mar3.Pooled.B3_1056676	uncultured organism	RockBlood.mg.Mar3.Pooled.B3_1056676	03-March-2013	United States of America	Aedes aegypti	Mosquito Midgut	SAMN07222799
GD.SMS.RockBlood.mg.Mar3.Pooled.B3_1057219	uncultured organism	RockBlood.mg.Mar3.Pooled.B3_1057219	03-March-2013	United States of America	Aedes aegypti	Mosquito Midgut	SAMN07222799
GD.SMS.RockBlood.mg.Mar3.Pooled.B3_1058242	uncultured organism	RockBlood.mg.Mar3.Pooled.B3_1058242	03-March-2013	United States of America	Aedes aegypti	Mosquito Midgut	SAMN07222799
GD.SMS.RockBlood.mg.Mar3.Pooled.B3_1060862	uncultured organism	RockBlood.mg.Mar3.Pooled.B3_1060862	03-March-2013	United States of America	Aedes aegypti	Mosquito Midgut	SAMN07222799
GD.SMS.RockBlood.mg.Mar3.Pooled.B3_1061900	uncultured organism	RockBlood.mg.Mar3.Pooled.B3_1061900	03-March-2013	United States of America	Aedes aegypti	Mosquito Midgut	SAMN07222799
GD.SMS.RockBlood.mg.Mar3.Pooled.B3_1062137	uncultured organism	RockBlood.mg.Mar3.Pooled.B3_1062137	03-March-2013	United States of America	Aedes aegypti	Mosquito Midgut	SAMN07222799
GD.SMS.RockBlood.mg.Mar3.Pooled.B3_1062788	uncultured organism	RockBlood.mg.Mar3.Pooled.B3_1062788	03-March-2013	United States of America	Aedes aegypti	Mosquito Midgut	SAMN07222799
GD.SMS.RockBlood.mg.Mar3.Pooled.B3_1063591	uncultured organism	RockBlood.mg.Mar3.Pooled.B3_1063591	03-March-2013	United States of America	Aedes aegypti	Mosquito Midgut	SAMN07222799
GD.SMS.RockBlood.mg.Mar3.Pooled.B3_1063731	uncultured organism	RockBlood.mg.Mar3.Pooled.B3_1063731	03-March-2013	United States of America	Aedes aegypti	Mosquito Midgut	SAMN07222799
GD.SMS.RockBlood.mg.Mar3.Pooled.B3_1064346	uncultured organism	RockBlood.mg.Mar3.Pooled.B3_1064346	03-March-2013	United States of America	Aedes aegypti	Mosquito Midgut	SAMN07222799
GD.SMS.RockBlood.mg.Mar3.Pooled.B3_1064574	uncultured organism	RockBlood.mg.Mar3.Pooled.B3_1064574	03-March-2013	United States of America	Aedes aegypti	Mosquito Midgut	SAMN07222799
GD.SMS.RockBlood.mg.Mar3.Pooled.B3_1065066	uncultured organism	RockBlood.mg.Mar3.Pooled.B3_1065066	03-March-2013	United States of America	Aedes aegypti	Mosquito Midgut	SAMN07222799
GD.SMS.RockBlood.mg.Mar3.Pooled.B3_1066567	uncultured organism	RockBlood.mg.Mar3.Pooled.B3_1066567	03-March-2013	United States of America	Aedes aegypti	Mosquito Midgut	SAMN07222799
GD.SMS.RockBlood.mg.Mar3.Pooled.B3_1068585	uncultured organism	RockBlood.mg.Mar3.Pooled.B3_1068585	03-March-2013	United States of America	Aedes aegypti	Mosquito Midgut	SAMN07222799
GD.SMS.RockBlood.mg.Mar3.Pooled.B3_1068659	uncultured organism	RockBlood.mg.Mar3.Pooled.B3_1068659	03-March-2013	United States of America	Aedes aegypti	Mosquito Midgut	SAMN07222799
GD.SMS.RockBlood.mg.Mar3.Pooled.B3_1069026	uncultured organism	RockBlood.mg.Mar3.Pooled.B3_1069026	03-March-2013	United States of America	Aedes aegypti	Mosquito Midgut	SAMN07222799
GD.SMS.RockBlood.mg.Mar3.Pooled.B3_1069089	uncultured organism	RockBlood.mg.Mar3.Pooled.B3_1069089	03-March-2013	United States of America	Aedes aegypti	Mosquito Midgut	SAMN07222799
GD.SMS.RockBlood.mg.Mar3.Pooled.B3_1069130	uncultured organism	RockBlood.mg.Mar3.Pooled.B3_1069130	03-March-2013	United States of America	Aedes aegypti	Mosquito Midgut	SAMN07222799
GD.SMS.RockBlood.mg.Mar3.Pooled.B3_1069815	uncultured organism	RockBlood.mg.Mar3.Pooled.B3_1069815	03-March-2013	United States of America	Aedes aegypti	Mosquito Midgut	SAMN07222799
GD.SMS.RockBlood.mg.Mar3.Pooled.B3_1071415	uncultured organism	RockBlood.mg.Mar3.Pooled.B3_1071415	03-March-2013	United States of America	Aedes aegypti	Mosquito Midgut	SAMN07222799
GD.SMS.RockBlood.mg.Mar3.Pooled.B3_1072919	uncultured organism	RockBlood.mg.Mar3.Pooled.B3_1072919	03-March-2013	United States of America	Aedes aegypti	Mosquito Midgut	SAMN07222799
GD.SMS.RockBlood.mg.Mar3.Pooled.B3_1074833	uncultured organism	RockBlood.mg.Mar3.Pooled.B3_1074833	03-March-2013	United States of America	Aedes aegypti	Mosquito Midgut	SAMN07222799
GD.SMS.RockBlood.mg.Mar3.Pooled.B3_1076633	uncultured organism	RockBlood.mg.Mar3.Pooled.B3_1076633	03-March-2013	United States of America	Aedes aegypti	Mosquito Midgut	SAMN07222799
GD.SMS.RockBlood.mg.Mar3.Pooled.B3_1077162	uncultured organism	RockBlood.mg.Mar3.Pooled.B3_1077162	03-March-2013	United States of America	Aedes aegypti	Mosquito Midgut	SAMN07222799
GD.SMS.RockBlood.mg.Mar3.Pooled.B3_1077473	uncultured organism	RockBlood.mg.Mar3.Pooled.B3_1077473	03-March-2013	United States of America	Aedes aegypti	Mosquito Midgut	SAMN07222799
GD.SMS.RockBlood.mg.Mar3.Pooled.B3_1078062	uncultured organism	RockBlood.mg.Mar3.Pooled.B3_1078062	03-March-2013	United States of America	Aedes aegypti	Mosquito Midgut	SAMN07222799
GD.SMS.RockBlood.mg.Mar3.Pooled.B3_1080681	uncultured organism	RockBlood.mg.Mar3.Pooled.B3_1080681	03-March-2013	United States of America	Aedes aegypti	Mosquito Midgut	SAMN07222799
GD.SMS.RockBlood.mg.Mar3.Pooled.B3_1081648	uncultured organism	RockBlood.mg.Mar3.Pooled.B3_1081648	03-March-2013	United States of America	Aedes aegypti	Mosquito Midgut	SAMN07222799
GD.SMS.RockBlood.mg.Mar3.Pooled.B3_1083572	uncultured organism	RockBlood.mg.Mar3.Pooled.B3_1083572	03-March-2013	United States of America	Aedes aegypti	Mosquito Midgut	SAMN07222799
GD.SMS.RockBlood.mg.Mar3.Pooled.B3_1084131	uncultured organism	RockBlood.mg.Mar3.Pooled.B3_1084131	03-March-2013	United States of America	Aedes aegypti	Mosquito Midgut	SAMN07222799
GD.SMS.RockBlood.mg.Mar3.Pooled.B3_1086031	uncultured organism	RockBlood.mg.Mar3.Pooled.B3_1086031	03-March-2013	United States of America	Aedes aegypti	Mosquito Midgut	SAMN07222799
GD.SMS.RockBlood.mg.Mar3.Pooled.B3_1086100	uncultured organism	RockBlood.mg.Mar3.Pooled.B3_1086100	03-March-2013	United States of America	Aedes aegypti	Mosquito Midgut	SAMN07222799
GD.SMS.RockBlood.mg.Mar3.Pooled.B3_1088320	uncultured organism	RockBlood.mg.Mar3.Pooled.B3_1088320	03-March-2013	United States of America	Aedes aegypti	Mosquito Midgut	SAMN07222799
GD.SMS.RockBlood.mg.Mar3.Pooled.B3_1088468	uncultured organism	RockBlood.mg.Mar3.Pooled.B3_1088468	03-March-2013	United States of America	Aedes aegypti	Mosquito Midgut	SAMN07222799
GD.SMS.RockBlood.mg.Mar3.Pooled.B3_1089527	uncultured organism	RockBlood.mg.Mar3.Pooled.B3_1089527	03-March-2013	United States of America	Aedes aegypti	Mosquito Midgut	SAMN07222799
GD.SMS.RockBlood.mg.Mar3.Pooled.B3_1089699	uncultured organism	RockBlood.mg.Mar3.Pooled.B3_1089699	03-March-2013	United States of America	Aedes aegypti	Mosquito Midgut	SAMN07222799
GD.SMS.RockBlood.mg.Mar3.Pooled.B3_1091402	uncultured organism	RockBlood.mg.Mar3.Pooled.B3_1091402	03-March-2013	United States of America	Aedes aegypti	Mosquito Midgut	SAMN07222799
GD.SMS.RockBlood.mg.Mar3.Pooled.B3_1091691	uncultured organism	RockBlood.mg.Mar3.Pooled.B3_1091691	03-March-2013	United States of America	Aedes aegypti	Mosquito Midgut	SAMN07222799
GD.SMS.RockBlood.mg.Mar3.Pooled.B3_1092314	uncultured organism	RockBlood.mg.Mar3.Pooled.B3_1092314	03-March-2013	United States of America	Aedes aegypti	Mosquito Midgut	SAMN07222799
GD.SMS.RockBlood.mg.Mar3.Pooled.B3_1093272	uncultured organism	RockBlood.mg.Mar3.Pooled.B3_1093272	03-March-2013	United States of America	Aedes aegypti	Mosquito Midgut	SAMN07222799
GD.SMS.RockBlood.mg.Mar3.Pooled.B3_1093337	uncultured organism	RockBlood.mg.Mar3.Pooled.B3_1093337	03-March-2013	United States of America	Aedes aegypti	Mosquito Midgut	SAMN07222799
GD.SMS.RockBlood.mg.Mar3.Pooled.B3_1093399	uncultured organism	RockBlood.mg.Mar3.Pooled.B3_1093399	03-March-2013	United States of America	Aedes aegypti	Mosquito Midgut	SAMN07222799
GD.SMS.RockBlood.mg.Mar3.Pooled.B3_1094019	uncultured organism	RockBlood.mg.Mar3.Pooled.B3_1094019	03-March-2013	United States of America	Aedes aegypti	Mosquito Midgut	SAMN07222799
GD.SMS.RockBlood.mg.Mar3.Pooled.B3_1094793	uncultured organism	RockBlood.mg.Mar3.Pooled.B3_1094793	03-March-2013	United States of America	Aedes aegypti	Mosquito Midgut	SAMN07222799
GD.SMS.RockBlood.mg.Mar3.Pooled.B3_1095061	uncultured organism	RockBlood.mg.Mar3.Pooled.B3_1095061	03-March-2013	United States of America	Aedes aegypti	Mosquito Midgut	SAMN07222799
GD.SMS.RockBlood.mg.Mar3.Pooled.B3_1097007	uncultured organism	RockBlood.mg.Mar3.Pooled.B3_1097007	03-March-2013	United States of America	Aedes aegypti	Mosquito Midgut	SAMN07222799
GD.SMS.RockBlood.mg.Mar3.Pooled.B3_1097554	uncultured organism	RockBlood.mg.Mar3.Pooled.B3_1097554	03-March-2013	United States of America	Aedes aegypti	Mosquito Midgut	SAMN07222799
GD.SMS.RockBlood.mg.Mar3.Pooled.B3_1097949	uncultured organism	RockBlood.mg.Mar3.Pooled.B3_1097949	03-March-2013	United States of America	Aedes aegypti	Mosquito Midgut	SAMN07222799
GD.SMS.RockBlood.mg.Mar3.Pooled.B3_1100566	uncultured organism	RockBlood.mg.Mar3.Pooled.B3_1100566	03-March-2013	United States of America	Aedes aegypti	Mosquito Midgut	SAMN07222799
GD.SMS.RockBlood.mg.Mar3.Pooled.B3_1103417	uncultured organism	RockBlood.mg.Mar3.Pooled.B3_1103417	03-March-2013	United States of America	Aedes aegypti	Mosquito Midgut	SAMN07222799
GD.SMS.RockBlood.mg.Mar3.Pooled.B3_1103507	uncultured organism	RockBlood.mg.Mar3.Pooled.B3_1103507	03-March-2013	United States of America	Aedes aegypti	Mosquito Midgut	SAMN07222799
GD.SMS.RockBlood.mg.Mar3.Pooled.B3_1103785	uncultured organism	RockBlood.mg.Mar3.Pooled.B3_1103785	03-March-2013	United States of America	Aedes aegypti	Mosquito Midgut	SAMN07222799
GD.SMS.RockBlood.mg.Mar3.Pooled.B3_1105157	uncultured organism	RockBlood.mg.Mar3.Pooled.B3_1105157	03-March-2013	United States of America	Aedes aegypti	Mosquito Midgut	SAMN07222799
GD.SMS.RockBlood.mg.Mar3.Pooled.B3_1108786	uncultured organism	RockBlood.mg.Mar3.Pooled.B3_1108786	03-March-2013	United States of America	Aedes aegypti	Mosquito Midgut	SAMN07222799
GD.SMS.RockBlood.mg.Mar3.Pooled.B3_1110286	uncultured organism	RockBlood.mg.Mar3.Pooled.B3_1110286	03-March-2013	United States of America	Aedes aegypti	Mosquito Midgut	SAMN07222799
GD.SMS.RockBlood.mg.Mar3.Pooled.B3_1111586	uncultured organism	RockBlood.mg.Mar3.Pooled.B3_1111586	03-March-2013	United States of America	Aedes aegypti	Mosquito Midgut	SAMN07222799
GD.SMS.RockBlood.mg.Mar3.Pooled.B3_1114027	uncultured organism	RockBlood.mg.Mar3.Pooled.B3_1114027	03-March-2013	United States of America	Aedes aegypti	Mosquito Midgut	SAMN07222799
GD.SMS.RockBlood.mg.Mar3.Pooled.B3_1114082	uncultured organism	RockBlood.mg.Mar3.Pooled.B3_1114082	03-March-2013	United States of America	Aedes aegypti	Mosquito Midgut	SAMN07222799
GD.SMS.RockBlood.mg.Mar3.Pooled.B3_1114622	uncultured organism	RockBlood.mg.Mar3.Pooled.B3_1114622	03-March-2013	United States of America	Aedes aegypti	Mosquito Midgut	SAMN07222799
GD.SMS.RockBlood.mg.Mar3.Pooled.B3_1115978	uncultured organism	RockBlood.mg.Mar3.Pooled.B3_1115978	03-March-2013	United States of America	Aedes aegypti	Mosquito Midgut	SAMN07222799
GD.SMS.RockBlood.mg.Mar3.Pooled.B3_1117597	uncultured organism	RockBlood.mg.Mar3.Pooled.B3_1117597	03-March-2013	United States of America	Aedes aegypti	Mosquito Midgut	SAMN07222799
GD.SMS.RockBlood.mg.Mar3.Pooled.B3_1118045	uncultured organism	RockBlood.mg.Mar3.Pooled.B3_1118045	03-March-2013	United States of America	Aedes aegypti	Mosquito Midgut	SAMN07222799
GD.SMS.RockBlood.mg.Mar3.Pooled.B3_1118725	uncultured organism	RockBlood.mg.Mar3.Pooled.B3_1118725	03-March-2013	United States of America	Aedes aegypti	Mosquito Midgut	SAMN07222799
GD.SMS.RockBlood.mg.Mar3.Pooled.B3_1118888	uncultured organism	RockBlood.mg.Mar3.Pooled.B3_1118888	03-March-2013	United States of America	Aedes aegypti	Mosquito Midgut	SAMN07222799
GD.SMS.RockBlood.mg.Mar3.Pooled.B3_1118957	uncultured organism	RockBlood.mg.Mar3.Pooled.B3_1118957	03-March-2013	United States of America	Aedes aegypti	Mosquito Midgut	SAMN07222799
GD.SMS.RockBlood.mg.Mar3.Pooled.B3_1119890	uncultured organism	RockBlood.mg.Mar3.Pooled.B3_1119890	03-March-2013	United States of America	Aedes aegypti	Mosquito Midgut	SAMN07222799
GD.SMS.RockBlood.mg.Mar3.Pooled.B3_1120086	uncultured organism	RockBlood.mg.Mar3.Pooled.B3_1120086	03-March-2013	United States of America	Aedes aegypti	Mosquito Midgut	SAMN07222799
GD.SMS.RockBlood.mg.Mar3.Pooled.B3_1120240	uncultured organism	RockBlood.mg.Mar3.Pooled.B3_1120240	03-March-2013	United States of America	Aedes aegypti	Mosquito Midgut	SAMN07222799
GD.SMS.RockBlood.mg.Mar3.Pooled.B3_1121321	uncultured organism	RockBlood.mg.Mar3.Pooled.B3_1121321	03-March-2013	United States of America	Aedes aegypti	Mosquito Midgut	SAMN07222799
GD.SMS.RockBlood.mg.Mar3.Pooled.B3_1121545	uncultured organism	RockBlood.mg.Mar3.Pooled.B3_1121545	03-March-2013	United States of America	Aedes aegypti	Mosquito Midgut	SAMN07222799
GD.SMS.RockBlood.mg.Mar3.Pooled.B3_1122906	uncultured organism	RockBlood.mg.Mar3.Pooled.B3_1122906	03-March-2013	United States of America	Aedes aegypti	Mosquito Midgut	SAMN07222799
GD.SMS.RockBlood.mg.Mar3.Pooled.B3_1122989	uncultured organism	RockBlood.mg.Mar3.Pooled.B3_1122989	03-March-2013	United States of America	Aedes aegypti	Mosquito Midgut	SAMN07222799
GD.SMS.RockBlood.mg.Mar3.Pooled.B3_1123834	uncultured organism	RockBlood.mg.Mar3.Pooled.B3_1123834	03-March-2013	United States of America	Aedes aegypti	Mosquito Midgut	SAMN07222799
GD.SMS.RockBlood.mg.Mar3.Pooled.B3_1128153	uncultured organism	RockBlood.mg.Mar3.Pooled.B3_1128153	03-March-2013	United States of America	Aedes aegypti	Mosquito Midgut	SAMN07222799
GD.SMS.RockBlood.mg.Mar3.Pooled.B3_1128399	uncultured organism	RockBlood.mg.Mar3.Pooled.B3_1128399	03-March-2013	United States of America	Aedes aegypti	Mosquito Midgut	SAMN07222799
GD.SMS.RockBlood.mg.Mar3.Pooled.B3_1128742	uncultured organism	RockBlood.mg.Mar3.Pooled.B3_1128742	03-March-2013	United States of America	Aedes aegypti	Mosquito Midgut	SAMN07222799
GD.SMS.RockBlood.mg.Mar3.Pooled.B3_1130883	uncultured organism	RockBlood.mg.Mar3.Pooled.B3_1130883	03-March-2013	United States of America	Aedes aegypti	Mosquito Midgut	SAMN07222799
GD.SMS.RockBlood.mg.Mar3.Pooled.B3_1131516	uncultured organism	RockBlood.mg.Mar3.Pooled.B3_1131516	03-March-2013	United States of America	Aedes aegypti	Mosquito Midgut	SAMN07222799
GD.SMS.RockBlood.mg.Mar3.Pooled.B3_1131665	uncultured organism	RockBlood.mg.Mar3.Pooled.B3_1131665	03-March-2013	United States of America	Aedes aegypti	Mosquito Midgut	SAMN07222799
GD.SMS.RockBlood.mg.Mar3.Pooled.B3_1131745	uncultured organism	RockBlood.mg.Mar3.Pooled.B3_1131745	03-March-2013	United States of America	Aedes aegypti	Mosquito Midgut	SAMN07222799
GD.SMS.RockBlood.mg.Mar3.Pooled.B3_1132113	uncultured organism	RockBlood.mg.Mar3.Pooled.B3_1132113	03-March-2013	United States of America	Aedes aegypti	Mosquito Midgut	SAMN07222799
GD.SMS.RockBlood.mg.Mar3.Pooled.B3_1133572	uncultured organism	RockBlood.mg.Mar3.Pooled.B3_1133572	03-March-2013	United States of America	Aedes aegypti	Mosquito Midgut	SAMN07222799
GD.SMS.RockBlood.mg.Mar3.Pooled.B3_1133855	uncultured organism	RockBlood.mg.Mar3.Pooled.B3_1133855	03-March-2013	United States of America	Aedes aegypti	Mosquito Midgut	SAMN07222799
GD.SMS.RockBlood.mg.Mar3.Pooled.B3_1134438	uncultured organism	RockBlood.mg.Mar3.Pooled.B3_1134438	03-March-2013	United States of America	Aedes aegypti	Mosquito Midgut	SAMN07222799
GD.SMS.RockBlood.mg.Mar3.Pooled.B3_1135885	uncultured organism	RockBlood.mg.Mar3.Pooled.B3_1135885	03-March-2013	United States of America	Aedes aegypti	Mosquito Midgut	SAMN07222799
GD.SMS.RockBlood.mg.Mar3.Pooled.B3_1137095	uncultured organism	RockBlood.mg.Mar3.Pooled.B3_1137095	03-March-2013	United States of America	Aedes aegypti	Mosquito Midgut	SAMN07222799
GD.SMS.RockBlood.mg.Mar3.Pooled.B3_1137135	uncultured organism	RockBlood.mg.Mar3.Pooled.B3_1137135	03-March-2013	United States of America	Aedes aegypti	Mosquito Midgut	SAMN07222799
GD.SMS.RockBlood.mg.Mar3.Pooled.B3_1137953	uncultured organism	RockBlood.mg.Mar3.Pooled.B3_1137953	03-March-2013	United States of America	Aedes aegypti	Mosquito Midgut	SAMN07222799
GD.SMS.RockBlood.mg.Mar3.Pooled.B3_1138465	uncultured organism	RockBlood.mg.Mar3.Pooled.B3_1138465	03-March-2013	United States of America	Aedes aegypti	Mosquito Midgut	SAMN07222799
GD.SMS.RockBlood.mg.Mar3.Pooled.B3_1138620	uncultured organism	RockBlood.mg.Mar3.Pooled.B3_1138620	03-March-2013	United States of America	Aedes aegypti	Mosquito Midgut	SAMN07222799
GD.SMS.RockBlood.mg.Mar3.Pooled.B3_1139101	uncultured organism	RockBlood.mg.Mar3.Pooled.B3_1139101	03-March-2013	United States of America	Aedes aegypti	Mosquito Midgut	SAMN07222799
GD.SMS.RockBlood.mg.Mar3.Pooled.B3_1139126	uncultured organism	RockBlood.mg.Mar3.Pooled.B3_1139126	03-March-2013	United States of America	Aedes aegypti	Mosquito Midgut	SAMN07222799
GD.SMS.RockBlood.mg.Mar3.Pooled.B3_1139854	uncultured organism	RockBlood.mg.Mar3.Pooled.B3_1139854	03-March-2013	United States of America	Aedes aegypti	Mosquito Midgut	SAMN07222799
GD.SMS.RockBlood.mg.Mar3.Pooled.B3_1140838	uncultured organism	RockBlood.mg.Mar3.Pooled.B3_1140838	03-March-2013	United States of America	Aedes aegypti	Mosquito Midgut	SAMN07222799
GD.SMS.RockBlood.mg.Mar3.Pooled.B3_1141144	uncultured organism	RockBlood.mg.Mar3.Pooled.B3_1141144	03-March-2013	United States of America	Aedes aegypti	Mosquito Midgut	SAMN07222799
GD.SMS.RockBlood.mg.Mar3.Pooled.B3_1141445	uncultured organism	RockBlood.mg.Mar3.Pooled.B3_1141445	03-March-2013	United States of America	Aedes aegypti	Mosquito Midgut	SAMN07222799
GD.SMS.RockBlood.mg.Mar3.Pooled.B3_1141670	uncultured organism	RockBlood.mg.Mar3.Pooled.B3_1141670	03-March-2013	United States of America	Aedes aegypti	Mosquito Midgut	SAMN07222799
GD.SMS.RockBlood.mg.Mar3.Pooled.B3_1141718	uncultured organism	RockBlood.mg.Mar3.Pooled.B3_1141718	03-March-2013	United States of America	Aedes aegypti	Mosquito Midgut	SAMN07222799
GD.SMS.RockBlood.mg.Mar3.Pooled.B3_1142048	uncultured organism	RockBlood.mg.Mar3.Pooled.B3_1142048	03-March-2013	United States of America	Aedes aegypti	Mosquito Midgut	SAMN07222799
GD.SMS.RockBlood.mg.Mar3.Pooled.B3_1143664	uncultured organism	RockBlood.mg.Mar3.Pooled.B3_1143664	03-March-2013	United States of America	Aedes aegypti	Mosquito Midgut	SAMN07222799
GD.SMS.RockBlood.mg.Mar3.Pooled.B3_1144139	uncultured organism	RockBlood.mg.Mar3.Pooled.B3_1144139	03-March-2013	United States of America	Aedes aegypti	Mosquito Midgut	SAMN07222799
GD.SMS.RockBlood.mg.Mar3.Pooled.B3_1145500	uncultured organism	RockBlood.mg.Mar3.Pooled.B3_1145500	03-March-2013	United States of America	Aedes aegypti	Mosquito Midgut	SAMN07222799
GD.SMS.RockBlood.mg.Mar3.Pooled.B3_1146162	uncultured organism	RockBlood.mg.Mar3.Pooled.B3_1146162	03-March-2013	United States of America	Aedes aegypti	Mosquito Midgut	SAMN07222799
GD.SMS.RockBlood.mg.Mar3.Pooled.B3_1146252	uncultured organism	RockBlood.mg.Mar3.Pooled.B3_1146252	03-March-2013	United States of America	Aedes aegypti	Mosquito Midgut	SAMN07222799
GD.SMS.RockBlood.mg.Mar3.Pooled.B3_1148910	uncultured organism	RockBlood.mg.Mar3.Pooled.B3_1148910	03-March-2013	United States of America	Aedes aegypti	Mosquito Midgut	SAMN07222799
GD.SMS.RockBlood.mg.Mar3.Pooled.B3_1149069	uncultured organism	RockBlood.mg.Mar3.Pooled.B3_1149069	03-March-2013	United States of America	Aedes aegypti	Mosquito Midgut	SAMN07222799
GD.SMS.RockBlood.mg.Mar3.Pooled.B3_1149260	uncultured organism	RockBlood.mg.Mar3.Pooled.B3_1149260	03-March-2013	United States of America	Aedes aegypti	Mosquito Midgut	SAMN07222799
GD.SMS.RockBlood.mg.Mar3.Pooled.B3_1149719	uncultured organism	RockBlood.mg.Mar3.Pooled.B3_1149719	03-March-2013	United States of America	Aedes aegypti	Mosquito Midgut	SAMN07222799
GD.SMS.RockBlood.mg.Mar3.Pooled.B3_1153006	uncultured organism	RockBlood.mg.Mar3.Pooled.B3_1153006	03-March-2013	United States of America	Aedes aegypti	Mosquito Midgut	SAMN07222799
GD.SMS.RockBlood.mg.Mar3.Pooled.B3_1153620	uncultured organism	RockBlood.mg.Mar3.Pooled.B3_1153620	03-March-2013	United States of America	Aedes aegypti	Mosquito Midgut	SAMN07222799
GD.SMS.RockBlood.mg.Mar3.Pooled.B3_1154438	uncultured organism	RockBlood.mg.Mar3.Pooled.B3_1154438	03-March-2013	United States of America	Aedes aegypti	Mosquito Midgut	SAMN07222799
GD.SMS.RockBlood.mg.Mar3.Pooled.B3_1154586	uncultured organism	RockBlood.mg.Mar3.Pooled.B3_1154586	03-March-2013	United States of America	Aedes aegypti	Mosquito Midgut	SAMN07222799
GD.SMS.RockBlood.mg.Mar3.Pooled.B3_1154660	uncultured organism	RockBlood.mg.Mar3.Pooled.B3_1154660	03-March-2013	United States of America	Aedes aegypti	Mosquito Midgut	SAMN07222799
GD.SMS.RockBlood.mg.Mar3.Pooled.B3_1155152	uncultured organism	RockBlood.mg.Mar3.Pooled.B3_1155152	03-March-2013	United States of America	Aedes aegypti	Mosquito Midgut	SAMN07222799
GD.SMS.RockBlood.mg.Mar3.Pooled.B3_1155552	uncultured organism	RockBlood.mg.Mar3.Pooled.B3_1155552	03-March-2013	United States of America	Aedes aegypti	Mosquito Midgut	SAMN07222799
GD.SMS.RockBlood.mg.Mar3.Pooled.B3_1156941	uncultured organism	RockBlood.mg.Mar3.Pooled.B3_1156941	03-March-2013	United States of America	Aedes aegypti	Mosquito Midgut	SAMN07222799
GD.SMS.RockBlood.mg.Mar3.Pooled.B3_1157276	uncultured organism	RockBlood.mg.Mar3.Pooled.B3_1157276	03-March-2013	United States of America	Aedes aegypti	Mosquito Midgut	SAMN07222799
GD.SMS.RockBlood.mg.Mar3.Pooled.B3_1157854	uncultured organism	RockBlood.mg.Mar3.Pooled.B3_1157854	03-March-2013	United States of America	Aedes aegypti	Mosquito Midgut	SAMN07222799
GD.SMS.RockBlood.mg.Mar3.Pooled.B3_1158620	uncultured organism	RockBlood.mg.Mar3.Pooled.B3_1158620	03-March-2013	United States of America	Aedes aegypti	Mosquito Midgut	SAMN07222799
GD.SMS.RockBlood.mg.Mar3.Pooled.B3_1159412	uncultured organism	RockBlood.mg.Mar3.Pooled.B3_1159412	03-March-2013	United States of America	Aedes aegypti	Mosquito Midgut	SAMN07222799
GD.SMS.RockBlood.mg.Mar3.Pooled.B3_1160134	uncultured organism	RockBlood.mg.Mar3.Pooled.B3_1160134	03-March-2013	United States of America	Aedes aegypti	Mosquito Midgut	SAMN07222799
GD.SMS.RockBlood.mg.Mar3.Pooled.B3_1162064	uncultured organism	RockBlood.mg.Mar3.Pooled.B3_1162064	03-March-2013	United States of America	Aedes aegypti	Mosquito Midgut	SAMN07222799
GD.SMS.RockBlood.mg.Mar3.Pooled.B3_1164620	uncultured organism	RockBlood.mg.Mar3.Pooled.B3_1164620	03-March-2013	United States of America	Aedes aegypti	Mosquito Midgut	SAMN07222799
GD.SMS.RockBlood.mg.Mar3.Pooled.B3_1164855	uncultured organism	RockBlood.mg.Mar3.Pooled.B3_1164855	03-March-2013	United States of America	Aedes aegypti	Mosquito Midgut	SAMN07222799
GD.SMS.RockBlood.mg.Mar3.Pooled.B3_1166445	uncultured organism	RockBlood.mg.Mar3.Pooled.B3_1166445	03-March-2013	United States of America	Aedes aegypti	Mosquito Midgut	SAMN07222799
GD.SMS.RockBlood.mg.Mar3.Pooled.B3_1166614	uncultured organism	RockBlood.mg.Mar3.Pooled.B3_1166614	03-March-2013	United States of America	Aedes aegypti	Mosquito Midgut	SAMN07222799
GD.SMS.RockBlood.mg.Mar3.Pooled.B3_1166823	uncultured organism	RockBlood.mg.Mar3.Pooled.B3_1166823	03-March-2013	United States of America	Aedes aegypti	Mosquito Midgut	SAMN07222799
GD.SMS.RockBlood.mg.Mar3.Pooled.B3_1170049	uncultured organism	RockBlood.mg.Mar3.Pooled.B3_1170049	03-March-2013	United States of America	Aedes aegypti	Mosquito Midgut	SAMN07222799
GD.SMS.RockBlood.mg.Mar3.Pooled.B3_1171440	uncultured organism	RockBlood.mg.Mar3.Pooled.B3_1171440	03-March-2013	United States of America	Aedes aegypti	Mosquito Midgut	SAMN07222799
GD.SMS.RockBlood.mg.Mar3.Pooled.B3_1171876	uncultured organism	RockBlood.mg.Mar3.Pooled.B3_1171876	03-March-2013	United States of America	Aedes aegypti	Mosquito Midgut	SAMN07222799
GD.SMS.RockBlood.mg.Mar3.Pooled.B3_1171944	uncultured organism	RockBlood.mg.Mar3.Pooled.B3_1171944	03-March-2013	United States of America	Aedes aegypti	Mosquito Midgut	SAMN07222799
GD.SMS.RockBlood.mg.Mar3.Pooled.B3_1172391	uncultured organism	RockBlood.mg.Mar3.Pooled.B3_1172391	03-March-2013	United States of America	Aedes aegypti	Mosquito Midgut	SAMN07222799
GD.SMS.RockBlood.mg.Mar3.Pooled.B3_1173033	uncultured organism	RockBlood.mg.Mar3.Pooled.B3_1173033	03-March-2013	United States of America	Aedes aegypti	Mosquito Midgut	SAMN07222799
GD.SMS.RockBlood.mg.Mar3.Pooled.B3_1173293	uncultured organism	RockBlood.mg.Mar3.Pooled.B3_1173293	03-March-2013	United States of America	Aedes aegypti	Mosquito Midgut	SAMN07222799
GD.SMS.RockBlood.mg.Mar3.Pooled.B3_1173628	uncultured organism	RockBlood.mg.Mar3.Pooled.B3_1173628	03-March-2013	United States of America	Aedes aegypti	Mosquito Midgut	SAMN07222799
GD.SMS.RockBlood.mg.Mar3.Pooled.B3_1177062	uncultured organism	RockBlood.mg.Mar3.Pooled.B3_1177062	03-March-2013	United States of America	Aedes aegypti	Mosquito Midgut	SAMN07222799
GD.SMS.RockBlood.mg.Mar3.Pooled.B3_1177325	uncultured organism	RockBlood.mg.Mar3.Pooled.B3_1177325	03-March-2013	United States of America	Aedes aegypti	Mosquito Midgut	SAMN07222799
GD.SMS.RockBlood.mg.Mar3.Pooled.B3_1180866	uncultured organism	RockBlood.mg.Mar3.Pooled.B3_1180866	03-March-2013	United States of America	Aedes aegypti	Mosquito Midgut	SAMN07222799
GD.SMS.RockBlood.mg.Mar3.Pooled.B3_1182013	uncultured organism	RockBlood.mg.Mar3.Pooled.B3_1182013	03-March-2013	United States of America	Aedes aegypti	Mosquito Midgut	SAMN07222799
GD.SMS.RockBlood.mg.Mar3.Pooled.B3_1184701	uncultured organism	RockBlood.mg.Mar3.Pooled.B3_1184701	03-March-2013	United States of America	Aedes aegypti	Mosquito Midgut	SAMN07222799
GD.SMS.RockBlood.mg.Mar3.Pooled.B3_1184800	uncultured organism	RockBlood.mg.Mar3.Pooled.B3_1184800	03-March-2013	United States of America	Aedes aegypti	Mosquito Midgut	SAMN07222799
GD.SMS.RockBlood.mg.Mar3.Pooled.B3_1185222	uncultured organism	RockBlood.mg.Mar3.Pooled.B3_1185222	03-March-2013	United States of America	Aedes aegypti	Mosquito Midgut	SAMN07222799
GD.SMS.RockBlood.mg.Mar3.Pooled.B3_1185528	uncultured organism	RockBlood.mg.Mar3.Pooled.B3_1185528	03-March-2013	United States of America	Aedes aegypti	Mosquito Midgut	SAMN07222799
GD.SMS.RockBlood.mg.Mar3.Pooled.B3_1185607	uncultured organism	RockBlood.mg.Mar3.Pooled.B3_1185607	03-March-2013	United States of America	Aedes aegypti	Mosquito Midgut	SAMN07222799
GD.SMS.RockBlood.mg.Mar3.Pooled.B3_1188378	uncultured organism	RockBlood.mg.Mar3.Pooled.B3_1188378	03-March-2013	United States of America	Aedes aegypti	Mosquito Midgut	SAMN07222799
GD.SMS.RockBlood.mg.Mar3.Pooled.B3_1188633	uncultured organism	RockBlood.mg.Mar3.Pooled.B3_1188633	03-March-2013	United States of America	Aedes aegypti	Mosquito Midgut	SAMN07222799
GD.SMS.RockBlood.mg.Mar3.Pooled.B3_1188754	uncultured organism	RockBlood.mg.Mar3.Pooled.B3_1188754	03-March-2013	United States of America	Aedes aegypti	Mosquito Midgut	SAMN07222799
GD.SMS.RockBlood.mg.Mar3.Pooled.B3_1190180	uncultured organism	RockBlood.mg.Mar3.Pooled.B3_1190180	03-March-2013	United States of America	Aedes aegypti	Mosquito Midgut	SAMN07222799
GD.SMS.RockBlood.mg.Mar3.Pooled.B3_1193998	uncultured organism	RockBlood.mg.Mar3.Pooled.B3_1193998	03-March-2013	United States of America	Aedes aegypti	Mosquito Midgut	SAMN07222799
GD.SMS.RockBlood.mg.Mar3.Pooled.B3_1196201	uncultured organism	RockBlood.mg.Mar3.Pooled.B3_1196201	03-March-2013	United States of America	Aedes aegypti	Mosquito Midgut	SAMN07222799
GD.SMS.RockBlood.mg.Mar3.Pooled.B3_1196576	uncultured organism	RockBlood.mg.Mar3.Pooled.B3_1196576	03-March-2013	United States of America	Aedes aegypti	Mosquito Midgut	SAMN07222799
GD.SMS.RockBlood.mg.Mar3.Pooled.B3_1197806	uncultured organism	RockBlood.mg.Mar3.Pooled.B3_1197806	03-March-2013	United States of America	Aedes aegypti	Mosquito Midgut	SAMN07222799
GD.SMS.RockBlood.mg.Mar3.Pooled.B3_1198714	uncultured organism	RockBlood.mg.Mar3.Pooled.B3_1198714	03-March-2013	United States of America	Aedes aegypti	Mosquito Midgut	SAMN07222799
GD.SMS.RockBlood.mg.Mar3.Pooled.B3_1200453	uncultured organism	RockBlood.mg.Mar3.Pooled.B3_1200453	03-March-2013	United States of America	Aedes aegypti	Mosquito Midgut	SAMN07222799
GD.SMS.RockBlood.mg.Mar3.Pooled.B3_1201855	uncultured organism	RockBlood.mg.Mar3.Pooled.B3_1201855	03-March-2013	United States of America	Aedes aegypti	Mosquito Midgut	SAMN07222799
GD.SMS.RockBlood.mg.Mar3.Pooled.B3_1202380	uncultured organism	RockBlood.mg.Mar3.Pooled.B3_1202380	03-March-2013	United States of America	Aedes aegypti	Mosquito Midgut	SAMN07222799
GD.SMS.RockBlood.mg.Mar3.Pooled.B3_1202951	uncultured organism	RockBlood.mg.Mar3.Pooled.B3_1202951	03-March-2013	United States of America	Aedes aegypti	Mosquito Midgut	SAMN07222799
GD.SMS.RockBlood.mg.Mar3.Pooled.B3_1206031	uncultured organism	RockBlood.mg.Mar3.Pooled.B3_1206031	03-March-2013	United States of America	Aedes aegypti	Mosquito Midgut	SAMN07222799
GD.SMS.RockBlood.mg.Mar3.Pooled.B3_1206618	uncultured organism	RockBlood.mg.Mar3.Pooled.B3_1206618	03-March-2013	United States of America	Aedes aegypti	Mosquito Midgut	SAMN07222799
GD.SMS.RockBlood.mg.Mar3.Pooled.B3_1207422	uncultured organism	RockBlood.mg.Mar3.Pooled.B3_1207422	03-March-2013	United States of America	Aedes aegypti	Mosquito Midgut	SAMN07222799
GD.SMS.RockBlood.mg.Mar3.Pooled.B3_1208627	uncultured organism	RockBlood.mg.Mar3.Pooled.B3_1208627	03-March-2013	United States of America	Aedes aegypti	Mosquito Midgut	SAMN07222799
GD.SMS.RockBlood.mg.Mar3.Pooled.B3_1209281	uncultured organism	RockBlood.mg.Mar3.Pooled.B3_1209281	03-March-2013	United States of America	Aedes aegypti	Mosquito Midgut	SAMN07222799
GD.SMS.RockBlood.mg.Mar3.Pooled.B3_1210331	uncultured organism	RockBlood.mg.Mar3.Pooled.B3_1210331	03-March-2013	United States of America	Aedes aegypti	Mosquito Midgut	SAMN07222799
GD.SMS.RockBlood.mg.Mar3.Pooled.B3_1213546	uncultured organism	RockBlood.mg.Mar3.Pooled.B3_1213546	03-March-2013	United States of America	Aedes aegypti	Mosquito Midgut	SAMN07222799
GD.SMS.RockBlood.mg.Mar3.Pooled.B3_1213654	uncultured organism	RockBlood.mg.Mar3.Pooled.B3_1213654	03-March-2013	United States of America	Aedes aegypti	Mosquito Midgut	SAMN07222799
GD.SMS.RockBlood.mg.Mar3.Pooled.B3_1214451	uncultured organism	RockBlood.mg.Mar3.Pooled.B3_1214451	03-March-2013	United States of America	Aedes aegypti	Mosquito Midgut	SAMN07222799
GD.SMS.RockBlood.mg.Mar3.Pooled.B3_1216546	uncultured organism	RockBlood.mg.Mar3.Pooled.B3_1216546	03-March-2013	United States of America	Aedes aegypti	Mosquito Midgut	SAMN07222799
GD.SMS.RockBlood.mg.Mar3.Pooled.B3_1217436	uncultured organism	RockBlood.mg.Mar3.Pooled.B3_1217436	03-March-2013	United States of America	Aedes aegypti	Mosquito Midgut	SAMN07222799
GD.SMS.RockBlood.mg.Mar3.Pooled.B3_1217586	uncultured organism	RockBlood.mg.Mar3.Pooled.B3_1217586	03-March-2013	United States of America	Aedes aegypti	Mosquito Midgut	SAMN07222799
GD.SMS.RockBlood.mg.Mar3.Pooled.B3_1218181	uncultured organism	RockBlood.mg.Mar3.Pooled.B3_1218181	03-March-2013	United States of America	Aedes aegypti	Mosquito Midgut	SAMN07222799
GD.SMS.RockBlood.mg.Mar3.Pooled.B3_1219210	uncultured organism	RockBlood.mg.Mar3.Pooled.B3_1219210	03-March-2013	United States of America	Aedes aegypti	Mosquito Midgut	SAMN07222799
GD.SMS.RockBlood.mg.Mar3.Pooled.B3_1219785	uncultured organism	RockBlood.mg.Mar3.Pooled.B3_1219785	03-March-2013	United States of America	Aedes aegypti	Mosquito Midgut	SAMN07222799
GD.SMS.RockBlood.mg.Mar3.Pooled.B3_1220829	uncultured organism	RockBlood.mg.Mar3.Pooled.B3_1220829	03-March-2013	United States of America	Aedes aegypti	Mosquito Midgut	SAMN07222799
GD.SMS.RockBlood.mg.Mar3.Pooled.B3_1221795	uncultured organism	RockBlood.mg.Mar3.Pooled.B3_1221795	03-March-2013	United States of America	Aedes aegypti	Mosquito Midgut	SAMN07222799
GD.SMS.RockBlood.mg.Mar3.Pooled.B3_1222705	uncultured organism	RockBlood.mg.Mar3.Pooled.B3_1222705	03-March-2013	United States of America	Aedes aegypti	Mosquito Midgut	SAMN07222799
GD.SMS.RockBlood.mg.Mar3.Pooled.B3_1222766	uncultured organism	RockBlood.mg.Mar3.Pooled.B3_1222766	03-March-2013	United States of America	Aedes aegypti	Mosquito Midgut	SAMN07222799
GD.SMS.RockBlood.mg.Mar3.Pooled.B3_1223019	uncultured organism	RockBlood.mg.Mar3.Pooled.B3_1223019	03-March-2013	United States of America	Aedes aegypti	Mosquito Midgut	SAMN07222799
GD.SMS.RockBlood.mg.Mar3.Pooled.B3_1223436	uncultured organism	RockBlood.mg.Mar3.Pooled.B3_1223436	03-March-2013	United States of America	Aedes aegypti	Mosquito Midgut	SAMN07222799
GD.SMS.RockBlood.mg.Mar3.Pooled.B3_1223818	uncultured organism	RockBlood.mg.Mar3.Pooled.B3_1223818	03-March-2013	United States of America	Aedes aegypti	Mosquito Midgut	SAMN07222799
GD.SMS.RockBlood.mg.Mar3.Pooled.B3_1223829	uncultured organism	RockBlood.mg.Mar3.Pooled.B3_1223829	03-March-2013	United States of America	Aedes aegypti	Mosquito Midgut	SAMN07222799
GD.SMS.RockBlood.mg.Mar3.Pooled.B3_1224179	uncultured organism	RockBlood.mg.Mar3.Pooled.B3_1224179	03-March-2013	United States of America	Aedes aegypti	Mosquito Midgut	SAMN07222799
GD.SMS.RockBlood.mg.Mar3.Pooled.B3_1224265	uncultured organism	RockBlood.mg.Mar3.Pooled.B3_1224265	03-March-2013	United States of America	Aedes aegypti	Mosquito Midgut	SAMN07222799
GD.SMS.RockBlood.mg.Mar3.Pooled.B3_1224366	uncultured organism	RockBlood.mg.Mar3.Pooled.B3_1224366	03-March-2013	United States of America	Aedes aegypti	Mosquito Midgut	SAMN07222799
GD.SMS.RockBlood.mg.Mar3.Pooled.B3_1224408	uncultured organism	RockBlood.mg.Mar3.Pooled.B3_1224408	03-March-2013	United States of America	Aedes aegypti	Mosquito Midgut	SAMN07222799
GD.SMS.RockBlood.mg.Mar3.Pooled.B3_1224933	uncultured organism	RockBlood.mg.Mar3.Pooled.B3_1224933	03-March-2013	United States of America	Aedes aegypti	Mosquito Midgut	SAMN07222799
GD.SMS.RockBlood.mg.Mar3.Pooled.B3_1226124	uncultured organism	RockBlood.mg.Mar3.Pooled.B3_1226124	03-March-2013	United States of America	Aedes aegypti	Mosquito Midgut	SAMN07222799
GD.SMS.RockBlood.mg.Mar3.Pooled.B3_1227694	uncultured organism	RockBlood.mg.Mar3.Pooled.B3_1227694	03-March-2013	United States of America	Aedes aegypti	Mosquito Midgut	SAMN07222799
GD.SMS.RockBlood.mg.Mar3.Pooled.B3_1228925	uncultured organism	RockBlood.mg.Mar3.Pooled.B3_1228925	03-March-2013	United States of America	Aedes aegypti	Mosquito Midgut	SAMN07222799
GD.SMS.RockBlood.mg.Mar3.Pooled.B3_1230893	uncultured organism	RockBlood.mg.Mar3.Pooled.B3_1230893	03-March-2013	United States of America	Aedes aegypti	Mosquito Midgut	SAMN07222799
GD.SMS.RockBlood.mg.Mar3.Pooled.B3_1232348	uncultured organism	RockBlood.mg.Mar3.Pooled.B3_1232348	03-March-2013	United States of America	Aedes aegypti	Mosquito Midgut	SAMN07222799
GD.SMS.RockBlood.mg.Mar3.Pooled.B3_1234341	uncultured organism	RockBlood.mg.Mar3.Pooled.B3_1234341	03-March-2013	United States of America	Aedes aegypti	Mosquito Midgut	SAMN07222799
GD.SMS.RockBlood.mg.Mar3.Pooled.B3_1234967	uncultured organism	RockBlood.mg.Mar3.Pooled.B3_1234967	03-March-2013	United States of America	Aedes aegypti	Mosquito Midgut	SAMN07222799
GD.SMS.RockBlood.mg.Mar3.Pooled.B3_1236112	uncultured organism	RockBlood.mg.Mar3.Pooled.B3_1236112	03-March-2013	United States of America	Aedes aegypti	Mosquito Midgut	SAMN07222799
GD.SMS.RockBlood.mg.Mar3.Pooled.B3_1236691	uncultured organism	RockBlood.mg.Mar3.Pooled.B3_1236691	03-March-2013	United States of America	Aedes aegypti	Mosquito Midgut	SAMN07222799
GD.SMS.RockBlood.mg.Mar3.Pooled.B3_1237404	uncultured organism	RockBlood.mg.Mar3.Pooled.B3_1237404	03-March-2013	United States of America	Aedes aegypti	Mosquito Midgut	SAMN07222799
GD.SMS.RockBlood.mg.Mar3.Pooled.B3_1239425	uncultured organism	RockBlood.mg.Mar3.Pooled.B3_1239425	03-March-2013	United States of America	Aedes aegypti	Mosquito Midgut	SAMN07222799
GD.SMS.RockBlood.mg.Mar3.Pooled.B3_1239974	uncultured organism	RockBlood.mg.Mar3.Pooled.B3_1239974	03-March-2013	United States of America	Aedes aegypti	Mosquito Midgut	SAMN07222799
GD.SMS.RockBlood.mg.Mar3.Pooled.B3_1241548	uncultured organism	RockBlood.mg.Mar3.Pooled.B3_1241548	03-March-2013	United States of America	Aedes aegypti	Mosquito Midgut	SAMN07222799
GD.SMS.RockBlood.mg.Mar3.Pooled.B3_1241679	uncultured organism	RockBlood.mg.Mar3.Pooled.B3_1241679	03-March-2013	United States of America	Aedes aegypti	Mosquito Midgut	SAMN07222799
GD.SMS.RockBlood.mg.Mar3.Pooled.B3_1246210	uncultured organism	RockBlood.mg.Mar3.Pooled.B3_1246210	03-March-2013	United States of America	Aedes aegypti	Mosquito Midgut	SAMN07222799
GD.SMS.RockBlood.mg.Mar3.Pooled.B3_1247412	uncultured organism	RockBlood.mg.Mar3.Pooled.B3_1247412	03-March-2013	United States of America	Aedes aegypti	Mosquito Midgut	SAMN07222799
GD.SMS.RockBlood.mg.Mar3.Pooled.B3_1248894	uncultured organism	RockBlood.mg.Mar3.Pooled.B3_1248894	03-March-2013	United States of America	Aedes aegypti	Mosquito Midgut	SAMN07222799
GD.SMS.RockBlood.mg.Mar3.Pooled.B3_1250519	uncultured organism	RockBlood.mg.Mar3.Pooled.B3_1250519	03-March-2013	United States of America	Aedes aegypti	Mosquito Midgut	SAMN07222799
GD.SMS.RockBlood.mg.Mar3.Pooled.B3_1250820	uncultured organism	RockBlood.mg.Mar3.Pooled.B3_1250820	03-March-2013	United States of America	Aedes aegypti	Mosquito Midgut	SAMN07222799
GD.SMS.RockBlood.mg.Mar3.Pooled.B3_1251940	uncultured organism	RockBlood.mg.Mar3.Pooled.B3_1251940	03-March-2013	United States of America	Aedes aegypti	Mosquito Midgut	SAMN07222799
GD.SMS.RockBlood.mg.Mar3.Pooled.B3_1253308	uncultured organism	RockBlood.mg.Mar3.Pooled.B3_1253308	03-March-2013	United States of America	Aedes aegypti	Mosquito Midgut	SAMN07222799
GD.SMS.RockBlood.mg.Mar3.Pooled.B3_1257608	uncultured organism	RockBlood.mg.Mar3.Pooled.B3_1257608	03-March-2013	United States of America	Aedes aegypti	Mosquito Midgut	SAMN07222799
GD.SMS.RockBlood.mg.Mar3.Pooled.B3_1260834	uncultured organism	RockBlood.mg.Mar3.Pooled.B3_1260834	03-March-2013	United States of America	Aedes aegypti	Mosquito Midgut	SAMN07222799
GD.SMS.RockBlood.mg.Mar3.Pooled.B3_1262699	uncultured organism	RockBlood.mg.Mar3.Pooled.B3_1262699	03-March-2013	United States of America	Aedes aegypti	Mosquito Midgut	SAMN07222799
GD.SMS.RockBlood.mg.Mar3.Pooled.B3_1263327	uncultured organism	RockBlood.mg.Mar3.Pooled.B3_1263327	03-March-2013	United States of America	Aedes aegypti	Mosquito Midgut	SAMN07222799
GD.SMS.RockBlood.mg.Mar3.Pooled.B3_1263484	uncultured organism	RockBlood.mg.Mar3.Pooled.B3_1263484	03-March-2013	United States of America	Aedes aegypti	Mosquito Midgut	SAMN07222799
GD.SMS.RockBlood.mg.Mar3.Pooled.B3_1263967	uncultured organism	RockBlood.mg.Mar3.Pooled.B3_1263967	03-March-2013	United States of America	Aedes aegypti	Mosquito Midgut	SAMN07222799
GD.SMS.RockBlood.mg.Mar3.Pooled.B3_1265044	uncultured organism	RockBlood.mg.Mar3.Pooled.B3_1265044	03-March-2013	United States of America	Aedes aegypti	Mosquito Midgut	SAMN07222799
GD.SMS.RockBlood.mg.Mar3.Pooled.B3_1265100	uncultured organism	RockBlood.mg.Mar3.Pooled.B3_1265100	03-March-2013	United States of America	Aedes aegypti	Mosquito Midgut	SAMN07222799
GD.SMS.RockBlood.mg.Mar3.Pooled.B3_1265994	uncultured organism	RockBlood.mg.Mar3.Pooled.B3_1265994	03-March-2013	United States of America	Aedes aegypti	Mosquito Midgut	SAMN07222799
GD.SMS.RockBlood.mg.Mar3.Pooled.B3_1269241	uncultured organism	RockBlood.mg.Mar3.Pooled.B3_1269241	03-March-2013	United States of America	Aedes aegypti	Mosquito Midgut	SAMN07222799
GD.SMS.RockBlood.mg.Mar3.Pooled.B3_1269610	uncultured organism	RockBlood.mg.Mar3.Pooled.B3_1269610	03-March-2013	United States of America	Aedes aegypti	Mosquito Midgut	SAMN07222799
GD.SMS.RockBlood.mg.Mar3.Pooled.B3_1269681	uncultured organism	RockBlood.mg.Mar3.Pooled.B3_1269681	03-March-2013	United States of America	Aedes aegypti	Mosquito Midgut	SAMN07222799
GD.SMS.RockBlood.mg.Mar3.Pooled.B3_1269700	uncultured organism	RockBlood.mg.Mar3.Pooled.B3_1269700	03-March-2013	United States of America	Aedes aegypti	Mosquito Midgut	SAMN07222799
GD.SMS.RockBlood.mg.Mar3.Pooled.B3_1272339	uncultured organism	RockBlood.mg.Mar3.Pooled.B3_1272339	03-March-2013	United States of America	Aedes aegypti	Mosquito Midgut	SAMN07222799
GD.SMS.RockBlood.mg.Mar3.Pooled.B3_1272400	uncultured organism	RockBlood.mg.Mar3.Pooled.B3_1272400	03-March-2013	United States of America	Aedes aegypti	Mosquito Midgut	SAMN07222799
GD.SMS.RockBlood.mg.Mar3.Pooled.B3_1272800	uncultured organism	RockBlood.mg.Mar3.Pooled.B3_1272800	03-March-2013	United States of America	Aedes aegypti	Mosquito Midgut	SAMN07222799
GD.SMS.RockBlood.mg.Mar3.Pooled.B3_1273011	uncultured organism	RockBlood.mg.Mar3.Pooled.B3_1273011	03-March-2013	United States of America	Aedes aegypti	Mosquito Midgut	SAMN07222799
GD.SMS.RockBlood.mg.Mar3.Pooled.B3_1273835	uncultured organism	RockBlood.mg.Mar3.Pooled.B3_1273835	03-March-2013	United States of America	Aedes aegypti	Mosquito Midgut	SAMN07222799
GD.SMS.RockBlood.mg.Mar3.Pooled.B3_1273908	uncultured organism	RockBlood.mg.Mar3.Pooled.B3_1273908	03-March-2013	United States of America	Aedes aegypti	Mosquito Midgut	SAMN07222799
GD.SMS.RockBlood.mg.Mar3.Pooled.B3_1275825	uncultured organism	RockBlood.mg.Mar3.Pooled.B3_1275825	03-March-2013	United States of America	Aedes aegypti	Mosquito Midgut	SAMN07222799
GD.SMS.RockBlood.mg.Mar3.Pooled.B3_1277803	uncultured organism	RockBlood.mg.Mar3.Pooled.B3_1277803	03-March-2013	United States of America	Aedes aegypti	Mosquito Midgut	SAMN07222799
GD.SMS.RockBlood.mg.Mar3.Pooled.B3_1277889	uncultured organism	RockBlood.mg.Mar3.Pooled.B3_1277889	03-March-2013	United States of America	Aedes aegypti	Mosquito Midgut	SAMN07222799
GD.SMS.RockBlood.mg.Mar3.Pooled.B3_1278252	uncultured organism	RockBlood.mg.Mar3.Pooled.B3_1278252	03-March-2013	United States of America	Aedes aegypti	Mosquito Midgut	SAMN07222799
GD.SMS.RockBlood.mg.Mar3.Pooled.B3_1278391	uncultured organism	RockBlood.mg.Mar3.Pooled.B3_1278391	03-March-2013	United States of America	Aedes aegypti	Mosquito Midgut	SAMN07222799
GD.SMS.RockBlood.mg.Mar3.Pooled.B3_1278638	uncultured organism	RockBlood.mg.Mar3.Pooled.B3_1278638	03-March-2013	United States of America	Aedes aegypti	Mosquito Midgut	SAMN07222799
GD.SMS.RockBlood.mg.Mar3.Pooled.B3_1280527	uncultured organism	RockBlood.mg.Mar3.Pooled.B3_1280527	03-March-2013	United States of America	Aedes aegypti	Mosquito Midgut	SAMN07222799
GD.SMS.RockBlood.mg.Mar3.Pooled.B3_1280856	uncultured organism	RockBlood.mg.Mar3.Pooled.B3_1280856	03-March-2013	United States of America	Aedes aegypti	Mosquito Midgut	SAMN07222799
GD.SMS.RockBlood.mg.Mar3.Pooled.B3_1281761	uncultured organism	RockBlood.mg.Mar3.Pooled.B3_1281761	03-March-2013	United States of America	Aedes aegypti	Mosquito Midgut	SAMN07222799
GD.SMS.RockBlood.mg.Mar3.Pooled.B3_1282718	uncultured organism	RockBlood.mg.Mar3.Pooled.B3_1282718	03-March-2013	United States of America	Aedes aegypti	Mosquito Midgut	SAMN07222799
GD.SMS.RockBlood.mg.Mar3.Pooled.B3_1283316	uncultured organism	RockBlood.mg.Mar3.Pooled.B3_1283316	03-March-2013	United States of America	Aedes aegypti	Mosquito Midgut	SAMN07222799
GD.SMS.RockBlood.mg.Mar3.Pooled.B3_1285538	uncultured organism	RockBlood.mg.Mar3.Pooled.B3_1285538	03-March-2013	United States of America	Aedes aegypti	Mosquito Midgut	SAMN07222799
GD.SMS.RockBlood.mg.Mar3.Pooled.B3_1285753	uncultured organism	RockBlood.mg.Mar3.Pooled.B3_1285753	03-March-2013	United States of America	Aedes aegypti	Mosquito Midgut	SAMN07222799
GD.SMS.RockBlood.mg.Mar3.Pooled.B3_1286644	uncultured organism	RockBlood.mg.Mar3.Pooled.B3_1286644	03-March-2013	United States of America	Aedes aegypti	Mosquito Midgut	SAMN07222799
GD.SMS.RockBlood.mg.Mar3.Pooled.B3_1287093	uncultured organism	RockBlood.mg.Mar3.Pooled.B3_1287093	03-March-2013	United States of America	Aedes aegypti	Mosquito Midgut	SAMN07222799
GD.SMS.RockBlood.mg.Mar3.Pooled.B3_1288487	uncultured organism	RockBlood.mg.Mar3.Pooled.B3_1288487	03-March-2013	United States of America	Aedes aegypti	Mosquito Midgut	SAMN07222799
GD.SMS.RockBlood.mg.Mar3.Pooled.B3_1292561	uncultured organism	RockBlood.mg.Mar3.Pooled.B3_1292561	03-March-2013	United States of America	Aedes aegypti	Mosquito Midgut	SAMN07222799
GD.SMS.RockBlood.mg.Mar3.Pooled.B3_1292998	uncultured organism	RockBlood.mg.Mar3.Pooled.B3_1292998	03-March-2013	United States of America	Aedes aegypti	Mosquito Midgut	SAMN07222799
GD.SMS.RockBlood.mg.Mar3.Pooled.B3_1293502	uncultured organism	RockBlood.mg.Mar3.Pooled.B3_1293502	03-March-2013	United States of America	Aedes aegypti	Mosquito Midgut	SAMN07222799
GD.SMS.RockBlood.mg.Mar3.Pooled.B3_1295445	uncultured organism	RockBlood.mg.Mar3.Pooled.B3_1295445	03-March-2013	United States of America	Aedes aegypti	Mosquito Midgut	SAMN07222799
GD.SMS.RockBlood.mg.Mar3.Pooled.B3_1296207	uncultured organism	RockBlood.mg.Mar3.Pooled.B3_1296207	03-March-2013	United States of America	Aedes aegypti	Mosquito Midgut	SAMN07222799
GD.SMS.RockBlood.mg.Mar3.Pooled.B3_1297079	uncultured organism	RockBlood.mg.Mar3.Pooled.B3_1297079	03-March-2013	United States of America	Aedes aegypti	Mosquito Midgut	SAMN07222799
GD.SMS.RockBlood.mg.Mar3.Pooled.B3_1299037	uncultured organism	RockBlood.mg.Mar3.Pooled.B3_1299037	03-March-2013	United States of America	Aedes aegypti	Mosquito Midgut	SAMN07222799
GD.SMS.RockBlood.mg.Mar3.Pooled.B3_1299194	uncultured organism	RockBlood.mg.Mar3.Pooled.B3_1299194	03-March-2013	United States of America	Aedes aegypti	Mosquito Midgut	SAMN07222799
GD.SMS.RockBlood.mg.Mar3.Pooled.B3_1299567	uncultured organism	RockBlood.mg.Mar3.Pooled.B3_1299567	03-March-2013	United States of America	Aedes aegypti	Mosquito Midgut	SAMN07222799
GD.SMS.RockBlood.mg.Mar3.Pooled.B3_1300118	uncultured organism	RockBlood.mg.Mar3.Pooled.B3_1300118	03-March-2013	United States of America	Aedes aegypti	Mosquito Midgut	SAMN07222799
GD.SMS.RockBlood.mg.Mar3.Pooled.B3_1302402	uncultured organism	RockBlood.mg.Mar3.Pooled.B3_1302402	03-March-2013	United States of America	Aedes aegypti	Mosquito Midgut	SAMN07222799
GD.SMS.RockBlood.mg.Mar3.Pooled.B3_1302495	uncultured organism	RockBlood.mg.Mar3.Pooled.B3_1302495	03-March-2013	United States of America	Aedes aegypti	Mosquito Midgut	SAMN07222799
GD.SMS.RockBlood.mg.Mar3.Pooled.B3_1302685	uncultured organism	RockBlood.mg.Mar3.Pooled.B3_1302685	03-March-2013	United States of America	Aedes aegypti	Mosquito Midgut	SAMN07222799
GD.SMS.RockBlood.mg.Mar3.Pooled.B3_1302970	uncultured organism	RockBlood.mg.Mar3.Pooled.B3_1302970	03-March-2013	United States of America	Aedes aegypti	Mosquito Midgut	SAMN07222799
GD.SMS.RockBlood.mg.Mar3.Pooled.B3_1303333	uncultured organism	RockBlood.mg.Mar3.Pooled.B3_1303333	03-March-2013	United States of America	Aedes aegypti	Mosquito Midgut	SAMN07222799
GD.SMS.RockBlood.mg.Mar3.Pooled.B3_1303871	uncultured organism	RockBlood.mg.Mar3.Pooled.B3_1303871	03-March-2013	United States of America	Aedes aegypti	Mosquito Midgut	SAMN07222799
GD.SMS.RockBlood.mg.Mar3.Pooled.B3_1305271	uncultured organism	RockBlood.mg.Mar3.Pooled.B3_1305271	03-March-2013	United States of America	Aedes aegypti	Mosquito Midgut	SAMN07222799
GD.SMS.RockBlood.mg.Mar3.Pooled.B3_1305575	uncultured organism	RockBlood.mg.Mar3.Pooled.B3_1305575	03-March-2013	United States of America	Aedes aegypti	Mosquito Midgut	SAMN07222799
GD.SMS.RockBlood.mg.Mar3.Pooled.B3_1307223	uncultured organism	RockBlood.mg.Mar3.Pooled.B3_1307223	03-March-2013	United States of America	Aedes aegypti	Mosquito Midgut	SAMN07222799
GD.SMS.RockBlood.mg.Mar3.Pooled.B3_1308678	uncultured organism	RockBlood.mg.Mar3.Pooled.B3_1308678	03-March-2013	United States of America	Aedes aegypti	Mosquito Midgut	SAMN07222799
GD.SMS.RockBlood.mg.Mar3.Pooled.B3_1308937	uncultured organism	RockBlood.mg.Mar3.Pooled.B3_1308937	03-March-2013	United States of America	Aedes aegypti	Mosquito Midgut	SAMN07222799
GD.SMS.RockBlood.mg.Mar3.Pooled.B3_1309046	uncultured organism	RockBlood.mg.Mar3.Pooled.B3_1309046	03-March-2013	United States of America	Aedes aegypti	Mosquito Midgut	SAMN07222799
GD.SMS.RockBlood.mg.Mar3.Pooled.B3_1309551	uncultured organism	RockBlood.mg.Mar3.Pooled.B3_1309551	03-March-2013	United States of America	Aedes aegypti	Mosquito Midgut	SAMN07222799
GD.SMS.RockBlood.mg.Mar3.Pooled.B3_1310658	uncultured organism	RockBlood.mg.Mar3.Pooled.B3_1310658	03-March-2013	United States of America	Aedes aegypti	Mosquito Midgut	SAMN07222799
GD.SMS.RockBlood.mg.Mar3.Pooled.B3_1310671	uncultured organism	RockBlood.mg.Mar3.Pooled.B3_1310671	03-March-2013	United States of America	Aedes aegypti	Mosquito Midgut	SAMN07222799
GD.SMS.RockBlood.mg.Mar3.Pooled.B3_1310940	uncultured organism	RockBlood.mg.Mar3.Pooled.B3_1310940	03-March-2013	United States of America	Aedes aegypti	Mosquito Midgut	SAMN07222799
GD.SMS.RockBlood.mg.Mar3.Pooled.B3_1312237	uncultured organism	RockBlood.mg.Mar3.Pooled.B3_1312237	03-March-2013	United States of America	Aedes aegypti	Mosquito Midgut	SAMN07222799
GD.SMS.RockBlood.mg.Mar3.Pooled.B3_1312504	uncultured organism	RockBlood.mg.Mar3.Pooled.B3_1312504	03-March-2013	United States of America	Aedes aegypti	Mosquito Midgut	SAMN07222799
GD.SMS.RockBlood.mg.Mar3.Pooled.B3_1312672	uncultured organism	RockBlood.mg.Mar3.Pooled.B3_1312672	03-March-2013	United States of America	Aedes aegypti	Mosquito Midgut	SAMN07222799
GD.SMS.RockBlood.mg.Mar3.Pooled.B3_1313156	uncultured organism	RockBlood.mg.Mar3.Pooled.B3_1313156	03-March-2013	United States of America	Aedes aegypti	Mosquito Midgut	SAMN07222799
GD.SMS.RockBlood.mg.Mar3.Pooled.B3_1314370	uncultured organism	RockBlood.mg.Mar3.Pooled.B3_1314370	03-March-2013	United States of America	Aedes aegypti	Mosquito Midgut	SAMN07222799
GD.SMS.RockBlood.mg.Mar3.Pooled.B3_1314436	uncultured organism	RockBlood.mg.Mar3.Pooled.B3_1314436	03-March-2013	United States of America	Aedes aegypti	Mosquito Midgut	SAMN07222799
GD.SMS.RockBlood.mg.Mar3.Pooled.B3_1315810	uncultured organism	RockBlood.mg.Mar3.Pooled.B3_1315810	03-March-2013	United States of America	Aedes aegypti	Mosquito Midgut	SAMN07222799
GD.SMS.RockBlood.mg.Mar3.Pooled.B3_1317205	uncultured organism	RockBlood.mg.Mar3.Pooled.B3_1317205	03-March-2013	United States of America	Aedes aegypti	Mosquito Midgut	SAMN07222799
GD.SMS.RockBlood.mg.Mar3.Pooled.B3_1317916	uncultured organism	RockBlood.mg.Mar3.Pooled.B3_1317916	03-March-2013	United States of America	Aedes aegypti	Mosquito Midgut	SAMN07222799
GD.SMS.RockBlood.mg.Mar3.Pooled.B3_1320037	uncultured organism	RockBlood.mg.Mar3.Pooled.B3_1320037	03-March-2013	United States of America	Aedes aegypti	Mosquito Midgut	SAMN07222799
GD.SMS.RockBlood.mg.Mar3.Pooled.B3_1320491	uncultured organism	RockBlood.mg.Mar3.Pooled.B3_1320491	03-March-2013	United States of America	Aedes aegypti	Mosquito Midgut	SAMN07222799
GD.SMS.RockBlood.mg.Mar3.Pooled.B3_1322865	uncultured organism	RockBlood.mg.Mar3.Pooled.B3_1322865	03-March-2013	United States of America	Aedes aegypti	Mosquito Midgut	SAMN07222799
GD.SMS.RockBlood.mg.Mar3.Pooled.B3_1324764	uncultured organism	RockBlood.mg.Mar3.Pooled.B3_1324764	03-March-2013	United States of America	Aedes aegypti	Mosquito Midgut	SAMN07222799
GD.SMS.RockBlood.mg.Mar3.Pooled.B3_1325661	uncultured organism	RockBlood.mg.Mar3.Pooled.B3_1325661	03-March-2013	United States of America	Aedes aegypti	Mosquito Midgut	SAMN07222799
GD.SMS.RockBlood.mg.Mar3.Pooled.B3_1328260	uncultured organism	RockBlood.mg.Mar3.Pooled.B3_1328260	03-March-2013	United States of America	Aedes aegypti	Mosquito Midgut	SAMN07222799
GD.SMS.RockBlood.mg.Mar3.Pooled.B3_1328844	uncultured organism	RockBlood.mg.Mar3.Pooled.B3_1328844	03-March-2013	United States of America	Aedes aegypti	Mosquito Midgut	SAMN07222799
GD.SMS.RockBlood.mg.Mar3.Pooled.B3_1329805	uncultured organism	RockBlood.mg.Mar3.Pooled.B3_1329805	03-March-2013	United States of America	Aedes aegypti	Mosquito Midgut	SAMN07222799
GD.SMS.RockBlood.mg.Mar3.Pooled.B3_1330850	uncultured organism	RockBlood.mg.Mar3.Pooled.B3_1330850	03-March-2013	United States of America	Aedes aegypti	Mosquito Midgut	SAMN07222799
GD.SMS.RockBlood.mg.Mar3.Pooled.B3_1331668	uncultured organism	RockBlood.mg.Mar3.Pooled.B3_1331668	03-March-2013	United States of America	Aedes aegypti	Mosquito Midgut	SAMN07222799
GD.SMS.RockBlood.mg.Mar3.Pooled.B3_1332294	uncultured organism	RockBlood.mg.Mar3.Pooled.B3_1332294	03-March-2013	United States of America	Aedes aegypti	Mosquito Midgut	SAMN07222799
GD.SMS.RockBlood.mg.Mar3.Pooled.B3_1336788	uncultured organism	RockBlood.mg.Mar3.Pooled.B3_1336788	03-March-2013	United States of America	Aedes aegypti	Mosquito Midgut	SAMN07222799
GD.SMS.RockBlood.mg.Mar3.Pooled.B3_1339037	uncultured organism	RockBlood.mg.Mar3.Pooled.B3_1339037	03-March-2013	United States of America	Aedes aegypti	Mosquito Midgut	SAMN07222799
GD.SMS.RockBlood.mg.Mar3.Pooled.B3_1341558	uncultured organism	RockBlood.mg.Mar3.Pooled.B3_1341558	03-March-2013	United States of America	Aedes aegypti	Mosquito Midgut	SAMN07222799
GD.SMS.RockBlood.mg.Mar3.Pooled.B3_1343880	uncultured organism	RockBlood.mg.Mar3.Pooled.B3_1343880	03-March-2013	United States of America	Aedes aegypti	Mosquito Midgut	SAMN07222799
GD.SMS.RockBlood.mg.Mar3.Pooled.B3_1344176	uncultured organism	RockBlood.mg.Mar3.Pooled.B3_1344176	03-March-2013	United States of America	Aedes aegypti	Mosquito Midgut	SAMN07222799
GD.SMS.RockBlood.mg.Mar3.Pooled.B3_1345471	uncultured organism	RockBlood.mg.Mar3.Pooled.B3_1345471	03-March-2013	United States of America	Aedes aegypti	Mosquito Midgut	SAMN07222799
GD.SMS.RockBlood.mg.Mar3.Pooled.B3_1351355	uncultured organism	RockBlood.mg.Mar3.Pooled.B3_1351355	03-March-2013	United States of America	Aedes aegypti	Mosquito Midgut	SAMN07222799
GD.SMS.RockBlood.mg.Mar3.Pooled.B3_1353464	uncultured organism	RockBlood.mg.Mar3.Pooled.B3_1353464	03-March-2013	United States of America	Aedes aegypti	Mosquito Midgut	SAMN07222799
GD.SMS.RockBlood.mg.Mar3.Pooled.B3_1358553	uncultured organism	RockBlood.mg.Mar3.Pooled.B3_1358553	03-March-2013	United States of America	Aedes aegypti	Mosquito Midgut	SAMN07222799
GD.SMS.RockBlood.mg.Mar3.Pooled.B3_1359183	uncultured organism	RockBlood.mg.Mar3.Pooled.B3_1359183	03-March-2013	United States of America	Aedes aegypti	Mosquito Midgut	SAMN07222799
GD.SMS.RockBlood.mg.Mar3.Pooled.B3_1359536	uncultured organism	RockBlood.mg.Mar3.Pooled.B3_1359536	03-March-2013	United States of America	Aedes aegypti	Mosquito Midgut	SAMN07222799
GD.SMS.RockBlood.mg.Mar3.Pooled.B3_1359784	uncultured organism	RockBlood.mg.Mar3.Pooled.B3_1359784	03-March-2013	United States of America	Aedes aegypti	Mosquito Midgut	SAMN07222799
GD.SMS.RockBlood.mg.Mar3.Pooled.B3_1360744	uncultured organism	RockBlood.mg.Mar3.Pooled.B3_1360744	03-March-2013	United States of America	Aedes aegypti	Mosquito Midgut	SAMN07222799
GD.SMS.RockBlood.mg.Mar3.Pooled.B3_1360879	uncultured organism	RockBlood.mg.Mar3.Pooled.B3_1360879	03-March-2013	United States of America	Aedes aegypti	Mosquito Midgut	SAMN07222799
GD.SMS.RockBlood.mg.Mar3.Pooled.B3_1363243	uncultured organism	RockBlood.mg.Mar3.Pooled.B3_1363243	03-March-2013	United States of America	Aedes aegypti	Mosquito Midgut	SAMN07222799
GD.SMS.RockBlood.mg.Mar3.Pooled.B3_1364746	uncultured organism	RockBlood.mg.Mar3.Pooled.B3_1364746	03-March-2013	United States of America	Aedes aegypti	Mosquito Midgut	SAMN07222799
GD.SMS.RockBlood.mg.Mar3.Pooled.B3_1365914	uncultured organism	RockBlood.mg.Mar3.Pooled.B3_1365914	03-March-2013	United States of America	Aedes aegypti	Mosquito Midgut	SAMN07222799
GD.SMS.RockBlood.mg.Mar3.Pooled.B3_1367515	uncultured organism	RockBlood.mg.Mar3.Pooled.B3_1367515	03-March-2013	United States of America	Aedes aegypti	Mosquito Midgut	SAMN07222799
GD.SMS.RockBlood.mg.Mar3.Pooled.B3_1368605	uncultured organism	RockBlood.mg.Mar3.Pooled.B3_1368605	03-March-2013	United States of America	Aedes aegypti	Mosquito Midgut	SAMN07222799
GD.SMS.RockBlood.mg.Mar3.Pooled.B3_1369637	uncultured organism	RockBlood.mg.Mar3.Pooled.B3_1369637	03-March-2013	United States of America	Aedes aegypti	Mosquito Midgut	SAMN07222799
GD.SMS.RockBlood.mg.Mar3.Pooled.B3_1370022	uncultured organism	RockBlood.mg.Mar3.Pooled.B3_1370022	03-March-2013	United States of America	Aedes aegypti	Mosquito Midgut	SAMN07222799
GD.SMS.RockBlood.mg.Mar3.Pooled.B3_1370082	uncultured organism	RockBlood.mg.Mar3.Pooled.B3_1370082	03-March-2013	United States of America	Aedes aegypti	Mosquito Midgut	SAMN07222799
GD.SMS.RockBlood.mg.Mar3.Pooled.B3_1371453	uncultured organism	RockBlood.mg.Mar3.Pooled.B3_1371453	03-March-2013	United States of America	Aedes aegypti	Mosquito Midgut	SAMN07222799
GD.SMS.RockBlood.mg.Mar3.Pooled.B3_1372501	uncultured organism	RockBlood.mg.Mar3.Pooled.B3_1372501	03-March-2013	United States of America	Aedes aegypti	Mosquito Midgut	SAMN07222799
GD.SMS.RockBlood.mg.Mar3.Pooled.B3_1372573	uncultured organism	RockBlood.mg.Mar3.Pooled.B3_1372573	03-March-2013	United States of America	Aedes aegypti	Mosquito Midgut	SAMN07222799
GD.SMS.RockBlood.mg.Mar3.Pooled.B3_1374479	uncultured organism	RockBlood.mg.Mar3.Pooled.B3_1374479	03-March-2013	United States of America	Aedes aegypti	Mosquito Midgut	SAMN07222799
GD.SMS.RockBlood.mg.Mar3.Pooled.B3_1376323	uncultured organism	RockBlood.mg.Mar3.Pooled.B3_1376323	03-March-2013	United States of America	Aedes aegypti	Mosquito Midgut	SAMN07222799
GD.SMS.RockBlood.mg.Mar3.Pooled.B3_1377182	uncultured organism	RockBlood.mg.Mar3.Pooled.B3_1377182	03-March-2013	United States of America	Aedes aegypti	Mosquito Midgut	SAMN07222799
GD.SMS.RockBlood.mg.Mar3.Pooled.B3_1377785	uncultured organism	RockBlood.mg.Mar3.Pooled.B3_1377785	03-March-2013	United States of America	Aedes aegypti	Mosquito Midgut	SAMN07222799
GD.SMS.RockBlood.mg.Mar3.Pooled.B3_1379217	uncultured organism	RockBlood.mg.Mar3.Pooled.B3_1379217	03-March-2013	United States of America	Aedes aegypti	Mosquito Midgut	SAMN07222799
GD.SMS.RockBlood.mg.Mar3.Pooled.B3_1385898	uncultured organism	RockBlood.mg.Mar3.Pooled.B3_1385898	03-March-2013	United States of America	Aedes aegypti	Mosquito Midgut	SAMN07222799
GD.SMS.RockBlood.mg.Mar3.Pooled.B3_1386431	uncultured organism	RockBlood.mg.Mar3.Pooled.B3_1386431	03-March-2013	United States of America	Aedes aegypti	Mosquito Midgut	SAMN07222799
GD.SMS.RockBlood.mg.Mar3.Pooled.B3_1386972	uncultured organism	RockBlood.mg.Mar3.Pooled.B3_1386972	03-March-2013	United States of America	Aedes aegypti	Mosquito Midgut	SAMN07222799
GD.SMS.RockBlood.mg.Mar3.Pooled.B3_1388752	uncultured organism	RockBlood.mg.Mar3.Pooled.B3_1388752	03-March-2013	United States of America	Aedes aegypti	Mosquito Midgut	SAMN07222799
GD.SMS.RockBlood.mg.Mar3.Pooled.B3_1388959	uncultured organism	RockBlood.mg.Mar3.Pooled.B3_1388959	03-March-2013	United States of America	Aedes aegypti	Mosquito Midgut	SAMN07222799
GD.SMS.RockBlood.mg.Mar3.Pooled.B3_1389072	uncultured organism	RockBlood.mg.Mar3.Pooled.B3_1389072	03-March-2013	United States of America	Aedes aegypti	Mosquito Midgut	SAMN07222799
GD.SMS.RockBlood.mg.Mar3.Pooled.B3_1389756	uncultured organism	RockBlood.mg.Mar3.Pooled.B3_1389756	03-March-2013	United States of America	Aedes aegypti	Mosquito Midgut	SAMN07222799
GD.SMS.RockBlood.mg.Mar3.Pooled.B3_1390401	uncultured organism	RockBlood.mg.Mar3.Pooled.B3_1390401	03-March-2013	United States of America	Aedes aegypti	Mosquito Midgut	SAMN07222799
GD.SMS.RockBlood.mg.Mar3.Pooled.B3_1390601	uncultured organism	RockBlood.mg.Mar3.Pooled.B3_1390601	03-March-2013	United States of America	Aedes aegypti	Mosquito Midgut	SAMN07222799
GD.SMS.RockBlood.mg.Mar3.Pooled.B3_1391714	uncultured organism	RockBlood.mg.Mar3.Pooled.B3_1391714	03-March-2013	United States of America	Aedes aegypti	Mosquito Midgut	SAMN07222799
GD.SMS.RockBlood.mg.Mar3.Pooled.B3_1391859	uncultured organism	RockBlood.mg.Mar3.Pooled.B3_1391859	03-March-2013	United States of America	Aedes aegypti	Mosquito Midgut	SAMN07222799
GD.SMS.RockBlood.mg.Mar3.Pooled.B3_1393876	uncultured organism	RockBlood.mg.Mar3.Pooled.B3_1393876	03-March-2013	United States of America	Aedes aegypti	Mosquito Midgut	SAMN07222799
GD.SMS.RockBlood.mg.Mar3.Pooled.B3_1395773	uncultured organism	RockBlood.mg.Mar3.Pooled.B3_1395773	03-March-2013	United States of America	Aedes aegypti	Mosquito Midgut	SAMN07222799
GD.SMS.RockBlood.mg.Mar3.Pooled.B3_1396512	uncultured organism	RockBlood.mg.Mar3.Pooled.B3_1396512	03-March-2013	United States of America	Aedes aegypti	Mosquito Midgut	SAMN07222799
GD.SMS.RockBlood.mg.Mar3.Pooled.B3_1396806	uncultured organism	RockBlood.mg.Mar3.Pooled.B3_1396806	03-March-2013	United States of America	Aedes aegypti	Mosquito Midgut	SAMN07222799
GD.SMS.RockBlood.mg.Mar3.Pooled.B3_1398080	uncultured organism	RockBlood.mg.Mar3.Pooled.B3_1398080	03-March-2013	United States of America	Aedes aegypti	Mosquito Midgut	SAMN07222799
GD.SMS.RockBlood.mg.Mar3.Pooled.B3_1398974	uncultured organism	RockBlood.mg.Mar3.Pooled.B3_1398974	03-March-2013	United States of America	Aedes aegypti	Mosquito Midgut	SAMN07222799
GD.SMS.RockBlood.mg.Mar3.Pooled.B3_1400853	uncultured organism	RockBlood.mg.Mar3.Pooled.B3_1400853	03-March-2013	United States of America	Aedes aegypti	Mosquito Midgut	SAMN07222799
GD.SMS.RockBlood.mg.Mar3.Pooled.B3_1402505	uncultured organism	RockBlood.mg.Mar3.Pooled.B3_1402505	03-March-2013	United States of America	Aedes aegypti	Mosquito Midgut	SAMN07222799
GD.SMS.RockBlood.mg.Mar3.Pooled.B3_1407174	uncultured organism	RockBlood.mg.Mar3.Pooled.B3_1407174	03-March-2013	United States of America	Aedes aegypti	Mosquito Midgut	SAMN07222799
GD.SMS.RockBlood.mg.Mar3.Pooled.B3_1407683	uncultured organism	RockBlood.mg.Mar3.Pooled.B3_1407683	03-March-2013	United States of America	Aedes aegypti	Mosquito Midgut	SAMN07222799
GD.SMS.RockBlood.mg.Mar3.Pooled.B3_1408635	uncultured organism	RockBlood.mg.Mar3.Pooled.B3_1408635	03-March-2013	United States of America	Aedes aegypti	Mosquito Midgut	SAMN07222799
GD.SMS.RockBlood.mg.Mar3.Pooled.B3_1408649	uncultured organism	RockBlood.mg.Mar3.Pooled.B3_1408649	03-March-2013	United States of America	Aedes aegypti	Mosquito Midgut	SAMN07222799
GD.SMS.RockBlood.mg.Mar3.Pooled.B3_1408923	uncultured organism	RockBlood.mg.Mar3.Pooled.B3_1408923	03-March-2013	United States of America	Aedes aegypti	Mosquito Midgut	SAMN07222799
GD.SMS.RockBlood.mg.Mar3.Pooled.B3_1409363	uncultured organism	RockBlood.mg.Mar3.Pooled.B3_1409363	03-March-2013	United States of America	Aedes aegypti	Mosquito Midgut	SAMN07222799
GD.SMS.RockBlood.mg.Mar3.Pooled.B3_1411342	uncultured organism	RockBlood.mg.Mar3.Pooled.B3_1411342	03-March-2013	United States of America	Aedes aegypti	Mosquito Midgut	SAMN07222799
GD.SMS.RockBlood.mg.Mar3.Pooled.B3_1413323	uncultured organism	RockBlood.mg.Mar3.Pooled.B3_1413323	03-March-2013	United States of America	Aedes aegypti	Mosquito Midgut	SAMN07222799
GD.SMS.RockBlood.mg.Mar3.Pooled.B3_1413343	uncultured organism	RockBlood.mg.Mar3.Pooled.B3_1413343	03-March-2013	United States of America	Aedes aegypti	Mosquito Midgut	SAMN07222799
GD.SMS.RockBlood.mg.Mar3.Pooled.B3_1415779	uncultured organism	RockBlood.mg.Mar3.Pooled.B3_1415779	03-March-2013	United States of America	Aedes aegypti	Mosquito Midgut	SAMN07222799
GD.SMS.RockBlood.mg.Mar3.Pooled.B3_1415867	uncultured organism	RockBlood.mg.Mar3.Pooled.B3_1415867	03-March-2013	United States of America	Aedes aegypti	Mosquito Midgut	SAMN07222799
GD.SMS.RockBlood.mg.Mar3.Pooled.B3_1416763	uncultured organism	RockBlood.mg.Mar3.Pooled.B3_1416763	03-March-2013	United States of America	Aedes aegypti	Mosquito Midgut	SAMN07222799
GD.SMS.RockBlood.mg.Mar3.Pooled.B3_1417210	uncultured organism	RockBlood.mg.Mar3.Pooled.B3_1417210	03-March-2013	United States of America	Aedes aegypti	Mosquito Midgut	SAMN07222799
GD.SMS.RockBlood.mg.Mar3.Pooled.B3_1417619	uncultured organism	RockBlood.mg.Mar3.Pooled.B3_1417619	03-March-2013	United States of America	Aedes aegypti	Mosquito Midgut	SAMN07222799
GD.SMS.RockBlood.mg.Mar3.Pooled.B3_1418167	uncultured organism	RockBlood.mg.Mar3.Pooled.B3_1418167	03-March-2013	United States of America	Aedes aegypti	Mosquito Midgut	SAMN07222799
GD.SMS.RockBlood.mg.Mar3.Pooled.B3_1418771	uncultured organism	RockBlood.mg.Mar3.Pooled.B3_1418771	03-March-2013	United States of America	Aedes aegypti	Mosquito Midgut	SAMN07222799
GD.SMS.RockBlood.mg.Mar3.Pooled.B3_1420009	uncultured organism	RockBlood.mg.Mar3.Pooled.B3_1420009	03-March-2013	United States of America	Aedes aegypti	Mosquito Midgut	SAMN07222799
GD.SMS.RockBlood.mg.Mar3.Pooled.B3_1420062	uncultured organism	RockBlood.mg.Mar3.Pooled.B3_1420062	03-March-2013	United States of America	Aedes aegypti	Mosquito Midgut	SAMN07222799
GD.SMS.RockBlood.mg.Mar3.Pooled.B3_1421322	uncultured organism	RockBlood.mg.Mar3.Pooled.B3_1421322	03-March-2013	United States of America	Aedes aegypti	Mosquito Midgut	SAMN07222799
GD.SMS.RockBlood.mg.Mar3.Pooled.B3_1421539	uncultured organism	RockBlood.mg.Mar3.Pooled.B3_1421539	03-March-2013	United States of America	Aedes aegypti	Mosquito Midgut	SAMN07222799
GD.SMS.RockBlood.mg.Mar3.Pooled.B3_1421747	uncultured organism	RockBlood.mg.Mar3.Pooled.B3_1421747	03-March-2013	United States of America	Aedes aegypti	Mosquito Midgut	SAMN07222799
GD.SMS.RockBlood.mg.Mar3.Pooled.B3_1422228	uncultured organism	RockBlood.mg.Mar3.Pooled.B3_1422228	03-March-2013	United States of America	Aedes aegypti	Mosquito Midgut	SAMN07222799
GD.SMS.RockBlood.mg.Mar3.Pooled.B3_1422265	uncultured organism	RockBlood.mg.Mar3.Pooled.B3_1422265	03-March-2013	United States of America	Aedes aegypti	Mosquito Midgut	SAMN07222799
GD.SMS.RockBlood.mg.Mar3.Pooled.B3_1422384	uncultured organism	RockBlood.mg.Mar3.Pooled.B3_1422384	03-March-2013	United States of America	Aedes aegypti	Mosquito Midgut	SAMN07222799
GD.SMS.RockBlood.mg.Mar3.Pooled.B3_1422528	uncultured organism	RockBlood.mg.Mar3.Pooled.B3_1422528	03-March-2013	United States of America	Aedes aegypti	Mosquito Midgut	SAMN07222799
GD.SMS.RockBlood.mg.Mar3.Pooled.B3_1425151	uncultured organism	RockBlood.mg.Mar3.Pooled.B3_1425151	03-March-2013	United States of America	Aedes aegypti	Mosquito Midgut	SAMN07222799
GD.SMS.RockBlood.mg.Mar3.Pooled.B3_1427435	uncultured organism	RockBlood.mg.Mar3.Pooled.B3_1427435	03-March-2013	United States of America	Aedes aegypti	Mosquito Midgut	SAMN07222799
GD.SMS.RockBlood.mg.Mar3.Pooled.B3_1427449	uncultured organism	RockBlood.mg.Mar3.Pooled.B3_1427449	03-March-2013	United States of America	Aedes aegypti	Mosquito Midgut	SAMN07222799
GD.SMS.RockBlood.mg.Mar3.Pooled.B3_1427771	uncultured organism	RockBlood.mg.Mar3.Pooled.B3_1427771	03-March-2013	United States of America	Aedes aegypti	Mosquito Midgut	SAMN07222799
GD.SMS.RockBlood.mg.Mar3.Pooled.B3_1430357	uncultured organism	RockBlood.mg.Mar3.Pooled.B3_1430357	03-March-2013	United States of America	Aedes aegypti	Mosquito Midgut	SAMN07222799
GD.SMS.RockBlood.mg.Mar3.Pooled.B3_1430836	uncultured organism	RockBlood.mg.Mar3.Pooled.B3_1430836	03-March-2013	United States of America	Aedes aegypti	Mosquito Midgut	SAMN07222799
GD.SMS.RockBlood.mg.Mar3.Pooled.B3_1430954	uncultured organism	RockBlood.mg.Mar3.Pooled.B3_1430954	03-March-2013	United States of America	Aedes aegypti	Mosquito Midgut	SAMN07222799
GD.SMS.RockBlood.mg.Mar3.Pooled.B3_1433036	uncultured organism	RockBlood.mg.Mar3.Pooled.B3_1433036	03-March-2013	United States of America	Aedes aegypti	Mosquito Midgut	SAMN07222799
GD.SMS.RockBlood.mg.Mar3.Pooled.B3_1433738	uncultured organism	RockBlood.mg.Mar3.Pooled.B3_1433738	03-March-2013	United States of America	Aedes aegypti	Mosquito Midgut	SAMN07222799
GD.SMS.RockBlood.mg.Mar3.Pooled.B3_1433950	uncultured organism	RockBlood.mg.Mar3.Pooled.B3_1433950	03-March-2013	United States of America	Aedes aegypti	Mosquito Midgut	SAMN07222799
GD.SMS.RockBlood.mg.Mar3.Pooled.B3_1436169	uncultured organism	RockBlood.mg.Mar3.Pooled.B3_1436169	03-March-2013	United States of America	Aedes aegypti	Mosquito Midgut	SAMN07222799
GD.SMS.RockBlood.mg.Mar3.Pooled.B3_1441163	uncultured organism	RockBlood.mg.Mar3.Pooled.B3_1441163	03-March-2013	United States of America	Aedes aegypti	Mosquito Midgut	SAMN07222799
GD.SMS.RockBlood.mg.Mar3.Pooled.B3_1441712	uncultured organism	RockBlood.mg.Mar3.Pooled.B3_1441712	03-March-2013	United States of America	Aedes aegypti	Mosquito Midgut	SAMN07222799
GD.SMS.RockBlood.mg.Mar3.Pooled.B3_1441927	uncultured organism	RockBlood.mg.Mar3.Pooled.B3_1441927	03-March-2013	United States of America	Aedes aegypti	Mosquito Midgut	SAMN07222799
GD.SMS.RockBlood.mg.Mar3.Pooled.B3_1442372	uncultured organism	RockBlood.mg.Mar3.Pooled.B3_1442372	03-March-2013	United States of America	Aedes aegypti	Mosquito Midgut	SAMN07222799
GD.SMS.RockBlood.mg.Mar3.Pooled.B3_1442950	uncultured organism	RockBlood.mg.Mar3.Pooled.B3_1442950	03-March-2013	United States of America	Aedes aegypti	Mosquito Midgut	SAMN07222799
GD.SMS.RockBlood.mg.Mar3.Pooled.B3_1443127	uncultured organism	RockBlood.mg.Mar3.Pooled.B3_1443127	03-March-2013	United States of America	Aedes aegypti	Mosquito Midgut	SAMN07222799
GD.SMS.RockBlood.mg.Mar3.Pooled.B3_1443366	uncultured organism	RockBlood.mg.Mar3.Pooled.B3_1443366	03-March-2013	United States of America	Aedes aegypti	Mosquito Midgut	SAMN07222799
GD.SMS.RockBlood.mg.Mar3.Pooled.B3_1445351	uncultured organism	RockBlood.mg.Mar3.Pooled.B3_1445351	03-March-2013	United States of America	Aedes aegypti	Mosquito Midgut	SAMN07222799
GD.SMS.RockBlood.mg.Mar3.Pooled.B3_1445601	uncultured organism	RockBlood.mg.Mar3.Pooled.B3_1445601	03-March-2013	United States of America	Aedes aegypti	Mosquito Midgut	SAMN07222799
GD.SMS.RockBlood.mg.Mar3.Pooled.B3_1446132	uncultured organism	RockBlood.mg.Mar3.Pooled.B3_1446132	03-March-2013	United States of America	Aedes aegypti	Mosquito Midgut	SAMN07222799
GD.SMS.RockBlood.mg.Mar3.Pooled.B3_1447315	uncultured organism	RockBlood.mg.Mar3.Pooled.B3_1447315	03-March-2013	United States of America	Aedes aegypti	Mosquito Midgut	SAMN07222799
GD.SMS.RockBlood.mg.Mar3.Pooled.B3_1450315	uncultured organism	RockBlood.mg.Mar3.Pooled.B3_1450315	03-March-2013	United States of America	Aedes aegypti	Mosquito Midgut	SAMN07222799
GD.SMS.RockBlood.mg.Mar3.Pooled.B3_1452390	uncultured organism	RockBlood.mg.Mar3.Pooled.B3_1452390	03-March-2013	United States of America	Aedes aegypti	Mosquito Midgut	SAMN07222799
GD.SMS.RockBlood.mg.Mar3.Pooled.B3_1453982	uncultured organism	RockBlood.mg.Mar3.Pooled.B3_1453982	03-March-2013	United States of America	Aedes aegypti	Mosquito Midgut	SAMN07222799
GD.SMS.RockBlood.mg.Mar3.Pooled.B3_1457275	uncultured organism	RockBlood.mg.Mar3.Pooled.B3_1457275	03-March-2013	United States of America	Aedes aegypti	Mosquito Midgut	SAMN07222799
GD.SMS.RockBlood.mg.Mar3.Pooled.B3_1457747	uncultured organism	RockBlood.mg.Mar3.Pooled.B3_1457747	03-March-2013	United States of America	Aedes aegypti	Mosquito Midgut	SAMN07222799
GD.SMS.RockBlood.mg.Mar3.Pooled.B3_1457874	uncultured organism	RockBlood.mg.Mar3.Pooled.B3_1457874	03-March-2013	United States of America	Aedes aegypti	Mosquito Midgut	SAMN07222799
GD.SMS.RockBlood.mg.Mar3.Pooled.B3_1459728	uncultured organism	RockBlood.mg.Mar3.Pooled.B3_1459728	03-March-2013	United States of America	Aedes aegypti	Mosquito Midgut	SAMN07222799
GD.SMS.RockBlood.mg.Mar3.Pooled.B3_1460532	uncultured organism	RockBlood.mg.Mar3.Pooled.B3_1460532	03-March-2013	United States of America	Aedes aegypti	Mosquito Midgut	SAMN07222799
GD.SMS.RockBlood.mg.Mar3.Pooled.B3_1460984	uncultured organism	RockBlood.mg.Mar3.Pooled.B3_1460984	03-March-2013	United States of America	Aedes aegypti	Mosquito Midgut	SAMN07222799
GD.SMS.RockBlood.mg.Mar3.Pooled.B3_1462333	uncultured organism	RockBlood.mg.Mar3.Pooled.B3_1462333	03-March-2013	United States of America	Aedes aegypti	Mosquito Midgut	SAMN07222799
GD.SMS.RockBlood.mg.Mar3.Pooled.B3_1462478	uncultured organism	RockBlood.mg.Mar3.Pooled.B3_1462478	03-March-2013	United States of America	Aedes aegypti	Mosquito Midgut	SAMN07222799
GD.SMS.RockBlood.mg.Mar3.Pooled.B3_1462480	uncultured organism	RockBlood.mg.Mar3.Pooled.B3_1462480	03-March-2013	United States of America	Aedes aegypti	Mosquito Midgut	SAMN07222799
GD.SMS.RockBlood.mg.Mar3.Pooled.B3_1463886	uncultured organism	RockBlood.mg.Mar3.Pooled.B3_1463886	03-March-2013	United States of America	Aedes aegypti	Mosquito Midgut	SAMN07222799
GD.SMS.RockBlood.mg.Mar3.Pooled.B3_1467418	uncultured organism	RockBlood.mg.Mar3.Pooled.B3_1467418	03-March-2013	United States of America	Aedes aegypti	Mosquito Midgut	SAMN07222799
GD.SMS.RockBlood.mg.Mar3.Pooled.B3_1468247	uncultured organism	RockBlood.mg.Mar3.Pooled.B3_1468247	03-March-2013	United States of America	Aedes aegypti	Mosquito Midgut	SAMN07222799
GD.SMS.RockBlood.mg.Mar3.Pooled.B3_1468405	uncultured organism	RockBlood.mg.Mar3.Pooled.B3_1468405	03-March-2013	United States of America	Aedes aegypti	Mosquito Midgut	SAMN07222799
GD.SMS.RockBlood.mg.Mar3.Pooled.B3_1469043	uncultured organism	RockBlood.mg.Mar3.Pooled.B3_1469043	03-March-2013	United States of America	Aedes aegypti	Mosquito Midgut	SAMN07222799
GD.SMS.RockBlood.mg.Mar3.Pooled.B3_1469877	uncultured organism	RockBlood.mg.Mar3.Pooled.B3_1469877	03-March-2013	United States of America	Aedes aegypti	Mosquito Midgut	SAMN07222799
GD.SMS.RockBlood.mg.Mar3.Pooled.B3_1470915	uncultured organism	RockBlood.mg.Mar3.Pooled.B3_1470915	03-March-2013	United States of America	Aedes aegypti	Mosquito Midgut	SAMN07222799
GD.SMS.RockBlood.mg.Mar3.Pooled.B3_1472710	uncultured organism	RockBlood.mg.Mar3.Pooled.B3_1472710	03-March-2013	United States of America	Aedes aegypti	Mosquito Midgut	SAMN07222799
GD.SMS.RockBlood.mg.Mar3.Pooled.B3_1473062	uncultured organism	RockBlood.mg.Mar3.Pooled.B3_1473062	03-March-2013	United States of America	Aedes aegypti	Mosquito Midgut	SAMN07222799
GD.SMS.RockBlood.mg.Mar3.Pooled.B3_1473256	uncultured organism	RockBlood.mg.Mar3.Pooled.B3_1473256	03-March-2013	United States of America	Aedes aegypti	Mosquito Midgut	SAMN07222799
GD.SMS.RockBlood.mg.Mar3.Pooled.B3_1474541	uncultured organism	RockBlood.mg.Mar3.Pooled.B3_1474541	03-March-2013	United States of America	Aedes aegypti	Mosquito Midgut	SAMN07222799
GD.SMS.RockBlood.mg.Mar3.Pooled.B3_1475432	uncultured organism	RockBlood.mg.Mar3.Pooled.B3_1475432	03-March-2013	United States of America	Aedes aegypti	Mosquito Midgut	SAMN07222799
GD.SMS.RockBlood.mg.Mar3.Pooled.B3_1476625	uncultured organism	RockBlood.mg.Mar3.Pooled.B3_1476625	03-March-2013	United States of America	Aedes aegypti	Mosquito Midgut	SAMN07222799
GD.SMS.RockBlood.mg.Mar3.Pooled.B3_1477866	uncultured organism	RockBlood.mg.Mar3.Pooled.B3_1477866	03-March-2013	United States of America	Aedes aegypti	Mosquito Midgut	SAMN07222799
GD.SMS.RockBlood.mg.Mar3.Pooled.B3_1477872	uncultured organism	RockBlood.mg.Mar3.Pooled.B3_1477872	03-March-2013	United States of America	Aedes aegypti	Mosquito Midgut	SAMN07222799
GD.SMS.RockBlood.mg.Mar3.Pooled.B3_1477961	uncultured organism	RockBlood.mg.Mar3.Pooled.B3_1477961	03-March-2013	United States of America	Aedes aegypti	Mosquito Midgut	SAMN07222799
GD.SMS.RockBlood.mg.Mar3.Pooled.B3_1478300	uncultured organism	RockBlood.mg.Mar3.Pooled.B3_1478300	03-March-2013	United States of America	Aedes aegypti	Mosquito Midgut	SAMN07222799
GD.SMS.RockBlood.mg.Mar3.Pooled.B3_1479570	uncultured organism	RockBlood.mg.Mar3.Pooled.B3_1479570	03-March-2013	United States of America	Aedes aegypti	Mosquito Midgut	SAMN07222799
GD.SMS.RockBlood.mg.Mar3.Pooled.B3_1482192	uncultured organism	RockBlood.mg.Mar3.Pooled.B3_1482192	03-March-2013	United States of America	Aedes aegypti	Mosquito Midgut	SAMN07222799
GD.SMS.RockBlood.mg.Mar3.Pooled.B3_1482362	uncultured organism	RockBlood.mg.Mar3.Pooled.B3_1482362	03-March-2013	United States of America	Aedes aegypti	Mosquito Midgut	SAMN07222799
GD.SMS.RockBlood.mg.Mar3.Pooled.B3_1486481	uncultured organism	RockBlood.mg.Mar3.Pooled.B3_1486481	03-March-2013	United States of America	Aedes aegypti	Mosquito Midgut	SAMN07222799
GD.SMS.RockBlood.mg.Mar3.Pooled.B3_1488103	uncultured organism	RockBlood.mg.Mar3.Pooled.B3_1488103	03-March-2013	United States of America	Aedes aegypti	Mosquito Midgut	SAMN07222799
GD.SMS.RockBlood.mg.Mar3.Pooled.B3_1488420	uncultured organism	RockBlood.mg.Mar3.Pooled.B3_1488420	03-March-2013	United States of America	Aedes aegypti	Mosquito Midgut	SAMN07222799
GD.SMS.RockBlood.mg.Mar3.Pooled.B3_1488780	uncultured organism	RockBlood.mg.Mar3.Pooled.B3_1488780	03-March-2013	United States of America	Aedes aegypti	Mosquito Midgut	SAMN07222799
GD.SMS.RockBlood.mg.Mar3.Pooled.B3_1489992	uncultured organism	RockBlood.mg.Mar3.Pooled.B3_1489992	03-March-2013	United States of America	Aedes aegypti	Mosquito Midgut	SAMN07222799
GD.SMS.RockBlood.mg.Mar3.Pooled.B3_1490055	uncultured organism	RockBlood.mg.Mar3.Pooled.B3_1490055	03-March-2013	United States of America	Aedes aegypti	Mosquito Midgut	SAMN07222799
GD.SMS.RockBlood.mg.Mar3.Pooled.B3_1491523	uncultured organism	RockBlood.mg.Mar3.Pooled.B3_1491523	03-March-2013	United States of America	Aedes aegypti	Mosquito Midgut	SAMN07222799
GD.SMS.RockBlood.mg.Mar3.Pooled.B3_1491573	uncultured organism	RockBlood.mg.Mar3.Pooled.B3_1491573	03-March-2013	United States of America	Aedes aegypti	Mosquito Midgut	SAMN07222799
GD.SMS.RockBlood.mg.Mar3.Pooled.B3_1491932	uncultured organism	RockBlood.mg.Mar3.Pooled.B3_1491932	03-March-2013	United States of America	Aedes aegypti	Mosquito Midgut	SAMN07222799
GD.SMS.RockBlood.mg.Mar3.Pooled.B3_1493561	uncultured organism	RockBlood.mg.Mar3.Pooled.B3_1493561	03-March-2013	United States of America	Aedes aegypti	Mosquito Midgut	SAMN07222799
GD.SMS.RockBlood.mg.Mar3.Pooled.B3_1494152	uncultured organism	RockBlood.mg.Mar3.Pooled.B3_1494152	03-March-2013	United States of America	Aedes aegypti	Mosquito Midgut	SAMN07222799
GD.SMS.RockBlood.mg.Mar3.Pooled.B3_1495037	uncultured organism	RockBlood.mg.Mar3.Pooled.B3_1495037	03-March-2013	United States of America	Aedes aegypti	Mosquito Midgut	SAMN07222799
GD.SMS.RockBlood.mg.Mar3.Pooled.B3_1495548	uncultured organism	RockBlood.mg.Mar3.Pooled.B3_1495548	03-March-2013	United States of America	Aedes aegypti	Mosquito Midgut	SAMN07222799
GD.SMS.RockBlood.mg.Mar3.Pooled.B3_1496279	uncultured organism	RockBlood.mg.Mar3.Pooled.B3_1496279	03-March-2013	United States of America	Aedes aegypti	Mosquito Midgut	SAMN07222799
GD.SMS.RockBlood.mg.Mar3.Pooled.B3_1497048	uncultured organism	RockBlood.mg.Mar3.Pooled.B3_1497048	03-March-2013	United States of America	Aedes aegypti	Mosquito Midgut	SAMN07222799
GD.SMS.RockBlood.mg.Mar3.Pooled.B3_1498663	uncultured organism	RockBlood.mg.Mar3.Pooled.B3_1498663	03-March-2013	United States of America	Aedes aegypti	Mosquito Midgut	SAMN07222799
GD.SMS.RockBlood.mg.Mar3.Pooled.B3_1500578	uncultured organism	RockBlood.mg.Mar3.Pooled.B3_1500578	03-March-2013	United States of America	Aedes aegypti	Mosquito Midgut	SAMN07222799
GD.SMS.RockBlood.mg.Mar3.Pooled.B3_1501132	uncultured organism	RockBlood.mg.Mar3.Pooled.B3_1501132	03-March-2013	United States of America	Aedes aegypti	Mosquito Midgut	SAMN07222799
GD.SMS.RockBlood.mg.Mar3.Pooled.B3_1501718	uncultured organism	RockBlood.mg.Mar3.Pooled.B3_1501718	03-March-2013	United States of America	Aedes aegypti	Mosquito Midgut	SAMN07222799
GD.SMS.RockBlood.mg.Mar3.Pooled.B3_1502099	uncultured organism	RockBlood.mg.Mar3.Pooled.B3_1502099	03-March-2013	United States of America	Aedes aegypti	Mosquito Midgut	SAMN07222799
GD.SMS.RockBlood.mg.Mar3.Pooled.B3_1504051	uncultured organism	RockBlood.mg.Mar3.Pooled.B3_1504051	03-March-2013	United States of America	Aedes aegypti	Mosquito Midgut	SAMN07222799
GD.SMS.RockBlood.mg.Mar3.Pooled.B3_1504904	uncultured organism	RockBlood.mg.Mar3.Pooled.B3_1504904	03-March-2013	United States of America	Aedes aegypti	Mosquito Midgut	SAMN07222799
GD.SMS.RockBlood.mg.Mar3.Pooled.B3_1506289	uncultured organism	RockBlood.mg.Mar3.Pooled.B3_1506289	03-March-2013	United States of America	Aedes aegypti	Mosquito Midgut	SAMN07222799
GD.SMS.RockBlood.mg.Mar3.Pooled.B3_1506474	uncultured organism	RockBlood.mg.Mar3.Pooled.B3_1506474	03-March-2013	United States of America	Aedes aegypti	Mosquito Midgut	SAMN07222799
GD.SMS.RockBlood.mg.Mar3.Pooled.B3_1506664	uncultured organism	RockBlood.mg.Mar3.Pooled.B3_1506664	03-March-2013	United States of America	Aedes aegypti	Mosquito Midgut	SAMN07222799
GD.SMS.RockBlood.mg.Mar3.Pooled.B3_1507388	uncultured organism	RockBlood.mg.Mar3.Pooled.B3_1507388	03-March-2013	United States of America	Aedes aegypti	Mosquito Midgut	SAMN07222799
GD.SMS.RockBlood.mg.Mar3.Pooled.B3_1507978	uncultured organism	RockBlood.mg.Mar3.Pooled.B3_1507978	03-March-2013	United States of America	Aedes aegypti	Mosquito Midgut	SAMN07222799
GD.SMS.RockBlood.mg.Mar3.Pooled.B3_1508400	uncultured organism	RockBlood.mg.Mar3.Pooled.B3_1508400	03-March-2013	United States of America	Aedes aegypti	Mosquito Midgut	SAMN07222799
GD.SMS.RockBlood.mg.Mar3.Pooled.B3_1514220	uncultured organism	RockBlood.mg.Mar3.Pooled.B3_1514220	03-March-2013	United States of America	Aedes aegypti	Mosquito Midgut	SAMN07222799
GD.SMS.RockBlood.mg.Mar3.Pooled.B3_1514569	uncultured organism	RockBlood.mg.Mar3.Pooled.B3_1514569	03-March-2013	United States of America	Aedes aegypti	Mosquito Midgut	SAMN07222799
GD.SMS.RockBlood.mg.Mar3.Pooled.B3_1514705	uncultured organism	RockBlood.mg.Mar3.Pooled.B3_1514705	03-March-2013	United States of America	Aedes aegypti	Mosquito Midgut	SAMN07222799
GD.SMS.RockBlood.mg.Mar3.Pooled.B3_1515663	uncultured organism	RockBlood.mg.Mar3.Pooled.B3_1515663	03-March-2013	United States of America	Aedes aegypti	Mosquito Midgut	SAMN07222799
GD.SMS.RockBlood.mg.Mar3.Pooled.B3_1516570	uncultured organism	RockBlood.mg.Mar3.Pooled.B3_1516570	03-March-2013	United States of America	Aedes aegypti	Mosquito Midgut	SAMN07222799
GD.SMS.RockBlood.mg.Mar3.Pooled.B3_1521101	uncultured organism	RockBlood.mg.Mar3.Pooled.B3_1521101	03-March-2013	United States of America	Aedes aegypti	Mosquito Midgut	SAMN07222799
GD.SMS.RockBlood.mg.Mar3.Pooled.B3_1521806	uncultured organism	RockBlood.mg.Mar3.Pooled.B3_1521806	03-March-2013	United States of America	Aedes aegypti	Mosquito Midgut	SAMN07222799
GD.SMS.RockBlood.mg.Mar3.Pooled.B3_1522635	uncultured organism	RockBlood.mg.Mar3.Pooled.B3_1522635	03-March-2013	United States of America	Aedes aegypti	Mosquito Midgut	SAMN07222799
GD.SMS.RockBlood.mg.Mar3.Pooled.B3_1522788	uncultured organism	RockBlood.mg.Mar3.Pooled.B3_1522788	03-March-2013	United States of America	Aedes aegypti	Mosquito Midgut	SAMN07222799
GD.SMS.RockBlood.mg.Mar3.Pooled.B3_1523988	uncultured organism	RockBlood.mg.Mar3.Pooled.B3_1523988	03-March-2013	United States of America	Aedes aegypti	Mosquito Midgut	SAMN07222799
GD.SMS.RockBlood.mg.Mar3.Pooled.B3_1525066	uncultured organism	RockBlood.mg.Mar3.Pooled.B3_1525066	03-March-2013	United States of America	Aedes aegypti	Mosquito Midgut	SAMN07222799
GD.SMS.RockBlood.mg.Mar3.Pooled.B3_1526769	uncultured organism	RockBlood.mg.Mar3.Pooled.B3_1526769	03-March-2013	United States of America	Aedes aegypti	Mosquito Midgut	SAMN07222799
GD.SMS.RockBlood.mg.Mar3.Pooled.B3_1527985	uncultured organism	RockBlood.mg.Mar3.Pooled.B3_1527985	03-March-2013	United States of America	Aedes aegypti	Mosquito Midgut	SAMN07222799
GD.SMS.RockBlood.mg.Mar3.Pooled.B3_1529840	uncultured organism	RockBlood.mg.Mar3.Pooled.B3_1529840	03-March-2013	United States of America	Aedes aegypti	Mosquito Midgut	SAMN07222799
GD.SMS.RockBlood.mg.Mar3.Pooled.B3_1531687	uncultured organism	RockBlood.mg.Mar3.Pooled.B3_1531687	03-March-2013	United States of America	Aedes aegypti	Mosquito Midgut	SAMN07222799
GD.SMS.RockBlood.mg.Mar3.Pooled.B3_1533883	uncultured organism	RockBlood.mg.Mar3.Pooled.B3_1533883	03-March-2013	United States of America	Aedes aegypti	Mosquito Midgut	SAMN07222799
GD.SMS.RockBlood.mg.Mar3.Pooled.B3_1534698	uncultured organism	RockBlood.mg.Mar3.Pooled.B3_1534698	03-March-2013	United States of America	Aedes aegypti	Mosquito Midgut	SAMN07222799
GD.SMS.RockBlood.mg.Mar3.Pooled.B3_1534920	uncultured organism	RockBlood.mg.Mar3.Pooled.B3_1534920	03-March-2013	United States of America	Aedes aegypti	Mosquito Midgut	SAMN07222799
GD.SMS.RockBlood.mg.Mar3.Pooled.B3_1539825	uncultured organism	RockBlood.mg.Mar3.Pooled.B3_1539825	03-March-2013	United States of America	Aedes aegypti	Mosquito Midgut	SAMN07222799
GD.SMS.RockBlood.mg.Mar3.Pooled.B3_1540239	uncultured organism	RockBlood.mg.Mar3.Pooled.B3_1540239	03-March-2013	United States of America	Aedes aegypti	Mosquito Midgut	SAMN07222799
GD.SMS.RockBlood.mg.Mar3.Pooled.B3_1540769	uncultured organism	RockBlood.mg.Mar3.Pooled.B3_1540769	03-March-2013	United States of America	Aedes aegypti	Mosquito Midgut	SAMN07222799
GD.SMS.RockBlood.mg.Mar3.Pooled.B3_1541938	uncultured organism	RockBlood.mg.Mar3.Pooled.B3_1541938	03-March-2013	United States of America	Aedes aegypti	Mosquito Midgut	SAMN07222799
GD.SMS.RockBlood.mg.Mar3.Pooled.B3_1542379	uncultured organism	RockBlood.mg.Mar3.Pooled.B3_1542379	03-March-2013	United States of America	Aedes aegypti	Mosquito Midgut	SAMN07222799
GD.SMS.RockBlood.mg.Mar3.Pooled.B3_1542504	uncultured organism	RockBlood.mg.Mar3.Pooled.B3_1542504	03-March-2013	United States of America	Aedes aegypti	Mosquito Midgut	SAMN07222799
GD.SMS.RockBlood.mg.Mar3.Pooled.B3_1544787	uncultured organism	RockBlood.mg.Mar3.Pooled.B3_1544787	03-March-2013	United States of America	Aedes aegypti	Mosquito Midgut	SAMN07222799
GD.SMS.RockBlood.mg.Mar3.Pooled.B3_1545701	uncultured organism	RockBlood.mg.Mar3.Pooled.B3_1545701	03-March-2013	United States of America	Aedes aegypti	Mosquito Midgut	SAMN07222799
GD.SMS.RockBlood.mg.Mar3.Pooled.B3_1550482	uncultured organism	RockBlood.mg.Mar3.Pooled.B3_1550482	03-March-2013	United States of America	Aedes aegypti	Mosquito Midgut	SAMN07222799
GD.SMS.RockBlood.mg.Mar3.Pooled.B3_1552201	uncultured organism	RockBlood.mg.Mar3.Pooled.B3_1552201	03-March-2013	United States of America	Aedes aegypti	Mosquito Midgut	SAMN07222799
GD.SMS.RockBlood.mg.Mar3.Pooled.B3_1552934	uncultured organism	RockBlood.mg.Mar3.Pooled.B3_1552934	03-March-2013	United States of America	Aedes aegypti	Mosquito Midgut	SAMN07222799
GD.SMS.RockBlood.mg.Mar3.Pooled.B3_1555291	uncultured organism	RockBlood.mg.Mar3.Pooled.B3_1555291	03-March-2013	United States of America	Aedes aegypti	Mosquito Midgut	SAMN07222799
GD.SMS.RockBlood.mg.Mar3.Pooled.B3_1557998	uncultured organism	RockBlood.mg.Mar3.Pooled.B3_1557998	03-March-2013	United States of America	Aedes aegypti	Mosquito Midgut	SAMN07222799
GD.SMS.RockBlood.mg.Mar3.Pooled.B3_1559346	uncultured organism	RockBlood.mg.Mar3.Pooled.B3_1559346	03-March-2013	United States of America	Aedes aegypti	Mosquito Midgut	SAMN07222799
GD.SMS.RockBlood.mg.Mar3.Pooled.B3_1559439	uncultured organism	RockBlood.mg.Mar3.Pooled.B3_1559439	03-March-2013	United States of America	Aedes aegypti	Mosquito Midgut	SAMN07222799
GD.SMS.RockBlood.mg.Mar3.Pooled.B3_1561169	uncultured organism	RockBlood.mg.Mar3.Pooled.B3_1561169	03-March-2013	United States of America	Aedes aegypti	Mosquito Midgut	SAMN07222799
GD.SMS.RockBlood.mg.Mar3.Pooled.B3_1562569	uncultured organism	RockBlood.mg.Mar3.Pooled.B3_1562569	03-March-2013	United States of America	Aedes aegypti	Mosquito Midgut	SAMN07222799
GD.SMS.RockBlood.mg.Mar3.Pooled.B3_1563435	uncultured organism	RockBlood.mg.Mar3.Pooled.B3_1563435	03-March-2013	United States of America	Aedes aegypti	Mosquito Midgut	SAMN07222799
GD.SMS.RockBlood.mg.Mar3.Pooled.B3_1564680	uncultured organism	RockBlood.mg.Mar3.Pooled.B3_1564680	03-March-2013	United States of America	Aedes aegypti	Mosquito Midgut	SAMN07222799
GD.SMS.RockBlood.mg.Mar3.Pooled.B3_1565362	uncultured organism	RockBlood.mg.Mar3.Pooled.B3_1565362	03-March-2013	United States of America	Aedes aegypti	Mosquito Midgut	SAMN07222799
GD.SMS.RockBlood.mg.Mar3.Pooled.B3_1568503	uncultured organism	RockBlood.mg.Mar3.Pooled.B3_1568503	03-March-2013	United States of America	Aedes aegypti	Mosquito Midgut	SAMN07222799
GD.SMS.RockBlood.mg.Mar3.Pooled.B3_1571189	uncultured organism	RockBlood.mg.Mar3.Pooled.B3_1571189	03-March-2013	United States of America	Aedes aegypti	Mosquito Midgut	SAMN07222799
GD.SMS.RockBlood.mg.Mar3.Pooled.B3_1571405	uncultured organism	RockBlood.mg.Mar3.Pooled.B3_1571405	03-March-2013	United States of America	Aedes aegypti	Mosquito Midgut	SAMN07222799
GD.SMS.RockBlood.mg.Mar3.Pooled.B3_1572087	uncultured organism	RockBlood.mg.Mar3.Pooled.B3_1572087	03-March-2013	United States of America	Aedes aegypti	Mosquito Midgut	SAMN07222799
GD.SMS.RockBlood.mg.Mar3.Pooled.B3_1572536	uncultured organism	RockBlood.mg.Mar3.Pooled.B3_1572536	03-March-2013	United States of America	Aedes aegypti	Mosquito Midgut	SAMN07222799
GD.SMS.RockBlood.mg.Mar3.Pooled.B3_1573242	uncultured organism	RockBlood.mg.Mar3.Pooled.B3_1573242	03-March-2013	United States of America	Aedes aegypti	Mosquito Midgut	SAMN07222799
GD.SMS.RockBlood.mg.Mar3.Pooled.B3_1573448	uncultured organism	RockBlood.mg.Mar3.Pooled.B3_1573448	03-March-2013	United States of America	Aedes aegypti	Mosquito Midgut	SAMN07222799
GD.SMS.RockBlood.mg.Mar3.Pooled.B3_1575097	uncultured organism	RockBlood.mg.Mar3.Pooled.B3_1575097	03-March-2013	United States of America	Aedes aegypti	Mosquito Midgut	SAMN07222799
GD.SMS.RockBlood.mg.Mar3.Pooled.B3_1575340	uncultured organism	RockBlood.mg.Mar3.Pooled.B3_1575340	03-March-2013	United States of America	Aedes aegypti	Mosquito Midgut	SAMN07222799
GD.SMS.RockBlood.mg.Mar3.Pooled.B3_1575874	uncultured organism	RockBlood.mg.Mar3.Pooled.B3_1575874	03-March-2013	United States of America	Aedes aegypti	Mosquito Midgut	SAMN07222799
GD.SMS.RockBlood.mg.Mar3.Pooled.B3_1577053	uncultured organism	RockBlood.mg.Mar3.Pooled.B3_1577053	03-March-2013	United States of America	Aedes aegypti	Mosquito Midgut	SAMN07222799
GD.SMS.RockBlood.mg.Mar3.Pooled.B3_1578184	uncultured organism	RockBlood.mg.Mar3.Pooled.B3_1578184	03-March-2013	United States of America	Aedes aegypti	Mosquito Midgut	SAMN07222799
GD.SMS.RockBlood.mg.Mar3.Pooled.B3_1578192	uncultured organism	RockBlood.mg.Mar3.Pooled.B3_1578192	03-March-2013	United States of America	Aedes aegypti	Mosquito Midgut	SAMN07222799
GD.SMS.RockBlood.mg.Mar3.Pooled.B3_1579614	uncultured organism	RockBlood.mg.Mar3.Pooled.B3_1579614	03-March-2013	United States of America	Aedes aegypti	Mosquito Midgut	SAMN07222799
GD.SMS.RockBlood.mg.Mar3.Pooled.B3_1581394	uncultured organism	RockBlood.mg.Mar3.Pooled.B3_1581394	03-March-2013	United States of America	Aedes aegypti	Mosquito Midgut	SAMN07222799
GD.SMS.RockBlood.mg.Mar3.Pooled.B3_1582107	uncultured organism	RockBlood.mg.Mar3.Pooled.B3_1582107	03-March-2013	United States of America	Aedes aegypti	Mosquito Midgut	SAMN07222799
GD.SMS.RockBlood.mg.Mar3.Pooled.B3_1586628	uncultured organism	RockBlood.mg.Mar3.Pooled.B3_1586628	03-March-2013	United States of America	Aedes aegypti	Mosquito Midgut	SAMN07222799
GD.SMS.RockBlood.mg.Mar3.Pooled.B3_1589984	uncultured organism	RockBlood.mg.Mar3.Pooled.B3_1589984	03-March-2013	United States of America	Aedes aegypti	Mosquito Midgut	SAMN07222799
GD.SMS.RockBlood.mg.Mar3.Pooled.B3_1591219	uncultured organism	RockBlood.mg.Mar3.Pooled.B3_1591219	03-March-2013	United States of America	Aedes aegypti	Mosquito Midgut	SAMN07222799
GD.SMS.RockBlood.mg.Mar3.Pooled.B3_1591272	uncultured organism	RockBlood.mg.Mar3.Pooled.B3_1591272	03-March-2013	United States of America	Aedes aegypti	Mosquito Midgut	SAMN07222799
GD.SMS.RockBlood.mg.Mar3.Pooled.B3_1592137	uncultured organism	RockBlood.mg.Mar3.Pooled.B3_1592137	03-March-2013	United States of America	Aedes aegypti	Mosquito Midgut	SAMN07222799
GD.SMS.RockBlood.mg.Mar3.Pooled.B3_1593971	uncultured organism	RockBlood.mg.Mar3.Pooled.B3_1593971	03-March-2013	United States of America	Aedes aegypti	Mosquito Midgut	SAMN07222799
GD.SMS.RockBlood.mg.Mar3.Pooled.B3_1596055	uncultured organism	RockBlood.mg.Mar3.Pooled.B3_1596055	03-March-2013	United States of America	Aedes aegypti	Mosquito Midgut	SAMN07222799
GD.SMS.RockBlood.mg.Mar3.Pooled.B3_1596229	uncultured organism	RockBlood.mg.Mar3.Pooled.B3_1596229	03-March-2013	United States of America	Aedes aegypti	Mosquito Midgut	SAMN07222799
GD.SMS.RockBlood.mg.Mar3.Pooled.B3_1596622	uncultured organism	RockBlood.mg.Mar3.Pooled.B3_1596622	03-March-2013	United States of America	Aedes aegypti	Mosquito Midgut	SAMN07222799
GD.SMS.RockBlood.mg.Mar3.Pooled.B3_1596630	uncultured organism	RockBlood.mg.Mar3.Pooled.B3_1596630	03-March-2013	United States of America	Aedes aegypti	Mosquito Midgut	SAMN07222799
GD.SMS.RockBlood.mg.Mar3.Pooled.B3_1597933	uncultured organism	RockBlood.mg.Mar3.Pooled.B3_1597933	03-March-2013	United States of America	Aedes aegypti	Mosquito Midgut	SAMN07222799
GD.SMS.RockBlood.mg.Mar3.Pooled.B3_1599374	uncultured organism	RockBlood.mg.Mar3.Pooled.B3_1599374	03-March-2013	United States of America	Aedes aegypti	Mosquito Midgut	SAMN07222799
GD.SMS.RockBlood.mg.Mar3.Pooled.B3_1599471	uncultured organism	RockBlood.mg.Mar3.Pooled.B3_1599471	03-March-2013	United States of America	Aedes aegypti	Mosquito Midgut	SAMN07222799
GD.SMS.RockBlood.mg.Mar3.Pooled.B3_1600073	uncultured organism	RockBlood.mg.Mar3.Pooled.B3_1600073	03-March-2013	United States of America	Aedes aegypti	Mosquito Midgut	SAMN07222799
GD.SMS.RockBlood.mg.Mar3.Pooled.B3_1601259	uncultured organism	RockBlood.mg.Mar3.Pooled.B3_1601259	03-March-2013	United States of America	Aedes aegypti	Mosquito Midgut	SAMN07222799
GD.SMS.RockBlood.mg.Mar3.Pooled.B3_1601715	uncultured organism	RockBlood.mg.Mar3.Pooled.B3_1601715	03-March-2013	United States of America	Aedes aegypti	Mosquito Midgut	SAMN07222799
GD.SMS.RockBlood.mg.Mar3.Pooled.B3_1602915	uncultured organism	RockBlood.mg.Mar3.Pooled.B3_1602915	03-March-2013	United States of America	Aedes aegypti	Mosquito Midgut	SAMN07222799
GD.SMS.RockBlood.mg.Mar3.Pooled.B3_1603798	uncultured organism	RockBlood.mg.Mar3.Pooled.B3_1603798	03-March-2013	United States of America	Aedes aegypti	Mosquito Midgut	SAMN07222799
GD.SMS.RockBlood.mg.Mar3.Pooled.B3_1603981	uncultured organism	RockBlood.mg.Mar3.Pooled.B3_1603981	03-March-2013	United States of America	Aedes aegypti	Mosquito Midgut	SAMN07222799
GD.SMS.RockBlood.mg.Mar3.Pooled.B3_1607406	uncultured organism	RockBlood.mg.Mar3.Pooled.B3_1607406	03-March-2013	United States of America	Aedes aegypti	Mosquito Midgut	SAMN07222799
GD.SMS.RockBlood.mg.Mar3.Pooled.B3_1608214	uncultured organism	RockBlood.mg.Mar3.Pooled.B3_1608214	03-March-2013	United States of America	Aedes aegypti	Mosquito Midgut	SAMN07222799
GD.SMS.RockBlood.mg.Mar3.Pooled.B3_1608873	uncultured organism	RockBlood.mg.Mar3.Pooled.B3_1608873	03-March-2013	United States of America	Aedes aegypti	Mosquito Midgut	SAMN07222799
GD.SMS.RockBlood.mg.Mar3.Pooled.B3_1612317	uncultured organism	RockBlood.mg.Mar3.Pooled.B3_1612317	03-March-2013	United States of America	Aedes aegypti	Mosquito Midgut	SAMN07222799
GD.SMS.RockBlood.mg.Mar3.Pooled.B3_1613104	uncultured organism	RockBlood.mg.Mar3.Pooled.B3_1613104	03-March-2013	United States of America	Aedes aegypti	Mosquito Midgut	SAMN07222799
GD.SMS.RockBlood.mg.Mar3.Pooled.B3_1615170	uncultured organism	RockBlood.mg.Mar3.Pooled.B3_1615170	03-March-2013	United States of America	Aedes aegypti	Mosquito Midgut	SAMN07222799
GD.SMS.RockBlood.mg.Mar3.Pooled.B3_1615173	uncultured organism	RockBlood.mg.Mar3.Pooled.B3_1615173	03-March-2013	United States of America	Aedes aegypti	Mosquito Midgut	SAMN07222799
GD.SMS.RockBlood.mg.Mar3.Pooled.B3_1615262	uncultured organism	RockBlood.mg.Mar3.Pooled.B3_1615262	03-March-2013	United States of America	Aedes aegypti	Mosquito Midgut	SAMN07222799
GD.SMS.RockBlood.mg.Mar3.Pooled.B3_1616355	uncultured organism	RockBlood.mg.Mar3.Pooled.B3_1616355	03-March-2013	United States of America	Aedes aegypti	Mosquito Midgut	SAMN07222799
GD.SMS.RockBlood.mg.Mar3.Pooled.B3_1616468	uncultured organism	RockBlood.mg.Mar3.Pooled.B3_1616468	03-March-2013	United States of America	Aedes aegypti	Mosquito Midgut	SAMN07222799
GD.SMS.RockBlood.mg.Mar3.Pooled.B3_1621407	uncultured organism	RockBlood.mg.Mar3.Pooled.B3_1621407	03-March-2013	United States of America	Aedes aegypti	Mosquito Midgut	SAMN07222799
GD.SMS.RockBlood.mg.Mar3.Pooled.B3_1622824	uncultured organism	RockBlood.mg.Mar3.Pooled.B3_1622824	03-March-2013	United States of America	Aedes aegypti	Mosquito Midgut	SAMN07222799
GD.SMS.RockBlood.mg.Mar3.Pooled.B3_1626103	uncultured organism	RockBlood.mg.Mar3.Pooled.B3_1626103	03-March-2013	United States of America	Aedes aegypti	Mosquito Midgut	SAMN07222799
GD.SMS.RockBlood.mg.Mar3.Pooled.B3_1627435	uncultured organism	RockBlood.mg.Mar3.Pooled.B3_1627435	03-March-2013	United States of America	Aedes aegypti	Mosquito Midgut	SAMN07222799
GD.SMS.RockBlood.mg.Mar3.Pooled.B3_1627443	uncultured organism	RockBlood.mg.Mar3.Pooled.B3_1627443	03-March-2013	United States of America	Aedes aegypti	Mosquito Midgut	SAMN07222799
GD.SMS.RockBlood.mg.Mar3.Pooled.B3_1627913	uncultured organism	RockBlood.mg.Mar3.Pooled.B3_1627913	03-March-2013	United States of America	Aedes aegypti	Mosquito Midgut	SAMN07222799
GD.SMS.RockBlood.mg.Mar3.Pooled.B3_1629229	uncultured organism	RockBlood.mg.Mar3.Pooled.B3_1629229	03-March-2013	United States of America	Aedes aegypti	Mosquito Midgut	SAMN07222799
GD.SMS.RockBlood.mg.Mar3.Pooled.B3_1629337	uncultured organism	RockBlood.mg.Mar3.Pooled.B3_1629337	03-March-2013	United States of America	Aedes aegypti	Mosquito Midgut	SAMN07222799
GD.SMS.RockBlood.mg.Mar3.Pooled.B3_1631292	uncultured organism	RockBlood.mg.Mar3.Pooled.B3_1631292	03-March-2013	United States of America	Aedes aegypti	Mosquito Midgut	SAMN07222799
GD.SMS.RockBlood.mg.Mar3.Pooled.B3_1631338	uncultured organism	RockBlood.mg.Mar3.Pooled.B3_1631338	03-March-2013	United States of America	Aedes aegypti	Mosquito Midgut	SAMN07222799
GD.SMS.RockBlood.mg.Mar3.Pooled.B3_1631751	uncultured organism	RockBlood.mg.Mar3.Pooled.B3_1631751	03-March-2013	United States of America	Aedes aegypti	Mosquito Midgut	SAMN07222799
GD.SMS.RockBlood.mg.Mar3.Pooled.B3_1634432	uncultured organism	RockBlood.mg.Mar3.Pooled.B3_1634432	03-March-2013	United States of America	Aedes aegypti	Mosquito Midgut	SAMN07222799
GD.SMS.RockBlood.mg.Mar3.Pooled.B3_1636248	uncultured organism	RockBlood.mg.Mar3.Pooled.B3_1636248	03-March-2013	United States of America	Aedes aegypti	Mosquito Midgut	SAMN07222799
GD.SMS.RockBlood.mg.Mar3.Pooled.B3_1637557	uncultured organism	RockBlood.mg.Mar3.Pooled.B3_1637557	03-March-2013	United States of America	Aedes aegypti	Mosquito Midgut	SAMN07222799
GD.SMS.RockBlood.mg.Mar3.Pooled.B3_1638442	uncultured organism	RockBlood.mg.Mar3.Pooled.B3_1638442	03-March-2013	United States of America	Aedes aegypti	Mosquito Midgut	SAMN07222799
GD.SMS.RockBlood.mg.Mar3.Pooled.B3_1639300	uncultured organism	RockBlood.mg.Mar3.Pooled.B3_1639300	03-March-2013	United States of America	Aedes aegypti	Mosquito Midgut	SAMN07222799
GD.SMS.RockBlood.mg.Mar3.Pooled.B3_1640304	uncultured organism	RockBlood.mg.Mar3.Pooled.B3_1640304	03-March-2013	United States of America	Aedes aegypti	Mosquito Midgut	SAMN07222799
GD.SMS.RockBlood.mg.Mar3.Pooled.B3_1640464	uncultured organism	RockBlood.mg.Mar3.Pooled.B3_1640464	03-March-2013	United States of America	Aedes aegypti	Mosquito Midgut	SAMN07222799
GD.SMS.RockBlood.mg.Mar3.Pooled.B3_1640843	uncultured organism	RockBlood.mg.Mar3.Pooled.B3_1640843	03-March-2013	United States of America	Aedes aegypti	Mosquito Midgut	SAMN07222799
GD.SMS.RockBlood.mg.Mar3.Pooled.B3_1641057	uncultured organism	RockBlood.mg.Mar3.Pooled.B3_1641057	03-March-2013	United States of America	Aedes aegypti	Mosquito Midgut	SAMN07222799
GD.SMS.RockBlood.mg.Mar3.Pooled.B3_1641772	uncultured organism	RockBlood.mg.Mar3.Pooled.B3_1641772	03-March-2013	United States of America	Aedes aegypti	Mosquito Midgut	SAMN07222799
GD.SMS.RockBlood.mg.Mar3.Pooled.B3_1643032	uncultured organism	RockBlood.mg.Mar3.Pooled.B3_1643032	03-March-2013	United States of America	Aedes aegypti	Mosquito Midgut	SAMN07222799
GD.SMS.RockBlood.mg.Mar3.Pooled.B3_1644631	uncultured organism	RockBlood.mg.Mar3.Pooled.B3_1644631	03-March-2013	United States of America	Aedes aegypti	Mosquito Midgut	SAMN07222799
GD.SMS.RockBlood.mg.Mar3.Pooled.B3_1645331	uncultured organism	RockBlood.mg.Mar3.Pooled.B3_1645331	03-March-2013	United States of America	Aedes aegypti	Mosquito Midgut	SAMN07222799
GD.SMS.RockBlood.mg.Mar3.Pooled.B3_1645480	uncultured organism	RockBlood.mg.Mar3.Pooled.B3_1645480	03-March-2013	United States of America	Aedes aegypti	Mosquito Midgut	SAMN07222799
GD.SMS.RockBlood.mg.Mar3.Pooled.B3_1646050	uncultured organism	RockBlood.mg.Mar3.Pooled.B3_1646050	03-March-2013	United States of America	Aedes aegypti	Mosquito Midgut	SAMN07222799
GD.SMS.RockBlood.mg.Mar3.Pooled.B3_1646194	uncultured organism	RockBlood.mg.Mar3.Pooled.B3_1646194	03-March-2013	United States of America	Aedes aegypti	Mosquito Midgut	SAMN07222799
GD.SMS.RockBlood.mg.Mar3.Pooled.B3_1647136	uncultured organism	RockBlood.mg.Mar3.Pooled.B3_1647136	03-March-2013	United States of America	Aedes aegypti	Mosquito Midgut	SAMN07222799
GD.SMS.RockBlood.mg.Mar3.Pooled.B3_1648021	uncultured organism	RockBlood.mg.Mar3.Pooled.B3_1648021	03-March-2013	United States of America	Aedes aegypti	Mosquito Midgut	SAMN07222799
GD.SMS.RockBlood.mg.Mar3.Pooled.B3_1649026	uncultured organism	RockBlood.mg.Mar3.Pooled.B3_1649026	03-March-2013	United States of America	Aedes aegypti	Mosquito Midgut	SAMN07222799
GD.SMS.RockBlood.mg.Mar3.Pooled.B3_1649620	uncultured organism	RockBlood.mg.Mar3.Pooled.B3_1649620	03-March-2013	United States of America	Aedes aegypti	Mosquito Midgut	SAMN07222799
GD.SMS.RockBlood.mg.Mar3.Pooled.B3_1649719	uncultured organism	RockBlood.mg.Mar3.Pooled.B3_1649719	03-March-2013	United States of America	Aedes aegypti	Mosquito Midgut	SAMN07222799
GD.SMS.RockBlood.mg.Mar3.Pooled.B3_1649852	uncultured organism	RockBlood.mg.Mar3.Pooled.B3_1649852	03-March-2013	United States of America	Aedes aegypti	Mosquito Midgut	SAMN07222799
GD.SMS.RockBlood.mg.Mar3.Pooled.B3_1650214	uncultured organism	RockBlood.mg.Mar3.Pooled.B3_1650214	03-March-2013	United States of America	Aedes aegypti	Mosquito Midgut	SAMN07222799
GD.SMS.RockBlood.mg.Mar3.Pooled.B3_1650629	uncultured organism	RockBlood.mg.Mar3.Pooled.B3_1650629	03-March-2013	United States of America	Aedes aegypti	Mosquito Midgut	SAMN07222799
GD.SMS.RockBlood.mg.Mar3.Pooled.B3_1650706	uncultured organism	RockBlood.mg.Mar3.Pooled.B3_1650706	03-March-2013	United States of America	Aedes aegypti	Mosquito Midgut	SAMN07222799
GD.SMS.RockBlood.mg.Mar3.Pooled.B3_1650966	uncultured organism	RockBlood.mg.Mar3.Pooled.B3_1650966	03-March-2013	United States of America	Aedes aegypti	Mosquito Midgut	SAMN07222799
GD.SMS.RockBlood.mg.Mar3.Pooled.B3_1651193	uncultured organism	RockBlood.mg.Mar3.Pooled.B3_1651193	03-March-2013	United States of America	Aedes aegypti	Mosquito Midgut	SAMN07222799
GD.SMS.RockBlood.mg.Mar3.Pooled.B3_1651812	uncultured organism	RockBlood.mg.Mar3.Pooled.B3_1651812	03-March-2013	United States of America	Aedes aegypti	Mosquito Midgut	SAMN07222799
GD.SMS.RockBlood.mg.Mar3.Pooled.B3_1654424	uncultured organism	RockBlood.mg.Mar3.Pooled.B3_1654424	03-March-2013	United States of America	Aedes aegypti	Mosquito Midgut	SAMN07222799
GD.SMS.RockBlood.mg.Mar3.Pooled.B3_1654817	uncultured organism	RockBlood.mg.Mar3.Pooled.B3_1654817	03-March-2013	United States of America	Aedes aegypti	Mosquito Midgut	SAMN07222799
GD.SMS.RockBlood.mg.Mar3.Pooled.B3_1655084	uncultured organism	RockBlood.mg.Mar3.Pooled.B3_1655084	03-March-2013	United States of America	Aedes aegypti	Mosquito Midgut	SAMN07222799
GD.SMS.RockBlood.mg.Mar3.Pooled.B3_1655482	uncultured organism	RockBlood.mg.Mar3.Pooled.B3_1655482	03-March-2013	United States of America	Aedes aegypti	Mosquito Midgut	SAMN07222799
GD.SMS.RockBlood.mg.Mar3.Pooled.B3_1656455	uncultured organism	RockBlood.mg.Mar3.Pooled.B3_1656455	03-March-2013	United States of America	Aedes aegypti	Mosquito Midgut	SAMN07222799
GD.SMS.RockBlood.mg.Mar3.Pooled.B3_1657377	uncultured organism	RockBlood.mg.Mar3.Pooled.B3_1657377	03-March-2013	United States of America	Aedes aegypti	Mosquito Midgut	SAMN07222799
GD.SMS.RockBlood.mg.Mar3.Pooled.B3_1659181	uncultured organism	RockBlood.mg.Mar3.Pooled.B3_1659181	03-March-2013	United States of America	Aedes aegypti	Mosquito Midgut	SAMN07222799
GD.SMS.RockBlood.mg.Mar3.Pooled.B3_1659562	uncultured organism	RockBlood.mg.Mar3.Pooled.B3_1659562	03-March-2013	United States of America	Aedes aegypti	Mosquito Midgut	SAMN07222799
GD.SMS.RockBlood.mg.Mar3.Pooled.B3_1660365	uncultured organism	RockBlood.mg.Mar3.Pooled.B3_1660365	03-March-2013	United States of America	Aedes aegypti	Mosquito Midgut	SAMN07222799
GD.SMS.RockBlood.mg.Mar3.Pooled.B3_1661204	uncultured organism	RockBlood.mg.Mar3.Pooled.B3_1661204	03-March-2013	United States of America	Aedes aegypti	Mosquito Midgut	SAMN07222799
GD.SMS.RockBlood.mg.Mar3.Pooled.B3_1661657	uncultured organism	RockBlood.mg.Mar3.Pooled.B3_1661657	03-March-2013	United States of America	Aedes aegypti	Mosquito Midgut	SAMN07222799
GD.SMS.RockBlood.mg.Mar3.Pooled.B3_1662635	uncultured organism	RockBlood.mg.Mar3.Pooled.B3_1662635	03-March-2013	United States of America	Aedes aegypti	Mosquito Midgut	SAMN07222799
GD.SMS.RockBlood.mg.Mar3.Pooled.B3_1662998	uncultured organism	RockBlood.mg.Mar3.Pooled.B3_1662998	03-March-2013	United States of America	Aedes aegypti	Mosquito Midgut	SAMN07222799
GD.SMS.RockBlood.mg.Mar3.Pooled.B3_1663316	uncultured organism	RockBlood.mg.Mar3.Pooled.B3_1663316	03-March-2013	United States of America	Aedes aegypti	Mosquito Midgut	SAMN07222799
GD.SMS.RockBlood.mg.Mar3.Pooled.B3_1664752	uncultured organism	RockBlood.mg.Mar3.Pooled.B3_1664752	03-March-2013	United States of America	Aedes aegypti	Mosquito Midgut	SAMN07222799
GD.SMS.RockBlood.mg.Mar3.Pooled.B3_1667764	uncultured organism	RockBlood.mg.Mar3.Pooled.B3_1667764	03-March-2013	United States of America	Aedes aegypti	Mosquito Midgut	SAMN07222799
GD.SMS.RockBlood.mg.Mar3.Pooled.B3_1670429	uncultured organism	RockBlood.mg.Mar3.Pooled.B3_1670429	03-March-2013	United States of America	Aedes aegypti	Mosquito Midgut	SAMN07222799
GD.SMS.RockBlood.mg.Mar3.Pooled.B3_1670561	uncultured organism	RockBlood.mg.Mar3.Pooled.B3_1670561	03-March-2013	United States of America	Aedes aegypti	Mosquito Midgut	SAMN07222799
GD.SMS.RockBlood.mg.Mar3.Pooled.B3_1671941	uncultured organism	RockBlood.mg.Mar3.Pooled.B3_1671941	03-March-2013	United States of America	Aedes aegypti	Mosquito Midgut	SAMN07222799
GD.SMS.RockBlood.mg.Mar3.Pooled.B3_1672268	uncultured organism	RockBlood.mg.Mar3.Pooled.B3_1672268	03-March-2013	United States of America	Aedes aegypti	Mosquito Midgut	SAMN07222799
GD.SMS.RockBlood.mg.Mar3.Pooled.B3_1672713	uncultured organism	RockBlood.mg.Mar3.Pooled.B3_1672713	03-March-2013	United States of America	Aedes aegypti	Mosquito Midgut	SAMN07222799
GD.SMS.RockBlood.mg.Mar3.Pooled.B3_1673395	uncultured organism	RockBlood.mg.Mar3.Pooled.B3_1673395	03-March-2013	United States of America	Aedes aegypti	Mosquito Midgut	SAMN07222799
GD.SMS.RockBlood.mg.Mar3.Pooled.B3_1674093	uncultured organism	RockBlood.mg.Mar3.Pooled.B3_1674093	03-March-2013	United States of America	Aedes aegypti	Mosquito Midgut	SAMN07222799
GD.SMS.RockBlood.mg.Mar3.Pooled.B3_1674603	uncultured organism	RockBlood.mg.Mar3.Pooled.B3_1674603	03-March-2013	United States of America	Aedes aegypti	Mosquito Midgut	SAMN07222799
GD.SMS.RockBlood.mg.Mar3.Pooled.B3_1674965	uncultured organism	RockBlood.mg.Mar3.Pooled.B3_1674965	03-March-2013	United States of America	Aedes aegypti	Mosquito Midgut	SAMN07222799
GD.SMS.RockBlood.mg.Mar3.Pooled.B3_1675038	uncultured organism	RockBlood.mg.Mar3.Pooled.B3_1675038	03-March-2013	United States of America	Aedes aegypti	Mosquito Midgut	SAMN07222799
GD.SMS.RockBlood.mg.Mar3.Pooled.B3_1676112	uncultured organism	RockBlood.mg.Mar3.Pooled.B3_1676112	03-March-2013	United States of America	Aedes aegypti	Mosquito Midgut	SAMN07222799
GD.SMS.RockBlood.mg.Mar3.Pooled.B3_1677142	uncultured organism	RockBlood.mg.Mar3.Pooled.B3_1677142	03-March-2013	United States of America	Aedes aegypti	Mosquito Midgut	SAMN07222799
GD.SMS.RockBlood.mg.Mar3.Pooled.B3_1679546	uncultured organism	RockBlood.mg.Mar3.Pooled.B3_1679546	03-March-2013	United States of America	Aedes aegypti	Mosquito Midgut	SAMN07222799
GD.SMS.RockBlood.mg.Mar3.Pooled.B3_1681054	uncultured organism	RockBlood.mg.Mar3.Pooled.B3_1681054	03-March-2013	United States of America	Aedes aegypti	Mosquito Midgut	SAMN07222799
GD.SMS.RockBlood.mg.Mar3.Pooled.B3_1681695	uncultured organism	RockBlood.mg.Mar3.Pooled.B3_1681695	03-March-2013	United States of America	Aedes aegypti	Mosquito Midgut	SAMN07222799
GD.SMS.RockBlood.mg.Mar3.Pooled.B3_1682232	uncultured organism	RockBlood.mg.Mar3.Pooled.B3_1682232	03-March-2013	United States of America	Aedes aegypti	Mosquito Midgut	SAMN07222799
GD.SMS.RockBlood.mg.Mar3.Pooled.B3_1682520	uncultured organism	RockBlood.mg.Mar3.Pooled.B3_1682520	03-March-2013	United States of America	Aedes aegypti	Mosquito Midgut	SAMN07222799
GD.SMS.RockBlood.mg.Mar3.Pooled.B3_1682827	uncultured organism	RockBlood.mg.Mar3.Pooled.B3_1682827	03-March-2013	United States of America	Aedes aegypti	Mosquito Midgut	SAMN07222799
GD.SMS.RockBlood.mg.Mar3.Pooled.B3_1683475	uncultured organism	RockBlood.mg.Mar3.Pooled.B3_1683475	03-March-2013	United States of America	Aedes aegypti	Mosquito Midgut	SAMN07222799
GD.SMS.RockBlood.mg.Mar3.Pooled.B3_1687364	uncultured organism	RockBlood.mg.Mar3.Pooled.B3_1687364	03-March-2013	United States of America	Aedes aegypti	Mosquito Midgut	SAMN07222799
GD.SMS.RockBlood.mg.Mar3.Pooled.B3_1687477	uncultured organism	RockBlood.mg.Mar3.Pooled.B3_1687477	03-March-2013	United States of America	Aedes aegypti	Mosquito Midgut	SAMN07222799
GD.SMS.RockBlood.mg.Mar3.Pooled.B3_1687672	uncultured organism	RockBlood.mg.Mar3.Pooled.B3_1687672	03-March-2013	United States of America	Aedes aegypti	Mosquito Midgut	SAMN07222799
GD.SMS.RockBlood.mg.Mar3.Pooled.B3_1687884	uncultured organism	RockBlood.mg.Mar3.Pooled.B3_1687884	03-March-2013	United States of America	Aedes aegypti	Mosquito Midgut	SAMN07222799
GD.SMS.RockBlood.mg.Mar3.Pooled.B3_1688051	uncultured organism	RockBlood.mg.Mar3.Pooled.B3_1688051	03-March-2013	United States of America	Aedes aegypti	Mosquito Midgut	SAMN07222799
GD.SMS.RockBlood.mg.Mar3.Pooled.B3_1689050	uncultured organism	RockBlood.mg.Mar3.Pooled.B3_1689050	03-March-2013	United States of America	Aedes aegypti	Mosquito Midgut	SAMN07222799
GD.SMS.RockBlood.mg.Mar3.Pooled.B3_1690676	uncultured organism	RockBlood.mg.Mar3.Pooled.B3_1690676	03-March-2013	United States of America	Aedes aegypti	Mosquito Midgut	SAMN07222799
GD.SMS.RockBlood.mg.Mar3.Pooled.B3_1691339	uncultured organism	RockBlood.mg.Mar3.Pooled.B3_1691339	03-March-2013	United States of America	Aedes aegypti	Mosquito Midgut	SAMN07222799
GD.SMS.RockBlood.mg.Mar3.Pooled.B3_1691774	uncultured organism	RockBlood.mg.Mar3.Pooled.B3_1691774	03-March-2013	United States of America	Aedes aegypti	Mosquito Midgut	SAMN07222799
GD.SMS.RockBlood.mg.Mar3.Pooled.B3_1692577	uncultured organism	RockBlood.mg.Mar3.Pooled.B3_1692577	03-March-2013	United States of America	Aedes aegypti	Mosquito Midgut	SAMN07222799
GD.SMS.RockBlood.mg.Mar3.Pooled.B3_1694444	uncultured organism	RockBlood.mg.Mar3.Pooled.B3_1694444	03-March-2013	United States of America	Aedes aegypti	Mosquito Midgut	SAMN07222799
GD.SMS.RockBlood.mg.Mar3.Pooled.B3_1694939	uncultured organism	RockBlood.mg.Mar3.Pooled.B3_1694939	03-March-2013	United States of America	Aedes aegypti	Mosquito Midgut	SAMN07222799
GD.SMS.RockBlood.mg.Mar3.Pooled.B3_1695445	uncultured organism	RockBlood.mg.Mar3.Pooled.B3_1695445	03-March-2013	United States of America	Aedes aegypti	Mosquito Midgut	SAMN07222799
GD.SMS.RockBlood.mg.Mar3.Pooled.B3_1697728	uncultured organism	RockBlood.mg.Mar3.Pooled.B3_1697728	03-March-2013	United States of America	Aedes aegypti	Mosquito Midgut	SAMN07222799
GD.SMS.RockBlood.mg.Mar3.Pooled.B3_1698791	uncultured organism	RockBlood.mg.Mar3.Pooled.B3_1698791	03-March-2013	United States of America	Aedes aegypti	Mosquito Midgut	SAMN07222799
GD.SMS.RockBlood.mg.Mar3.Pooled.B3_1699114	uncultured organism	RockBlood.mg.Mar3.Pooled.B3_1699114	03-March-2013	United States of America	Aedes aegypti	Mosquito Midgut	SAMN07222799
GD.SMS.RockBlood.mg.Mar3.Pooled.B3_1700311	uncultured organism	RockBlood.mg.Mar3.Pooled.B3_1700311	03-March-2013	United States of America	Aedes aegypti	Mosquito Midgut	SAMN07222799
GD.SMS.RockBlood.mg.Mar3.Pooled.B3_1705361	uncultured organism	RockBlood.mg.Mar3.Pooled.B3_1705361	03-March-2013	United States of America	Aedes aegypti	Mosquito Midgut	SAMN07222799
GD.SMS.RockBlood.mg.Mar3.Pooled.B3_1705416	uncultured organism	RockBlood.mg.Mar3.Pooled.B3_1705416	03-March-2013	United States of America	Aedes aegypti	Mosquito Midgut	SAMN07222799
GD.SMS.RockBlood.mg.Mar3.Pooled.B3_1705515	uncultured organism	RockBlood.mg.Mar3.Pooled.B3_1705515	03-March-2013	United States of America	Aedes aegypti	Mosquito Midgut	SAMN07222799
GD.SMS.RockBlood.mg.Mar3.Pooled.B3_1705886	uncultured organism	RockBlood.mg.Mar3.Pooled.B3_1705886	03-March-2013	United States of America	Aedes aegypti	Mosquito Midgut	SAMN07222799
GD.SMS.RockBlood.mg.Mar3.Pooled.B3_1705971	uncultured organism	RockBlood.mg.Mar3.Pooled.B3_1705971	03-March-2013	United States of America	Aedes aegypti	Mosquito Midgut	SAMN07222799
GD.SMS.RockBlood.mg.Mar3.Pooled.B3_1706573	uncultured organism	RockBlood.mg.Mar3.Pooled.B3_1706573	03-March-2013	United States of America	Aedes aegypti	Mosquito Midgut	SAMN07222799
GD.SMS.RockBlood.mg.Mar3.Pooled.B3_1706792	uncultured organism	RockBlood.mg.Mar3.Pooled.B3_1706792	03-March-2013	United States of America	Aedes aegypti	Mosquito Midgut	SAMN07222799
GD.SMS.RockBlood.mg.Mar3.Pooled.B3_1707038	uncultured organism	RockBlood.mg.Mar3.Pooled.B3_1707038	03-March-2013	United States of America	Aedes aegypti	Mosquito Midgut	SAMN07222799
GD.SMS.RockBlood.mg.Mar3.Pooled.B3_1707314	uncultured organism	RockBlood.mg.Mar3.Pooled.B3_1707314	03-March-2013	United States of America	Aedes aegypti	Mosquito Midgut	SAMN07222799
GD.SMS.RockBlood.mg.Mar3.Pooled.B3_1708296	uncultured organism	RockBlood.mg.Mar3.Pooled.B3_1708296	03-March-2013	United States of America	Aedes aegypti	Mosquito Midgut	SAMN07222799
GD.SMS.RockBlood.mg.Mar3.Pooled.B3_1709404	uncultured organism	RockBlood.mg.Mar3.Pooled.B3_1709404	03-March-2013	United States of America	Aedes aegypti	Mosquito Midgut	SAMN07222799
GD.SMS.RockBlood.mg.Mar3.Pooled.B3_1710178	uncultured organism	RockBlood.mg.Mar3.Pooled.B3_1710178	03-March-2013	United States of America	Aedes aegypti	Mosquito Midgut	SAMN07222799
GD.SMS.RockBlood.mg.Mar3.Pooled.B3_1711234	uncultured organism	RockBlood.mg.Mar3.Pooled.B3_1711234	03-March-2013	United States of America	Aedes aegypti	Mosquito Midgut	SAMN07222799
GD.SMS.RockBlood.mg.Mar3.Pooled.B3_1712569	uncultured organism	RockBlood.mg.Mar3.Pooled.B3_1712569	03-March-2013	United States of America	Aedes aegypti	Mosquito Midgut	SAMN07222799
GD.SMS.RockBlood.mg.Mar3.Pooled.B3_1712826	uncultured organism	RockBlood.mg.Mar3.Pooled.B3_1712826	03-March-2013	United States of America	Aedes aegypti	Mosquito Midgut	SAMN07222799
GD.SMS.RockBlood.mg.Mar3.Pooled.B3_1714155	uncultured organism	RockBlood.mg.Mar3.Pooled.B3_1714155	03-March-2013	United States of America	Aedes aegypti	Mosquito Midgut	SAMN07222799
GD.SMS.RockBlood.mg.Mar3.Pooled.B3_1714327	uncultured organism	RockBlood.mg.Mar3.Pooled.B3_1714327	03-March-2013	United States of America	Aedes aegypti	Mosquito Midgut	SAMN07222799
GD.SMS.RockBlood.mg.Mar3.Pooled.B3_1714602	uncultured organism	RockBlood.mg.Mar3.Pooled.B3_1714602	03-March-2013	United States of America	Aedes aegypti	Mosquito Midgut	SAMN07222799
GD.SMS.RockBlood.mg.Mar3.Pooled.B3_1715650	uncultured organism	RockBlood.mg.Mar3.Pooled.B3_1715650	03-March-2013	United States of America	Aedes aegypti	Mosquito Midgut	SAMN07222799
GD.SMS.RockBlood.mg.Mar3.Pooled.B3_1716113	uncultured organism	RockBlood.mg.Mar3.Pooled.B3_1716113	03-March-2013	United States of America	Aedes aegypti	Mosquito Midgut	SAMN07222799
GD.SMS.RockBlood.mg.Mar3.Pooled.B3_1717547	uncultured organism	RockBlood.mg.Mar3.Pooled.B3_1717547	03-March-2013	United States of America	Aedes aegypti	Mosquito Midgut	SAMN07222799
GD.SMS.RockBlood.mg.Mar3.Pooled.B3_1717919	uncultured organism	RockBlood.mg.Mar3.Pooled.B3_1717919	03-March-2013	United States of America	Aedes aegypti	Mosquito Midgut	SAMN07222799
GD.SMS.RockBlood.mg.Mar3.Pooled.B3_1718007	uncultured organism	RockBlood.mg.Mar3.Pooled.B3_1718007	03-March-2013	United States of America	Aedes aegypti	Mosquito Midgut	SAMN07222799
GD.SMS.RockBlood.mg.Mar3.Pooled.B3_1718044	uncultured organism	RockBlood.mg.Mar3.Pooled.B3_1718044	03-March-2013	United States of America	Aedes aegypti	Mosquito Midgut	SAMN07222799
GD.SMS.RockBlood.mg.Mar3.Pooled.B3_1718238	uncultured organism	RockBlood.mg.Mar3.Pooled.B3_1718238	03-March-2013	United States of America	Aedes aegypti	Mosquito Midgut	SAMN07222799
GD.SMS.RockBlood.mg.Mar3.Pooled.B3_1718709	uncultured organism	RockBlood.mg.Mar3.Pooled.B3_1718709	03-March-2013	United States of America	Aedes aegypti	Mosquito Midgut	SAMN07222799
GD.SMS.RockBlood.mg.Mar3.Pooled.B3_1721890	uncultured organism	RockBlood.mg.Mar3.Pooled.B3_1721890	03-March-2013	United States of America	Aedes aegypti	Mosquito Midgut	SAMN07222799
GD.SMS.RockBlood.mg.Mar3.Pooled.B3_1722275	uncultured organism	RockBlood.mg.Mar3.Pooled.B3_1722275	03-March-2013	United States of America	Aedes aegypti	Mosquito Midgut	SAMN07222799
GD.SMS.RockBlood.mg.Mar3.Pooled.B3_1725219	uncultured organism	RockBlood.mg.Mar3.Pooled.B3_1725219	03-March-2013	United States of America	Aedes aegypti	Mosquito Midgut	SAMN07222799
GD.SMS.RockBlood.mg.Mar3.Pooled.B3_1726738	uncultured organism	RockBlood.mg.Mar3.Pooled.B3_1726738	03-March-2013	United States of America	Aedes aegypti	Mosquito Midgut	SAMN07222799
GD.SMS.RockBlood.mg.Mar3.Pooled.B3_1727053	uncultured organism	RockBlood.mg.Mar3.Pooled.B3_1727053	03-March-2013	United States of America	Aedes aegypti	Mosquito Midgut	SAMN07222799
GD.SMS.RockBlood.mg.Mar3.Pooled.B3_1727323	uncultured organism	RockBlood.mg.Mar3.Pooled.B3_1727323	03-March-2013	United States of America	Aedes aegypti	Mosquito Midgut	SAMN07222799
GD.SMS.RockBlood.mg.Mar3.Pooled.B3_1728061	uncultured organism	RockBlood.mg.Mar3.Pooled.B3_1728061	03-March-2013	United States of America	Aedes aegypti	Mosquito Midgut	SAMN07222799
GD.SMS.RockBlood.mg.Mar3.Pooled.B3_1728116	uncultured organism	RockBlood.mg.Mar3.Pooled.B3_1728116	03-March-2013	United States of America	Aedes aegypti	Mosquito Midgut	SAMN07222799
GD.SMS.RockBlood.mg.Mar3.Pooled.B3_1729308	uncultured organism	RockBlood.mg.Mar3.Pooled.B3_1729308	03-March-2013	United States of America	Aedes aegypti	Mosquito Midgut	SAMN07222799
GD.SMS.RockBlood.mg.Mar3.Pooled.B3_1729525	uncultured organism	RockBlood.mg.Mar3.Pooled.B3_1729525	03-March-2013	United States of America	Aedes aegypti	Mosquito Midgut	SAMN07222799
GD.SMS.RockBlood.mg.Mar3.Pooled.B3_1731847	uncultured organism	RockBlood.mg.Mar3.Pooled.B3_1731847	03-March-2013	United States of America	Aedes aegypti	Mosquito Midgut	SAMN07222799
GD.SMS.RockBlood.mg.Mar3.Pooled.B3_1731859	uncultured organism	RockBlood.mg.Mar3.Pooled.B3_1731859	03-March-2013	United States of America	Aedes aegypti	Mosquito Midgut	SAMN07222799
GD.SMS.RockBlood.mg.Mar3.Pooled.B3_1733988	uncultured organism	RockBlood.mg.Mar3.Pooled.B3_1733988	03-March-2013	United States of America	Aedes aegypti	Mosquito Midgut	SAMN07222799
GD.SMS.RockBlood.mg.Mar3.Pooled.B3_1734237	uncultured organism	RockBlood.mg.Mar3.Pooled.B3_1734237	03-March-2013	United States of America	Aedes aegypti	Mosquito Midgut	SAMN07222799
GD.SMS.RockBlood.mg.Mar3.Pooled.B3_1735120	uncultured organism	RockBlood.mg.Mar3.Pooled.B3_1735120	03-March-2013	United States of America	Aedes aegypti	Mosquito Midgut	SAMN07222799
GD.SMS.RockBlood.mg.Mar3.Pooled.B3_1735353	uncultured organism	RockBlood.mg.Mar3.Pooled.B3_1735353	03-March-2013	United States of America	Aedes aegypti	Mosquito Midgut	SAMN07222799
GD.SMS.RockBlood.mg.Mar3.Pooled.B3_1735381	uncultured organism	RockBlood.mg.Mar3.Pooled.B3_1735381	03-March-2013	United States of America	Aedes aegypti	Mosquito Midgut	SAMN07222799
GD.SMS.RockBlood.mg.Mar3.Pooled.B3_1737184	uncultured organism	RockBlood.mg.Mar3.Pooled.B3_1737184	03-March-2013	United States of America	Aedes aegypti	Mosquito Midgut	SAMN07222799
GD.SMS.RockBlood.mg.Mar3.Pooled.B3_1739650	uncultured organism	RockBlood.mg.Mar3.Pooled.B3_1739650	03-March-2013	United States of America	Aedes aegypti	Mosquito Midgut	SAMN07222799
GD.SMS.RockBlood.mg.Mar3.Pooled.B3_1740642	uncultured organism	RockBlood.mg.Mar3.Pooled.B3_1740642	03-March-2013	United States of America	Aedes aegypti	Mosquito Midgut	SAMN07222799
GD.SMS.RockBlood.mg.Mar3.Pooled.B3_1742449	uncultured organism	RockBlood.mg.Mar3.Pooled.B3_1742449	03-March-2013	United States of America	Aedes aegypti	Mosquito Midgut	SAMN07222799
GD.SMS.RockBlood.mg.Mar3.Pooled.B3_1743112	uncultured organism	RockBlood.mg.Mar3.Pooled.B3_1743112	03-March-2013	United States of America	Aedes aegypti	Mosquito Midgut	SAMN07222799
GD.SMS.RockBlood.mg.Mar3.Pooled.B3_1745626	uncultured organism	RockBlood.mg.Mar3.Pooled.B3_1745626	03-March-2013	United States of America	Aedes aegypti	Mosquito Midgut	SAMN07222799
GD.SMS.RockBlood.mg.Mar3.Pooled.B3_1746033	uncultured organism	RockBlood.mg.Mar3.Pooled.B3_1746033	03-March-2013	United States of America	Aedes aegypti	Mosquito Midgut	SAMN07222799
GD.SMS.RockBlood.mg.Mar3.Pooled.B3_1747818	uncultured organism	RockBlood.mg.Mar3.Pooled.B3_1747818	03-March-2013	United States of America	Aedes aegypti	Mosquito Midgut	SAMN07222799
GD.SMS.RockBlood.mg.Mar3.Pooled.B3_1749616	uncultured organism	RockBlood.mg.Mar3.Pooled.B3_1749616	03-March-2013	United States of America	Aedes aegypti	Mosquito Midgut	SAMN07222799
GD.SMS.RockBlood.mg.Mar3.Pooled.B3_1751651	uncultured organism	RockBlood.mg.Mar3.Pooled.B3_1751651	03-March-2013	United States of America	Aedes aegypti	Mosquito Midgut	SAMN07222799
GD.SMS.RockBlood.mg.Mar3.Pooled.B3_1752937	uncultured organism	RockBlood.mg.Mar3.Pooled.B3_1752937	03-March-2013	United States of America	Aedes aegypti	Mosquito Midgut	SAMN07222799
GD.SMS.RockBlood.mg.Mar3.Pooled.B3_1753888	uncultured organism	RockBlood.mg.Mar3.Pooled.B3_1753888	03-March-2013	United States of America	Aedes aegypti	Mosquito Midgut	SAMN07222799
GD.SMS.RockBlood.mg.Mar3.Pooled.B3_1754603	uncultured organism	RockBlood.mg.Mar3.Pooled.B3_1754603	03-March-2013	United States of America	Aedes aegypti	Mosquito Midgut	SAMN07222799
GD.SMS.RockBlood.mg.Mar3.Pooled.B3_1755885	uncultured organism	RockBlood.mg.Mar3.Pooled.B3_1755885	03-March-2013	United States of America	Aedes aegypti	Mosquito Midgut	SAMN07222799
GD.SMS.RockBlood.mg.Mar3.Pooled.B3_1759420	uncultured organism	RockBlood.mg.Mar3.Pooled.B3_1759420	03-March-2013	United States of America	Aedes aegypti	Mosquito Midgut	SAMN07222799
GD.SMS.RockBlood.mg.Mar3.Pooled.B3_1759490	uncultured organism	RockBlood.mg.Mar3.Pooled.B3_1759490	03-March-2013	United States of America	Aedes aegypti	Mosquito Midgut	SAMN07222799
GD.SMS.RockBlood.mg.Mar3.Pooled.B3_1759839	uncultured organism	RockBlood.mg.Mar3.Pooled.B3_1759839	03-March-2013	United States of America	Aedes aegypti	Mosquito Midgut	SAMN07222799
GD.SMS.RockBlood.mg.Mar3.Pooled.B3_1760132	uncultured organism	RockBlood.mg.Mar3.Pooled.B3_1760132	03-March-2013	United States of America	Aedes aegypti	Mosquito Midgut	SAMN07222799
GD.SMS.RockBlood.mg.Mar3.Pooled.B3_1760395	uncultured organism	RockBlood.mg.Mar3.Pooled.B3_1760395	03-March-2013	United States of America	Aedes aegypti	Mosquito Midgut	SAMN07222799
GD.SMS.RockBlood.mg.Mar3.Pooled.B3_1762045	uncultured organism	RockBlood.mg.Mar3.Pooled.B3_1762045	03-March-2013	United States of America	Aedes aegypti	Mosquito Midgut	SAMN07222799
GD.SMS.RockBlood.mg.Mar3.Pooled.B3_1763719	uncultured organism	RockBlood.mg.Mar3.Pooled.B3_1763719	03-March-2013	United States of America	Aedes aegypti	Mosquito Midgut	SAMN07222799
GD.SMS.RockBlood.mg.Mar3.Pooled.B3_1764127	uncultured organism	RockBlood.mg.Mar3.Pooled.B3_1764127	03-March-2013	United States of America	Aedes aegypti	Mosquito Midgut	SAMN07222799
GD.SMS.RockBlood.mg.Mar3.Pooled.B3_1764980	uncultured organism	RockBlood.mg.Mar3.Pooled.B3_1764980	03-March-2013	United States of America	Aedes aegypti	Mosquito Midgut	SAMN07222799
GD.SMS.RockBlood.mg.Mar3.Pooled.B3_1766891	uncultured organism	RockBlood.mg.Mar3.Pooled.B3_1766891	03-March-2013	United States of America	Aedes aegypti	Mosquito Midgut	SAMN07222799
GD.SMS.RockBlood.mg.Mar3.Pooled.B3_1767385	uncultured organism	RockBlood.mg.Mar3.Pooled.B3_1767385	03-March-2013	United States of America	Aedes aegypti	Mosquito Midgut	SAMN07222799
GD.SMS.RockBlood.mg.Mar3.Pooled.B3_1768318	uncultured organism	RockBlood.mg.Mar3.Pooled.B3_1768318	03-March-2013	United States of America	Aedes aegypti	Mosquito Midgut	SAMN07222799
GD.SMS.RockBlood.mg.Mar3.Pooled.B3_1769270	uncultured organism	RockBlood.mg.Mar3.Pooled.B3_1769270	03-March-2013	United States of America	Aedes aegypti	Mosquito Midgut	SAMN07222799
GD.SMS.RockBlood.mg.Mar3.Pooled.B3_1771710	uncultured organism	RockBlood.mg.Mar3.Pooled.B3_1771710	03-March-2013	United States of America	Aedes aegypti	Mosquito Midgut	SAMN07222799
GD.SMS.RockBlood.mg.Mar3.Pooled.B3_1772250	uncultured organism	RockBlood.mg.Mar3.Pooled.B3_1772250	03-March-2013	United States of America	Aedes aegypti	Mosquito Midgut	SAMN07222799
GD.SMS.RockBlood.mg.Mar3.Pooled.B3_1773595	uncultured organism	RockBlood.mg.Mar3.Pooled.B3_1773595	03-March-2013	United States of America	Aedes aegypti	Mosquito Midgut	SAMN07222799
GD.SMS.RockBlood.mg.Mar3.Pooled.B3_1774943	uncultured organism	RockBlood.mg.Mar3.Pooled.B3_1774943	03-March-2013	United States of America	Aedes aegypti	Mosquito Midgut	SAMN07222799
GD.SMS.RockBlood.mg.Mar3.Pooled.B3_1775866	uncultured organism	RockBlood.mg.Mar3.Pooled.B3_1775866	03-March-2013	United States of America	Aedes aegypti	Mosquito Midgut	SAMN07222799
GD.SMS.RockBlood.mg.Mar3.Pooled.B3_1776513	uncultured organism	RockBlood.mg.Mar3.Pooled.B3_1776513	03-March-2013	United States of America	Aedes aegypti	Mosquito Midgut	SAMN07222799
GD.SMS.RockBlood.mg.Mar3.Pooled.B3_1776586	uncultured organism	RockBlood.mg.Mar3.Pooled.B3_1776586	03-March-2013	United States of America	Aedes aegypti	Mosquito Midgut	SAMN07222799
GD.SMS.RockBlood.mg.Mar3.Pooled.B3_1776781	uncultured organism	RockBlood.mg.Mar3.Pooled.B3_1776781	03-March-2013	United States of America	Aedes aegypti	Mosquito Midgut	SAMN07222799
GD.SMS.RockBlood.mg.Mar3.Pooled.B3_1777467	uncultured organism	RockBlood.mg.Mar3.Pooled.B3_1777467	03-March-2013	United States of America	Aedes aegypti	Mosquito Midgut	SAMN07222799
GD.SMS.RockBlood.mg.Mar3.Pooled.B3_1777527	uncultured organism	RockBlood.mg.Mar3.Pooled.B3_1777527	03-March-2013	United States of America	Aedes aegypti	Mosquito Midgut	SAMN07222799
GD.SMS.RockBlood.mg.Mar3.Pooled.B3_1777591	uncultured organism	RockBlood.mg.Mar3.Pooled.B3_1777591	03-March-2013	United States of America	Aedes aegypti	Mosquito Midgut	SAMN07222799
GD.SMS.RockBlood.mg.Mar3.Pooled.B3_1779945	uncultured organism	RockBlood.mg.Mar3.Pooled.B3_1779945	03-March-2013	United States of America	Aedes aegypti	Mosquito Midgut	SAMN07222799
GD.SMS.RockBlood.mg.Mar3.Pooled.B3_1780277	uncultured organism	RockBlood.mg.Mar3.Pooled.B3_1780277	03-March-2013	United States of America	Aedes aegypti	Mosquito Midgut	SAMN07222799
GD.SMS.RockBlood.mg.Mar3.Pooled.B3_1786446	uncultured organism	RockBlood.mg.Mar3.Pooled.B3_1786446	03-March-2013	United States of America	Aedes aegypti	Mosquito Midgut	SAMN07222799
GD.SMS.RockBlood.mg.Mar3.Pooled.B3_1788193	uncultured organism	RockBlood.mg.Mar3.Pooled.B3_1788193	03-March-2013	United States of America	Aedes aegypti	Mosquito Midgut	SAMN07222799
GD.SMS.RockBlood.mg.Mar3.Pooled.B3_1788802	uncultured organism	RockBlood.mg.Mar3.Pooled.B3_1788802	03-March-2013	United States of America	Aedes aegypti	Mosquito Midgut	SAMN07222799
GD.SMS.RockBlood.mg.Mar3.Pooled.B3_1789574	uncultured organism	RockBlood.mg.Mar3.Pooled.B3_1789574	03-March-2013	United States of America	Aedes aegypti	Mosquito Midgut	SAMN07222799
GD.SMS.RockBlood.mg.Mar3.Pooled.B3_1790368	uncultured organism	RockBlood.mg.Mar3.Pooled.B3_1790368	03-March-2013	United States of America	Aedes aegypti	Mosquito Midgut	SAMN07222799
GD.SMS.RockBlood.mg.Mar3.Pooled.B3_1790626	uncultured organism	RockBlood.mg.Mar3.Pooled.B3_1790626	03-March-2013	United States of America	Aedes aegypti	Mosquito Midgut	SAMN07222799
GD.SMS.RockBlood.mg.Mar3.Pooled.B3_1790882	uncultured organism	RockBlood.mg.Mar3.Pooled.B3_1790882	03-March-2013	United States of America	Aedes aegypti	Mosquito Midgut	SAMN07222799
GD.SMS.RockBlood.mg.Mar3.Pooled.B3_1791374	uncultured organism	RockBlood.mg.Mar3.Pooled.B3_1791374	03-March-2013	United States of America	Aedes aegypti	Mosquito Midgut	SAMN07222799
GD.SMS.RockBlood.mg.Mar3.Pooled.B3_1792171	uncultured organism	RockBlood.mg.Mar3.Pooled.B3_1792171	03-March-2013	United States of America	Aedes aegypti	Mosquito Midgut	SAMN07222799
GD.SMS.RockBlood.mg.Mar3.Pooled.B3_1793202	uncultured organism	RockBlood.mg.Mar3.Pooled.B3_1793202	03-March-2013	United States of America	Aedes aegypti	Mosquito Midgut	SAMN07222799
GD.SMS.RockBlood.mg.Mar3.Pooled.B3_1794049	uncultured organism	RockBlood.mg.Mar3.Pooled.B3_1794049	03-March-2013	United States of America	Aedes aegypti	Mosquito Midgut	SAMN07222799
GD.SMS.RockBlood.mg.Mar3.Pooled.B3_1794809	uncultured organism	RockBlood.mg.Mar3.Pooled.B3_1794809	03-March-2013	United States of America	Aedes aegypti	Mosquito Midgut	SAMN07222799
GD.SMS.RockBlood.mg.Mar3.Pooled.B3_1796724	uncultured organism	RockBlood.mg.Mar3.Pooled.B3_1796724	03-March-2013	United States of America	Aedes aegypti	Mosquito Midgut	SAMN07222799
GD.SMS.RockBlood.mg.Mar3.Pooled.B3_1797329	uncultured organism	RockBlood.mg.Mar3.Pooled.B3_1797329	03-March-2013	United States of America	Aedes aegypti	Mosquito Midgut	SAMN07222799
GD.SMS.RockBlood.mg.Mar3.Pooled.B3_1797331	uncultured organism	RockBlood.mg.Mar3.Pooled.B3_1797331	03-March-2013	United States of America	Aedes aegypti	Mosquito Midgut	SAMN07222799
GD.SMS.RockBlood.mg.Mar3.Pooled.B3_1797734	uncultured organism	RockBlood.mg.Mar3.Pooled.B3_1797734	03-March-2013	United States of America	Aedes aegypti	Mosquito Midgut	SAMN07222799
GD.SMS.RockBlood.mg.Mar3.Pooled.B3_1797820	uncultured organism	RockBlood.mg.Mar3.Pooled.B3_1797820	03-March-2013	United States of America	Aedes aegypti	Mosquito Midgut	SAMN07222799
GD.SMS.RockBlood.mg.Mar3.Pooled.B3_1798353	uncultured organism	RockBlood.mg.Mar3.Pooled.B3_1798353	03-March-2013	United States of America	Aedes aegypti	Mosquito Midgut	SAMN07222799
GD.SMS.RockBlood.mg.Mar3.Pooled.B3_1798552	uncultured organism	RockBlood.mg.Mar3.Pooled.B3_1798552	03-March-2013	United States of America	Aedes aegypti	Mosquito Midgut	SAMN07222799
GD.SMS.RockBlood.mg.Mar3.Pooled.B3_1798797	uncultured organism	RockBlood.mg.Mar3.Pooled.B3_1798797	03-March-2013	United States of America	Aedes aegypti	Mosquito Midgut	SAMN07222799
GD.SMS.RockBlood.mg.Mar3.Pooled.B3_1798837	uncultured organism	RockBlood.mg.Mar3.Pooled.B3_1798837	03-March-2013	United States of America	Aedes aegypti	Mosquito Midgut	SAMN07222799
GD.SMS.RockBlood.mg.Mar3.Pooled.B3_1799086	uncultured organism	RockBlood.mg.Mar3.Pooled.B3_1799086	03-March-2013	United States of America	Aedes aegypti	Mosquito Midgut	SAMN07222799
GD.SMS.RockBlood.mg.Mar3.Pooled.B3_1800767	uncultured organism	RockBlood.mg.Mar3.Pooled.B3_1800767	03-March-2013	United States of America	Aedes aegypti	Mosquito Midgut	SAMN07222799
GD.SMS.RockBlood.mg.Mar3.Pooled.B3_1800951	uncultured organism	RockBlood.mg.Mar3.Pooled.B3_1800951	03-March-2013	United States of America	Aedes aegypti	Mosquito Midgut	SAMN07222799
GD.SMS.RockBlood.mg.Mar3.Pooled.B3_1802836	uncultured organism	RockBlood.mg.Mar3.Pooled.B3_1802836	03-March-2013	United States of America	Aedes aegypti	Mosquito Midgut	SAMN07222799
GD.SMS.RockBlood.mg.Mar3.Pooled.B3_1803425	uncultured organism	RockBlood.mg.Mar3.Pooled.B3_1803425	03-March-2013	United States of America	Aedes aegypti	Mosquito Midgut	SAMN07222799
GD.SMS.RockBlood.mg.Mar3.Pooled.B3_1805720	uncultured organism	RockBlood.mg.Mar3.Pooled.B3_1805720	03-March-2013	United States of America	Aedes aegypti	Mosquito Midgut	SAMN07222799
GD.SMS.RockBlood.mg.Mar3.Pooled.B3_1807028	uncultured organism	RockBlood.mg.Mar3.Pooled.B3_1807028	03-March-2013	United States of America	Aedes aegypti	Mosquito Midgut	SAMN07222799
GD.SMS.RockBlood.mg.Mar3.Pooled.B3_1807267	uncultured organism	RockBlood.mg.Mar3.Pooled.B3_1807267	03-March-2013	United States of America	Aedes aegypti	Mosquito Midgut	SAMN07222799
GD.SMS.RockBlood.mg.Mar3.Pooled.B3_1808457	uncultured organism	RockBlood.mg.Mar3.Pooled.B3_1808457	03-March-2013	United States of America	Aedes aegypti	Mosquito Midgut	SAMN07222799
GD.SMS.RockBlood.mg.Mar3.Pooled.B3_1808466	uncultured organism	RockBlood.mg.Mar3.Pooled.B3_1808466	03-March-2013	United States of America	Aedes aegypti	Mosquito Midgut	SAMN07222799
GD.SMS.RockBlood.mg.Mar3.Pooled.B3_1809327	uncultured organism	RockBlood.mg.Mar3.Pooled.B3_1809327	03-March-2013	United States of America	Aedes aegypti	Mosquito Midgut	SAMN07222799
GD.SMS.RockBlood.mg.Mar3.Pooled.B3_1809972	uncultured organism	RockBlood.mg.Mar3.Pooled.B3_1809972	03-March-2013	United States of America	Aedes aegypti	Mosquito Midgut	SAMN07222799
GD.SMS.RockBlood.mg.Mar3.Pooled.B3_1810647	uncultured organism	RockBlood.mg.Mar3.Pooled.B3_1810647	03-March-2013	United States of America	Aedes aegypti	Mosquito Midgut	SAMN07222799
GD.SMS.RockBlood.mg.Mar3.Pooled.B3_1811530	uncultured organism	RockBlood.mg.Mar3.Pooled.B3_1811530	03-March-2013	United States of America	Aedes aegypti	Mosquito Midgut	SAMN07222799
GD.SMS.RockBlood.mg.Mar3.Pooled.B3_1811903	uncultured organism	RockBlood.mg.Mar3.Pooled.B3_1811903	03-March-2013	United States of America	Aedes aegypti	Mosquito Midgut	SAMN07222799
GD.SMS.RockBlood.mg.Mar3.Pooled.B3_1815146	uncultured organism	RockBlood.mg.Mar3.Pooled.B3_1815146	03-March-2013	United States of America	Aedes aegypti	Mosquito Midgut	SAMN07222799
GD.SMS.RockBlood.mg.Mar3.Pooled.B3_1815721	uncultured organism	RockBlood.mg.Mar3.Pooled.B3_1815721	03-March-2013	United States of America	Aedes aegypti	Mosquito Midgut	SAMN07222799
GD.SMS.RockBlood.mg.Mar3.Pooled.B3_1816422	uncultured organism	RockBlood.mg.Mar3.Pooled.B3_1816422	03-March-2013	United States of America	Aedes aegypti	Mosquito Midgut	SAMN07222799
GD.SMS.RockBlood.mg.Mar3.Pooled.B3_1817516	uncultured organism	RockBlood.mg.Mar3.Pooled.B3_1817516	03-March-2013	United States of America	Aedes aegypti	Mosquito Midgut	SAMN07222799
GD.SMS.RockBlood.mg.Mar3.Pooled.B3_1818280	uncultured organism	RockBlood.mg.Mar3.Pooled.B3_1818280	03-March-2013	United States of America	Aedes aegypti	Mosquito Midgut	SAMN07222799
GD.SMS.RockBlood.mg.Mar3.Pooled.B3_1818459	uncultured organism	RockBlood.mg.Mar3.Pooled.B3_1818459	03-March-2013	United States of America	Aedes aegypti	Mosquito Midgut	SAMN07222799
GD.SMS.RockBlood.mg.Mar3.Pooled.B3_1818718	uncultured organism	RockBlood.mg.Mar3.Pooled.B3_1818718	03-March-2013	United States of America	Aedes aegypti	Mosquito Midgut	SAMN07222799
GD.SMS.RockBlood.mg.Mar3.Pooled.B3_1819234	uncultured organism	RockBlood.mg.Mar3.Pooled.B3_1819234	03-March-2013	United States of America	Aedes aegypti	Mosquito Midgut	SAMN07222799
GD.SMS.RockBlood.mg.Mar3.Pooled.B3_1819478	uncultured organism	RockBlood.mg.Mar3.Pooled.B3_1819478	03-March-2013	United States of America	Aedes aegypti	Mosquito Midgut	SAMN07222799
GD.SMS.RockBlood.mg.Mar3.Pooled.B3_1825161	uncultured organism	RockBlood.mg.Mar3.Pooled.B3_1825161	03-March-2013	United States of America	Aedes aegypti	Mosquito Midgut	SAMN07222799
GD.SMS.RockBlood.mg.Mar3.Pooled.B3_1825825	uncultured organism	RockBlood.mg.Mar3.Pooled.B3_1825825	03-March-2013	United States of America	Aedes aegypti	Mosquito Midgut	SAMN07222799
GD.SMS.RockBlood.mg.Mar3.Pooled.B3_1827800	uncultured organism	RockBlood.mg.Mar3.Pooled.B3_1827800	03-March-2013	United States of America	Aedes aegypti	Mosquito Midgut	SAMN07222799
GD.SMS.RockBlood.mg.Mar3.Pooled.B3_1829397	uncultured organism	RockBlood.mg.Mar3.Pooled.B3_1829397	03-March-2013	United States of America	Aedes aegypti	Mosquito Midgut	SAMN07222799
GD.SMS.RockBlood.mg.Mar3.Pooled.B3_1832630	uncultured organism	RockBlood.mg.Mar3.Pooled.B3_1832630	03-March-2013	United States of America	Aedes aegypti	Mosquito Midgut	SAMN07222799
GD.SMS.RockBlood.mg.Mar3.Pooled.B3_1833145	uncultured organism	RockBlood.mg.Mar3.Pooled.B3_1833145	03-March-2013	United States of America	Aedes aegypti	Mosquito Midgut	SAMN07222799
GD.SMS.RockBlood.mg.Mar3.Pooled.B3_1834060	uncultured organism	RockBlood.mg.Mar3.Pooled.B3_1834060	03-March-2013	United States of America	Aedes aegypti	Mosquito Midgut	SAMN07222799
GD.SMS.RockBlood.mg.Mar3.Pooled.B3_1834098	uncultured organism	RockBlood.mg.Mar3.Pooled.B3_1834098	03-March-2013	United States of America	Aedes aegypti	Mosquito Midgut	SAMN07222799
GD.SMS.RockBlood.mg.Mar3.Pooled.B3_1835213	uncultured organism	RockBlood.mg.Mar3.Pooled.B3_1835213	03-March-2013	United States of America	Aedes aegypti	Mosquito Midgut	SAMN07222799
GD.SMS.RockBlood.mg.Mar3.Pooled.B3_1837747	uncultured organism	RockBlood.mg.Mar3.Pooled.B3_1837747	03-March-2013	United States of America	Aedes aegypti	Mosquito Midgut	SAMN07222799
GD.SMS.RockBlood.mg.Mar3.Pooled.B3_1837920	uncultured organism	RockBlood.mg.Mar3.Pooled.B3_1837920	03-March-2013	United States of America	Aedes aegypti	Mosquito Midgut	SAMN07222799
GD.SMS.RockBlood.mg.Mar3.Pooled.B3_1838513	uncultured organism	RockBlood.mg.Mar3.Pooled.B3_1838513	03-March-2013	United States of America	Aedes aegypti	Mosquito Midgut	SAMN07222799
GD.SMS.RockBlood.mg.Mar3.Pooled.B3_1838616	uncultured organism	RockBlood.mg.Mar3.Pooled.B3_1838616	03-March-2013	United States of America	Aedes aegypti	Mosquito Midgut	SAMN07222799
GD.SMS.RockBlood.mg.Mar3.Pooled.B3_1839203	uncultured organism	RockBlood.mg.Mar3.Pooled.B3_1839203	03-March-2013	United States of America	Aedes aegypti	Mosquito Midgut	SAMN07222799
GD.SMS.RockBlood.mg.Mar3.Pooled.B3_1839214	uncultured organism	RockBlood.mg.Mar3.Pooled.B3_1839214	03-March-2013	United States of America	Aedes aegypti	Mosquito Midgut	SAMN07222799
GD.SMS.RockBlood.mg.Mar3.Pooled.B3_1840423	uncultured organism	RockBlood.mg.Mar3.Pooled.B3_1840423	03-March-2013	United States of America	Aedes aegypti	Mosquito Midgut	SAMN07222799
GD.SMS.RockBlood.mg.Mar3.Pooled.B3_1840813	uncultured organism	RockBlood.mg.Mar3.Pooled.B3_1840813	03-March-2013	United States of America	Aedes aegypti	Mosquito Midgut	SAMN07222799
GD.SMS.RockBlood.mg.Mar3.Pooled.B3_1841017	uncultured organism	RockBlood.mg.Mar3.Pooled.B3_1841017	03-March-2013	United States of America	Aedes aegypti	Mosquito Midgut	SAMN07222799
GD.SMS.RockBlood.mg.Mar3.Pooled.B3_1842786	uncultured organism	RockBlood.mg.Mar3.Pooled.B3_1842786	03-March-2013	United States of America	Aedes aegypti	Mosquito Midgut	SAMN07222799
GD.SMS.RockBlood.mg.Mar3.Pooled.B3_1845533	uncultured organism	RockBlood.mg.Mar3.Pooled.B3_1845533	03-March-2013	United States of America	Aedes aegypti	Mosquito Midgut	SAMN07222799
GD.SMS.RockBlood.mg.Mar3.Pooled.B3_1845706	uncultured organism	RockBlood.mg.Mar3.Pooled.B3_1845706	03-March-2013	United States of America	Aedes aegypti	Mosquito Midgut	SAMN07222799
GD.SMS.RockBlood.mg.Mar3.Pooled.B3_1846151	uncultured organism	RockBlood.mg.Mar3.Pooled.B3_1846151	03-March-2013	United States of America	Aedes aegypti	Mosquito Midgut	SAMN07222799
GD.SMS.RockBlood.mg.Mar3.Pooled.B3_1846546	uncultured organism	RockBlood.mg.Mar3.Pooled.B3_1846546	03-March-2013	United States of America	Aedes aegypti	Mosquito Midgut	SAMN07222799
GD.SMS.RockBlood.mg.Mar3.Pooled.B3_1846982	uncultured organism	RockBlood.mg.Mar3.Pooled.B3_1846982	03-March-2013	United States of America	Aedes aegypti	Mosquito Midgut	SAMN07222799
GD.SMS.RockBlood.mg.Mar3.Pooled.B3_1848149	uncultured organism	RockBlood.mg.Mar3.Pooled.B3_1848149	03-March-2013	United States of America	Aedes aegypti	Mosquito Midgut	SAMN07222799
GD.SMS.RockBlood.mg.Mar3.Pooled.B3_1848971	uncultured organism	RockBlood.mg.Mar3.Pooled.B3_1848971	03-March-2013	United States of America	Aedes aegypti	Mosquito Midgut	SAMN07222799
GD.SMS.RockBlood.mg.Mar3.Pooled.B3_1849185	uncultured organism	RockBlood.mg.Mar3.Pooled.B3_1849185	03-March-2013	United States of America	Aedes aegypti	Mosquito Midgut	SAMN07222799
GD.SMS.RockBlood.mg.Mar3.Pooled.B3_1849249	uncultured organism	RockBlood.mg.Mar3.Pooled.B3_1849249	03-March-2013	United States of America	Aedes aegypti	Mosquito Midgut	SAMN07222799
GD.SMS.RockBlood.mg.Mar3.Pooled.B3_1850230	uncultured organism	RockBlood.mg.Mar3.Pooled.B3_1850230	03-March-2013	United States of America	Aedes aegypti	Mosquito Midgut	SAMN07222799
GD.SMS.RockBlood.mg.Mar3.Pooled.B3_1851315	uncultured organism	RockBlood.mg.Mar3.Pooled.B3_1851315	03-March-2013	United States of America	Aedes aegypti	Mosquito Midgut	SAMN07222799
GD.SMS.RockBlood.mg.Mar3.Pooled.B3_1851620	uncultured organism	RockBlood.mg.Mar3.Pooled.B3_1851620	03-March-2013	United States of America	Aedes aegypti	Mosquito Midgut	SAMN07222799
GD.SMS.RockBlood.mg.Mar3.Pooled.B3_1851633	uncultured organism	RockBlood.mg.Mar3.Pooled.B3_1851633	03-March-2013	United States of America	Aedes aegypti	Mosquito Midgut	SAMN07222799
GD.SMS.RockBlood.mg.Mar3.Pooled.B3_1851913	uncultured organism	RockBlood.mg.Mar3.Pooled.B3_1851913	03-March-2013	United States of America	Aedes aegypti	Mosquito Midgut	SAMN07222799
GD.SMS.RockBlood.mg.Mar3.Pooled.B3_1852510	uncultured organism	RockBlood.mg.Mar3.Pooled.B3_1852510	03-March-2013	United States of America	Aedes aegypti	Mosquito Midgut	SAMN07222799
GD.SMS.RockBlood.mg.Mar3.Pooled.B3_1853615	uncultured organism	RockBlood.mg.Mar3.Pooled.B3_1853615	03-March-2013	United States of America	Aedes aegypti	Mosquito Midgut	SAMN07222799
GD.SMS.RockBlood.mg.Mar3.Pooled.B3_1855634	uncultured organism	RockBlood.mg.Mar3.Pooled.B3_1855634	03-March-2013	United States of America	Aedes aegypti	Mosquito Midgut	SAMN07222799
GD.SMS.RockBlood.mg.Mar3.Pooled.B3_1856023	uncultured organism	RockBlood.mg.Mar3.Pooled.B3_1856023	03-March-2013	United States of America	Aedes aegypti	Mosquito Midgut	SAMN07222799
GD.SMS.RockBlood.mg.Mar3.Pooled.B3_1857392	uncultured organism	RockBlood.mg.Mar3.Pooled.B3_1857392	03-March-2013	United States of America	Aedes aegypti	Mosquito Midgut	SAMN07222799
GD.SMS.RockBlood.mg.Mar3.Pooled.B3_1857480	uncultured organism	RockBlood.mg.Mar3.Pooled.B3_1857480	03-March-2013	United States of America	Aedes aegypti	Mosquito Midgut	SAMN07222799
GD.SMS.RockBlood.mg.Mar3.Pooled.B3_1859342	uncultured organism	RockBlood.mg.Mar3.Pooled.B3_1859342	03-March-2013	United States of America	Aedes aegypti	Mosquito Midgut	SAMN07222799
GD.SMS.RockBlood.mg.Mar3.Pooled.B3_1860812	uncultured organism	RockBlood.mg.Mar3.Pooled.B3_1860812	03-March-2013	United States of America	Aedes aegypti	Mosquito Midgut	SAMN07222799
GD.SMS.RockBlood.mg.Mar3.Pooled.B3_1860838	uncultured organism	RockBlood.mg.Mar3.Pooled.B3_1860838	03-March-2013	United States of America	Aedes aegypti	Mosquito Midgut	SAMN07222799
GD.SMS.RockBlood.mg.Mar3.Pooled.B3_1862986	uncultured organism	RockBlood.mg.Mar3.Pooled.B3_1862986	03-March-2013	United States of America	Aedes aegypti	Mosquito Midgut	SAMN07222799
GD.SMS.RockBlood.mg.Mar3.Pooled.B3_1864743	uncultured organism	RockBlood.mg.Mar3.Pooled.B3_1864743	03-March-2013	United States of America	Aedes aegypti	Mosquito Midgut	SAMN07222799
GD.SMS.RockBlood.mg.Mar3.Pooled.B3_1867974	uncultured organism	RockBlood.mg.Mar3.Pooled.B3_1867974	03-March-2013	United States of America	Aedes aegypti	Mosquito Midgut	SAMN07222799
GD.SMS.RockBlood.mg.Mar3.Pooled.B3_1868529	uncultured organism	RockBlood.mg.Mar3.Pooled.B3_1868529	03-March-2013	United States of America	Aedes aegypti	Mosquito Midgut	SAMN07222799
GD.SMS.RockBlood.mg.Mar3.Pooled.B3_1868706	uncultured organism	RockBlood.mg.Mar3.Pooled.B3_1868706	03-March-2013	United States of America	Aedes aegypti	Mosquito Midgut	SAMN07222799
GD.SMS.RockBlood.mg.Mar3.Pooled.B3_1869723	uncultured organism	RockBlood.mg.Mar3.Pooled.B3_1869723	03-March-2013	United States of America	Aedes aegypti	Mosquito Midgut	SAMN07222799
GD.SMS.RockBlood.mg.Mar3.Pooled.B3_1872283	uncultured organism	RockBlood.mg.Mar3.Pooled.B3_1872283	03-March-2013	United States of America	Aedes aegypti	Mosquito Midgut	SAMN07222799
GD.SMS.RockBlood.mg.Mar3.Pooled.B3_1872865	uncultured organism	RockBlood.mg.Mar3.Pooled.B3_1872865	03-March-2013	United States of America	Aedes aegypti	Mosquito Midgut	SAMN07222799
GD.SMS.RockBlood.mg.Mar3.Pooled.B3_1875342	uncultured organism	RockBlood.mg.Mar3.Pooled.B3_1875342	03-March-2013	United States of America	Aedes aegypti	Mosquito Midgut	SAMN07222799
GD.SMS.RockBlood.mg.Mar3.Pooled.B3_1879177	uncultured organism	RockBlood.mg.Mar3.Pooled.B3_1879177	03-March-2013	United States of America	Aedes aegypti	Mosquito Midgut	SAMN07222799
GD.SMS.RockBlood.mg.Mar3.Pooled.B3_1880019	uncultured organism	RockBlood.mg.Mar3.Pooled.B3_1880019	03-March-2013	United States of America	Aedes aegypti	Mosquito Midgut	SAMN07222799
GD.SMS.RockBlood.mg.Mar3.Pooled.B3_1880792	uncultured organism	RockBlood.mg.Mar3.Pooled.B3_1880792	03-March-2013	United States of America	Aedes aegypti	Mosquito Midgut	SAMN07222799
GD.SMS.RockBlood.mg.Mar3.Pooled.B3_1881652	uncultured organism	RockBlood.mg.Mar3.Pooled.B3_1881652	03-March-2013	United States of America	Aedes aegypti	Mosquito Midgut	SAMN07222799
GD.SMS.RockBlood.mg.Mar3.Pooled.B3_1883624	uncultured organism	RockBlood.mg.Mar3.Pooled.B3_1883624	03-March-2013	United States of America	Aedes aegypti	Mosquito Midgut	SAMN07222799
GD.SMS.RockBlood.mg.Mar3.Pooled.B3_1884125	uncultured organism	RockBlood.mg.Mar3.Pooled.B3_1884125	03-March-2013	United States of America	Aedes aegypti	Mosquito Midgut	SAMN07222799
GD.SMS.RockBlood.mg.Mar3.Pooled.B3_1884358	uncultured organism	RockBlood.mg.Mar3.Pooled.B3_1884358	03-March-2013	United States of America	Aedes aegypti	Mosquito Midgut	SAMN07222799
GD.SMS.RockBlood.mg.Mar3.Pooled.B3_1887399	uncultured organism	RockBlood.mg.Mar3.Pooled.B3_1887399	03-March-2013	United States of America	Aedes aegypti	Mosquito Midgut	SAMN07222799
GD.SMS.RockBlood.mg.Mar3.Pooled.B3_1888439	uncultured organism	RockBlood.mg.Mar3.Pooled.B3_1888439	03-March-2013	United States of America	Aedes aegypti	Mosquito Midgut	SAMN07222799
GD.SMS.RockBlood.mg.Mar3.Pooled.B3_1888552	uncultured organism	RockBlood.mg.Mar3.Pooled.B3_1888552	03-March-2013	United States of America	Aedes aegypti	Mosquito Midgut	SAMN07222799
GD.SMS.RockBlood.mg.Mar3.Pooled.B3_1892317	uncultured organism	RockBlood.mg.Mar3.Pooled.B3_1892317	03-March-2013	United States of America	Aedes aegypti	Mosquito Midgut	SAMN07222799
GD.SMS.RockBlood.mg.Mar3.Pooled.B3_1892492	uncultured organism	RockBlood.mg.Mar3.Pooled.B3_1892492	03-March-2013	United States of America	Aedes aegypti	Mosquito Midgut	SAMN07222799
GD.SMS.RockBlood.mg.Mar3.Pooled.B3_1893156	uncultured organism	RockBlood.mg.Mar3.Pooled.B3_1893156	03-March-2013	United States of America	Aedes aegypti	Mosquito Midgut	SAMN07222799
GD.SMS.RockBlood.mg.Mar3.Pooled.B3_1894280	uncultured organism	RockBlood.mg.Mar3.Pooled.B3_1894280	03-March-2013	United States of America	Aedes aegypti	Mosquito Midgut	SAMN07222799
GD.SMS.RockBlood.mg.Mar3.Pooled.B3_1895049	uncultured organism	RockBlood.mg.Mar3.Pooled.B3_1895049	03-March-2013	United States of America	Aedes aegypti	Mosquito Midgut	SAMN07222799
GD.SMS.RockBlood.mg.Mar3.Pooled.B3_1895839	uncultured organism	RockBlood.mg.Mar3.Pooled.B3_1895839	03-March-2013	United States of America	Aedes aegypti	Mosquito Midgut	SAMN07222799
GD.SMS.RockBlood.mg.Mar3.Pooled.B3_1898925	uncultured organism	RockBlood.mg.Mar3.Pooled.B3_1898925	03-March-2013	United States of America	Aedes aegypti	Mosquito Midgut	SAMN07222799
GD.SMS.RockBlood.mg.Mar3.Pooled.B3_1900014	uncultured organism	RockBlood.mg.Mar3.Pooled.B3_1900014	03-March-2013	United States of America	Aedes aegypti	Mosquito Midgut	SAMN07222799
GD.SMS.RockBlood.mg.Mar3.Pooled.B3_1900769	uncultured organism	RockBlood.mg.Mar3.Pooled.B3_1900769	03-March-2013	United States of America	Aedes aegypti	Mosquito Midgut	SAMN07222799
GD.SMS.RockBlood.mg.Mar3.Pooled.B3_1900879	uncultured organism	RockBlood.mg.Mar3.Pooled.B3_1900879	03-March-2013	United States of America	Aedes aegypti	Mosquito Midgut	SAMN07222799
GD.SMS.RockBlood.mg.Mar3.Pooled.B3_1900907	uncultured organism	RockBlood.mg.Mar3.Pooled.B3_1900907	03-March-2013	United States of America	Aedes aegypti	Mosquito Midgut	SAMN07222799
GD.SMS.RockBlood.mg.Mar3.Pooled.B3_1901749	uncultured organism	RockBlood.mg.Mar3.Pooled.B3_1901749	03-March-2013	United States of America	Aedes aegypti	Mosquito Midgut	SAMN07222799
GD.SMS.RockBlood.mg.Mar3.Pooled.B3_1902482	uncultured organism	RockBlood.mg.Mar3.Pooled.B3_1902482	03-March-2013	United States of America	Aedes aegypti	Mosquito Midgut	SAMN07222799
GD.SMS.RockBlood.mg.Mar3.Pooled.B3_1903552	uncultured organism	RockBlood.mg.Mar3.Pooled.B3_1903552	03-March-2013	United States of America	Aedes aegypti	Mosquito Midgut	SAMN07222799
GD.SMS.RockBlood.mg.Mar3.Pooled.B3_1904297	uncultured organism	RockBlood.mg.Mar3.Pooled.B3_1904297	03-March-2013	United States of America	Aedes aegypti	Mosquito Midgut	SAMN07222799
GD.SMS.RockBlood.mg.Mar3.Pooled.B3_1905414	uncultured organism	RockBlood.mg.Mar3.Pooled.B3_1905414	03-March-2013	United States of America	Aedes aegypti	Mosquito Midgut	SAMN07222799
GD.SMS.RockBlood.mg.Mar3.Pooled.B3_1905859	uncultured organism	RockBlood.mg.Mar3.Pooled.B3_1905859	03-March-2013	United States of America	Aedes aegypti	Mosquito Midgut	SAMN07222799
GD.SMS.RockBlood.mg.Mar3.Pooled.B3_1905914	uncultured organism	RockBlood.mg.Mar3.Pooled.B3_1905914	03-March-2013	United States of America	Aedes aegypti	Mosquito Midgut	SAMN07222799
GD.SMS.RockBlood.mg.Mar3.Pooled.B3_1906499	uncultured organism	RockBlood.mg.Mar3.Pooled.B3_1906499	03-March-2013	United States of America	Aedes aegypti	Mosquito Midgut	SAMN07222799
GD.SMS.RockBlood.mg.Mar3.Pooled.B3_1906510	uncultured organism	RockBlood.mg.Mar3.Pooled.B3_1906510	03-March-2013	United States of America	Aedes aegypti	Mosquito Midgut	SAMN07222799
GD.SMS.RockBlood.mg.Mar3.Pooled.B3_1907985	uncultured organism	RockBlood.mg.Mar3.Pooled.B3_1907985	03-March-2013	United States of America	Aedes aegypti	Mosquito Midgut	SAMN07222799
GD.SMS.RockBlood.mg.Mar3.Pooled.B3_1911862	uncultured organism	RockBlood.mg.Mar3.Pooled.B3_1911862	03-March-2013	United States of America	Aedes aegypti	Mosquito Midgut	SAMN07222799
GD.SMS.RockBlood.mg.Mar3.Pooled.B3_1914386	uncultured organism	RockBlood.mg.Mar3.Pooled.B3_1914386	03-March-2013	United States of America	Aedes aegypti	Mosquito Midgut	SAMN07222799
GD.SMS.RockBlood.mg.Mar3.Pooled.B3_1914723	uncultured organism	RockBlood.mg.Mar3.Pooled.B3_1914723	03-March-2013	United States of America	Aedes aegypti	Mosquito Midgut	SAMN07222799
GD.SMS.RockBlood.mg.Mar3.Pooled.B3_1916541	uncultured organism	RockBlood.mg.Mar3.Pooled.B3_1916541	03-March-2013	United States of America	Aedes aegypti	Mosquito Midgut	SAMN07222799
GD.SMS.RockBlood.mg.Mar3.Pooled.B3_1916790	uncultured organism	RockBlood.mg.Mar3.Pooled.B3_1916790	03-March-2013	United States of America	Aedes aegypti	Mosquito Midgut	SAMN07222799
GD.SMS.RockBlood.mg.Mar3.Pooled.B3_1918458	uncultured organism	RockBlood.mg.Mar3.Pooled.B3_1918458	03-March-2013	United States of America	Aedes aegypti	Mosquito Midgut	SAMN07222799
GD.SMS.RockBlood.mg.Mar3.Pooled.B3_1918482	uncultured organism	RockBlood.mg.Mar3.Pooled.B3_1918482	03-March-2013	United States of America	Aedes aegypti	Mosquito Midgut	SAMN07222799
GD.SMS.RockBlood.mg.Mar3.Pooled.B3_1919663	uncultured organism	RockBlood.mg.Mar3.Pooled.B3_1919663	03-March-2013	United States of America	Aedes aegypti	Mosquito Midgut	SAMN07222799
GD.SMS.RockBlood.mg.Mar3.Pooled.B3_1919944	uncultured organism	RockBlood.mg.Mar3.Pooled.B3_1919944	03-March-2013	United States of America	Aedes aegypti	Mosquito Midgut	SAMN07222799
GD.SMS.RockBlood.mg.Mar3.Pooled.B3_1921643	uncultured organism	RockBlood.mg.Mar3.Pooled.B3_1921643	03-March-2013	United States of America	Aedes aegypti	Mosquito Midgut	SAMN07222799
GD.SMS.RockBlood.mg.Mar3.Pooled.B3_1922934	uncultured organism	RockBlood.mg.Mar3.Pooled.B3_1922934	03-March-2013	United States of America	Aedes aegypti	Mosquito Midgut	SAMN07222799
GD.SMS.RockBlood.mg.Mar3.Pooled.B3_1924065	uncultured organism	RockBlood.mg.Mar3.Pooled.B3_1924065	03-March-2013	United States of America	Aedes aegypti	Mosquito Midgut	SAMN07222799
GD.SMS.RockBlood.mg.Mar3.Pooled.B3_1924283	uncultured organism	RockBlood.mg.Mar3.Pooled.B3_1924283	03-March-2013	United States of America	Aedes aegypti	Mosquito Midgut	SAMN07222799
GD.SMS.RockBlood.mg.Mar3.Pooled.B3_1924688	uncultured organism	RockBlood.mg.Mar3.Pooled.B3_1924688	03-March-2013	United States of America	Aedes aegypti	Mosquito Midgut	SAMN07222799
GD.SMS.RockBlood.mg.Mar3.Pooled.B3_1925039	uncultured organism	RockBlood.mg.Mar3.Pooled.B3_1925039	03-March-2013	United States of America	Aedes aegypti	Mosquito Midgut	SAMN07222799
GD.SMS.RockBlood.mg.Mar3.Pooled.B3_1925258	uncultured organism	RockBlood.mg.Mar3.Pooled.B3_1925258	03-March-2013	United States of America	Aedes aegypti	Mosquito Midgut	SAMN07222799
GD.SMS.RockBlood.mg.Mar3.Pooled.B3_1925360	uncultured organism	RockBlood.mg.Mar3.Pooled.B3_1925360	03-March-2013	United States of America	Aedes aegypti	Mosquito Midgut	SAMN07222799
GD.SMS.RockBlood.mg.Mar3.Pooled.B3_1926461	uncultured organism	RockBlood.mg.Mar3.Pooled.B3_1926461	03-March-2013	United States of America	Aedes aegypti	Mosquito Midgut	SAMN07222799
GD.SMS.RockBlood.mg.Mar3.Pooled.B3_1927327	uncultured organism	RockBlood.mg.Mar3.Pooled.B3_1927327	03-March-2013	United States of America	Aedes aegypti	Mosquito Midgut	SAMN07222799
GD.SMS.RockBlood.mg.Mar3.Pooled.B3_1930032	uncultured organism	RockBlood.mg.Mar3.Pooled.B3_1930032	03-March-2013	United States of America	Aedes aegypti	Mosquito Midgut	SAMN07222799
GD.SMS.RockBlood.mg.Mar3.Pooled.B3_1932140	uncultured organism	RockBlood.mg.Mar3.Pooled.B3_1932140	03-March-2013	United States of America	Aedes aegypti	Mosquito Midgut	SAMN07222799
GD.SMS.RockBlood.mg.Mar3.Pooled.B3_1935346	uncultured organism	RockBlood.mg.Mar3.Pooled.B3_1935346	03-March-2013	United States of America	Aedes aegypti	Mosquito Midgut	SAMN07222799
GD.SMS.RockBlood.mg.Mar3.Pooled.B3_1936364	uncultured organism	RockBlood.mg.Mar3.Pooled.B3_1936364	03-March-2013	United States of America	Aedes aegypti	Mosquito Midgut	SAMN07222799
GD.SMS.RockBlood.mg.Mar3.Pooled.B3_1937314	uncultured organism	RockBlood.mg.Mar3.Pooled.B3_1937314	03-March-2013	United States of America	Aedes aegypti	Mosquito Midgut	SAMN07222799
GD.SMS.RockBlood.mg.Mar3.Pooled.B3_1937389	uncultured organism	RockBlood.mg.Mar3.Pooled.B3_1937389	03-March-2013	United States of America	Aedes aegypti	Mosquito Midgut	SAMN07222799
GD.SMS.RockBlood.mg.Mar3.Pooled.B3_1938177	uncultured organism	RockBlood.mg.Mar3.Pooled.B3_1938177	03-March-2013	United States of America	Aedes aegypti	Mosquito Midgut	SAMN07222799
GD.SMS.RockBlood.mg.Mar3.Pooled.B3_1938283	uncultured organism	RockBlood.mg.Mar3.Pooled.B3_1938283	03-March-2013	United States of America	Aedes aegypti	Mosquito Midgut	SAMN07222799
GD.SMS.RockBlood.mg.Mar3.Pooled.B3_1938952	uncultured organism	RockBlood.mg.Mar3.Pooled.B3_1938952	03-March-2013	United States of America	Aedes aegypti	Mosquito Midgut	SAMN07222799
GD.SMS.RockBlood.mg.Mar3.Pooled.B3_1939502	uncultured organism	RockBlood.mg.Mar3.Pooled.B3_1939502	03-March-2013	United States of America	Aedes aegypti	Mosquito Midgut	SAMN07222799
GD.SMS.RockBlood.mg.Mar3.Pooled.B3_1939608	uncultured organism	RockBlood.mg.Mar3.Pooled.B3_1939608	03-March-2013	United States of America	Aedes aegypti	Mosquito Midgut	SAMN07222799
GD.SMS.RockBlood.mg.Mar3.Pooled.B3_1940956	uncultured organism	RockBlood.mg.Mar3.Pooled.B3_1940956	03-March-2013	United States of America	Aedes aegypti	Mosquito Midgut	SAMN07222799
GD.SMS.RockBlood.mg.Mar3.Pooled.B3_1941012	uncultured organism	RockBlood.mg.Mar3.Pooled.B3_1941012	03-March-2013	United States of America	Aedes aegypti	Mosquito Midgut	SAMN07222799
GD.SMS.RockBlood.mg.Mar3.Pooled.B3_1942279	uncultured organism	RockBlood.mg.Mar3.Pooled.B3_1942279	03-March-2013	United States of America	Aedes aegypti	Mosquito Midgut	SAMN07222799
GD.SMS.RockBlood.mg.Mar3.Pooled.B3_1943273	uncultured organism	RockBlood.mg.Mar3.Pooled.B3_1943273	03-March-2013	United States of America	Aedes aegypti	Mosquito Midgut	SAMN07222799
GD.SMS.RockBlood.mg.Mar3.Pooled.B3_1943651	uncultured organism	RockBlood.mg.Mar3.Pooled.B3_1943651	03-March-2013	United States of America	Aedes aegypti	Mosquito Midgut	SAMN07222799
GD.SMS.RockBlood.mg.Mar3.Pooled.B3_1944503	uncultured organism	RockBlood.mg.Mar3.Pooled.B3_1944503	03-March-2013	United States of America	Aedes aegypti	Mosquito Midgut	SAMN07222799
GD.SMS.RockBlood.mg.Mar3.Pooled.B3_1945130	uncultured organism	RockBlood.mg.Mar3.Pooled.B3_1945130	03-March-2013	United States of America	Aedes aegypti	Mosquito Midgut	SAMN07222799
GD.SMS.RockBlood.mg.Mar3.Pooled.B3_1946364	uncultured organism	RockBlood.mg.Mar3.Pooled.B3_1946364	03-March-2013	United States of America	Aedes aegypti	Mosquito Midgut	SAMN07222799
GD.SMS.RockBlood.mg.Mar3.Pooled.B3_1946605	uncultured organism	RockBlood.mg.Mar3.Pooled.B3_1946605	03-March-2013	United States of America	Aedes aegypti	Mosquito Midgut	SAMN07222799
GD.SMS.RockBlood.mg.Mar3.Pooled.B3_1947336	uncultured organism	RockBlood.mg.Mar3.Pooled.B3_1947336	03-March-2013	United States of America	Aedes aegypti	Mosquito Midgut	SAMN07222799
GD.SMS.RockBlood.mg.Mar3.Pooled.B3_1948785	uncultured organism	RockBlood.mg.Mar3.Pooled.B3_1948785	03-March-2013	United States of America	Aedes aegypti	Mosquito Midgut	SAMN07222799
GD.SMS.RockBlood.mg.Mar3.Pooled.B3_1950282	uncultured organism	RockBlood.mg.Mar3.Pooled.B3_1950282	03-March-2013	United States of America	Aedes aegypti	Mosquito Midgut	SAMN07222799
GD.SMS.RockBlood.mg.Mar3.Pooled.B3_1950339	uncultured organism	RockBlood.mg.Mar3.Pooled.B3_1950339	03-March-2013	United States of America	Aedes aegypti	Mosquito Midgut	SAMN07222799
GD.SMS.RockBlood.mg.Mar3.Pooled.B3_1953849	uncultured organism	RockBlood.mg.Mar3.Pooled.B3_1953849	03-March-2013	United States of America	Aedes aegypti	Mosquito Midgut	SAMN07222799
GD.SMS.RockBlood.mg.Mar3.Pooled.B3_1954134	uncultured organism	RockBlood.mg.Mar3.Pooled.B3_1954134	03-March-2013	United States of America	Aedes aegypti	Mosquito Midgut	SAMN07222799
GD.SMS.RockBlood.mg.Mar3.Pooled.B3_1954936	uncultured organism	RockBlood.mg.Mar3.Pooled.B3_1954936	03-March-2013	United States of America	Aedes aegypti	Mosquito Midgut	SAMN07222799
GD.SMS.RockBlood.mg.Mar3.Pooled.B3_1956372	uncultured organism	RockBlood.mg.Mar3.Pooled.B3_1956372	03-March-2013	United States of America	Aedes aegypti	Mosquito Midgut	SAMN07222799
GD.SMS.RockBlood.mg.Mar3.Pooled.B3_1957462	uncultured organism	RockBlood.mg.Mar3.Pooled.B3_1957462	03-March-2013	United States of America	Aedes aegypti	Mosquito Midgut	SAMN07222799
GD.SMS.RockBlood.mg.Mar3.Pooled.B3_1959734	uncultured organism	RockBlood.mg.Mar3.Pooled.B3_1959734	03-March-2013	United States of America	Aedes aegypti	Mosquito Midgut	SAMN07222799
GD.SMS.RockBlood.mg.Mar3.Pooled.B3_1960282	uncultured organism	RockBlood.mg.Mar3.Pooled.B3_1960282	03-March-2013	United States of America	Aedes aegypti	Mosquito Midgut	SAMN07222799
GD.SMS.RockBlood.mg.Mar3.Pooled.B3_1960795	uncultured organism	RockBlood.mg.Mar3.Pooled.B3_1960795	03-March-2013	United States of America	Aedes aegypti	Mosquito Midgut	SAMN07222799
GD.SMS.RockBlood.mg.Mar3.Pooled.B3_1962000	uncultured organism	RockBlood.mg.Mar3.Pooled.B3_1962000	03-March-2013	United States of America	Aedes aegypti	Mosquito Midgut	SAMN07222799
GD.SMS.RockBlood.mg.Mar3.Pooled.B3_1962190	uncultured organism	RockBlood.mg.Mar3.Pooled.B3_1962190	03-March-2013	United States of America	Aedes aegypti	Mosquito Midgut	SAMN07222799
GD.SMS.RockBlood.mg.Mar3.Pooled.B3_1962981	uncultured organism	RockBlood.mg.Mar3.Pooled.B3_1962981	03-March-2013	United States of America	Aedes aegypti	Mosquito Midgut	SAMN07222799
GD.SMS.RockBlood.mg.Mar3.Pooled.B3_1963471	uncultured organism	RockBlood.mg.Mar3.Pooled.B3_1963471	03-March-2013	United States of America	Aedes aegypti	Mosquito Midgut	SAMN07222799
GD.SMS.RockBlood.mg.Mar3.Pooled.B3_1964647	uncultured organism	RockBlood.mg.Mar3.Pooled.B3_1964647	03-March-2013	United States of America	Aedes aegypti	Mosquito Midgut	SAMN07222799
GD.SMS.RockBlood.mg.Mar3.Pooled.B3_1965490	uncultured organism	RockBlood.mg.Mar3.Pooled.B3_1965490	03-March-2013	United States of America	Aedes aegypti	Mosquito Midgut	SAMN07222799
GD.SMS.RockBlood.mg.Mar3.Pooled.B3_1966009	uncultured organism	RockBlood.mg.Mar3.Pooled.B3_1966009	03-March-2013	United States of America	Aedes aegypti	Mosquito Midgut	SAMN07222799
GD.SMS.RockBlood.mg.Mar3.Pooled.B3_1966264	uncultured organism	RockBlood.mg.Mar3.Pooled.B3_1966264	03-March-2013	United States of America	Aedes aegypti	Mosquito Midgut	SAMN07222799
GD.SMS.RockBlood.mg.Mar3.Pooled.B3_1967659	uncultured organism	RockBlood.mg.Mar3.Pooled.B3_1967659	03-March-2013	United States of America	Aedes aegypti	Mosquito Midgut	SAMN07222799
GD.SMS.RockBlood.mg.Mar3.Pooled.B3_1967982	uncultured organism	RockBlood.mg.Mar3.Pooled.B3_1967982	03-March-2013	United States of America	Aedes aegypti	Mosquito Midgut	SAMN07222799
GD.SMS.RockBlood.mg.Mar3.Pooled.B3_1968715	uncultured organism	RockBlood.mg.Mar3.Pooled.B3_1968715	03-March-2013	United States of America	Aedes aegypti	Mosquito Midgut	SAMN07222799
GD.SMS.RockBlood.mg.Mar3.Pooled.B3_1970306	uncultured organism	RockBlood.mg.Mar3.Pooled.B3_1970306	03-March-2013	United States of America	Aedes aegypti	Mosquito Midgut	SAMN07222799
GD.SMS.RockBlood.mg.Mar3.Pooled.B3_1974375	uncultured organism	RockBlood.mg.Mar3.Pooled.B3_1974375	03-March-2013	United States of America	Aedes aegypti	Mosquito Midgut	SAMN07222799
GD.SMS.RockBlood.mg.Mar3.Pooled.B3_1974577	uncultured organism	RockBlood.mg.Mar3.Pooled.B3_1974577	03-March-2013	United States of America	Aedes aegypti	Mosquito Midgut	SAMN07222799
GD.SMS.RockBlood.mg.Mar3.Pooled.B3_1974685	uncultured organism	RockBlood.mg.Mar3.Pooled.B3_1974685	03-March-2013	United States of America	Aedes aegypti	Mosquito Midgut	SAMN07222799
GD.SMS.RockBlood.mg.Mar3.Pooled.B3_1975972	uncultured organism	RockBlood.mg.Mar3.Pooled.B3_1975972	03-March-2013	United States of America	Aedes aegypti	Mosquito Midgut	SAMN07222799
GD.SMS.RockBlood.mg.Mar3.Pooled.B3_1976660	uncultured organism	RockBlood.mg.Mar3.Pooled.B3_1976660	03-March-2013	United States of America	Aedes aegypti	Mosquito Midgut	SAMN07222799
GD.SMS.RockBlood.mg.Mar3.Pooled.B3_1977351	uncultured organism	RockBlood.mg.Mar3.Pooled.B3_1977351	03-March-2013	United States of America	Aedes aegypti	Mosquito Midgut	SAMN07222799
GD.SMS.RockBlood.mg.Mar3.Pooled.B3_1978305	uncultured organism	RockBlood.mg.Mar3.Pooled.B3_1978305	03-March-2013	United States of America	Aedes aegypti	Mosquito Midgut	SAMN07222799
GD.SMS.RockBlood.mg.Mar3.Pooled.B3_1978346	uncultured organism	RockBlood.mg.Mar3.Pooled.B3_1978346	03-March-2013	United States of America	Aedes aegypti	Mosquito Midgut	SAMN07222799
GD.SMS.RockBlood.mg.Mar3.Pooled.B3_1979925	uncultured organism	RockBlood.mg.Mar3.Pooled.B3_1979925	03-March-2013	United States of America	Aedes aegypti	Mosquito Midgut	SAMN07222799
GD.SMS.RockBlood.mg.Mar3.Pooled.B3_1981633	uncultured organism	RockBlood.mg.Mar3.Pooled.B3_1981633	03-March-2013	United States of America	Aedes aegypti	Mosquito Midgut	SAMN07222799
GD.SMS.RockBlood.mg.Mar3.Pooled.B3_1982409	uncultured organism	RockBlood.mg.Mar3.Pooled.B3_1982409	03-March-2013	United States of America	Aedes aegypti	Mosquito Midgut	SAMN07222799
GD.SMS.RockBlood.mg.Mar3.Pooled.B3_1982543	uncultured organism	RockBlood.mg.Mar3.Pooled.B3_1982543	03-March-2013	United States of America	Aedes aegypti	Mosquito Midgut	SAMN07222799
GD.SMS.RockBlood.mg.Mar3.Pooled.B3_1984473	uncultured organism	RockBlood.mg.Mar3.Pooled.B3_1984473	03-March-2013	United States of America	Aedes aegypti	Mosquito Midgut	SAMN07222799
GD.SMS.RockBlood.mg.Mar3.Pooled.B3_1984820	uncultured organism	RockBlood.mg.Mar3.Pooled.B3_1984820	03-March-2013	United States of America	Aedes aegypti	Mosquito Midgut	SAMN07222799
GD.SMS.RockBlood.mg.Mar3.Pooled.B3_1985887	uncultured organism	RockBlood.mg.Mar3.Pooled.B3_1985887	03-March-2013	United States of America	Aedes aegypti	Mosquito Midgut	SAMN07222799
GD.SMS.RockBlood.mg.Mar3.Pooled.B3_1985890	uncultured organism	RockBlood.mg.Mar3.Pooled.B3_1985890	03-March-2013	United States of America	Aedes aegypti	Mosquito Midgut	SAMN07222799
GD.SMS.RockBlood.mg.Mar3.Pooled.B3_1986804	uncultured organism	RockBlood.mg.Mar3.Pooled.B3_1986804	03-March-2013	United States of America	Aedes aegypti	Mosquito Midgut	SAMN07222799
GD.SMS.RockBlood.mg.Mar3.Pooled.B3_1987706	uncultured organism	RockBlood.mg.Mar3.Pooled.B3_1987706	03-March-2013	United States of America	Aedes aegypti	Mosquito Midgut	SAMN07222799
GD.SMS.RockBlood.mg.Mar3.Pooled.B3_1988348	uncultured organism	RockBlood.mg.Mar3.Pooled.B3_1988348	03-March-2013	United States of America	Aedes aegypti	Mosquito Midgut	SAMN07222799
GD.SMS.RockBlood.mg.Mar3.Pooled.B3_1989530	uncultured organism	RockBlood.mg.Mar3.Pooled.B3_1989530	03-March-2013	United States of America	Aedes aegypti	Mosquito Midgut	SAMN07222799
GD.SMS.RockBlood.mg.Mar3.Pooled.B3_1991540	uncultured organism	RockBlood.mg.Mar3.Pooled.B3_1991540	03-March-2013	United States of America	Aedes aegypti	Mosquito Midgut	SAMN07222799
GD.SMS.RockBlood.mg.Mar3.Pooled.B3_1992802	uncultured organism	RockBlood.mg.Mar3.Pooled.B3_1992802	03-March-2013	United States of America	Aedes aegypti	Mosquito Midgut	SAMN07222799
GD.SMS.RockBlood.mg.Mar3.Pooled.B3_1994340	uncultured organism	RockBlood.mg.Mar3.Pooled.B3_1994340	03-March-2013	United States of America	Aedes aegypti	Mosquito Midgut	SAMN07222799
GD.SMS.RockBlood.mg.Mar3.Pooled.B3_1994822	uncultured organism	RockBlood.mg.Mar3.Pooled.B3_1994822	03-March-2013	United States of America	Aedes aegypti	Mosquito Midgut	SAMN07222799
GD.SMS.RockBlood.mg.Mar3.Pooled.B3_1995581	uncultured organism	RockBlood.mg.Mar3.Pooled.B3_1995581	03-March-2013	United States of America	Aedes aegypti	Mosquito Midgut	SAMN07222799
GD.SMS.RockBlood.mg.Mar3.Pooled.B3_1996016	uncultured organism	RockBlood.mg.Mar3.Pooled.B3_1996016	03-March-2013	United States of America	Aedes aegypti	Mosquito Midgut	SAMN07222799
GD.SMS.RockBlood.mg.Mar3.Pooled.B3_1996519	uncultured organism	RockBlood.mg.Mar3.Pooled.B3_1996519	03-March-2013	United States of America	Aedes aegypti	Mosquito Midgut	SAMN07222799
GD.SMS.RockBlood.mg.Mar3.Pooled.B3_1997697	uncultured organism	RockBlood.mg.Mar3.Pooled.B3_1997697	03-March-2013	United States of America	Aedes aegypti	Mosquito Midgut	SAMN07222799
GD.SMS.RockBlood.mg.Mar3.Pooled.B3_1998648	uncultured organism	RockBlood.mg.Mar3.Pooled.B3_1998648	03-March-2013	United States of America	Aedes aegypti	Mosquito Midgut	SAMN07222799
GD.SMS.RockBlood.mg.Mar3.Pooled.B3_2000112	uncultured organism	RockBlood.mg.Mar3.Pooled.B3_2000112	03-March-2013	United States of America	Aedes aegypti	Mosquito Midgut	SAMN07222799
GD.SMS.RockBlood.mg.Mar3.Pooled.B3_2002692	uncultured organism	RockBlood.mg.Mar3.Pooled.B3_2002692	03-March-2013	United States of America	Aedes aegypti	Mosquito Midgut	SAMN07222799
GD.SMS.RockBlood.mg.Mar3.Pooled.B3_2004022	uncultured organism	RockBlood.mg.Mar3.Pooled.B3_2004022	03-March-2013	United States of America	Aedes aegypti	Mosquito Midgut	SAMN07222799
GD.SMS.RockBlood.mg.Mar3.Pooled.B3_2004706	uncultured organism	RockBlood.mg.Mar3.Pooled.B3_2004706	03-March-2013	United States of America	Aedes aegypti	Mosquito Midgut	SAMN07222799
GD.SMS.RockBlood.mg.Mar3.Pooled.B3_2005807	uncultured organism	RockBlood.mg.Mar3.Pooled.B3_2005807	03-March-2013	United States of America	Aedes aegypti	Mosquito Midgut	SAMN07222799
GD.SMS.RockBlood.mg.Mar3.Pooled.B3_2006001	uncultured organism	RockBlood.mg.Mar3.Pooled.B3_2006001	03-March-2013	United States of America	Aedes aegypti	Mosquito Midgut	SAMN07222799
GD.SMS.RockBlood.mg.Mar3.Pooled.B3_2006899	uncultured organism	RockBlood.mg.Mar3.Pooled.B3_2006899	03-March-2013	United States of America	Aedes aegypti	Mosquito Midgut	SAMN07222799
GD.SMS.RockBlood.mg.Mar3.Pooled.B3_2007216	uncultured organism	RockBlood.mg.Mar3.Pooled.B3_2007216	03-March-2013	United States of America	Aedes aegypti	Mosquito Midgut	SAMN07222799
GD.SMS.RockBlood.mg.Mar3.Pooled.B3_2007653	uncultured organism	RockBlood.mg.Mar3.Pooled.B3_2007653	03-March-2013	United States of America	Aedes aegypti	Mosquito Midgut	SAMN07222799
GD.SMS.RockBlood.mg.Mar3.Pooled.B3_2010261	uncultured organism	RockBlood.mg.Mar3.Pooled.B3_2010261	03-March-2013	United States of America	Aedes aegypti	Mosquito Midgut	SAMN07222799
GD.SMS.RockBlood.mg.Mar3.Pooled.B3_2011783	uncultured organism	RockBlood.mg.Mar3.Pooled.B3_2011783	03-March-2013	United States of America	Aedes aegypti	Mosquito Midgut	SAMN07222799
GD.SMS.RockBlood.mg.Mar3.Pooled.B3_2012818	uncultured organism	RockBlood.mg.Mar3.Pooled.B3_2012818	03-March-2013	United States of America	Aedes aegypti	Mosquito Midgut	SAMN07222799
GD.SMS.RockBlood.mg.Mar3.Pooled.B3_2013164	uncultured organism	RockBlood.mg.Mar3.Pooled.B3_2013164	03-March-2013	United States of America	Aedes aegypti	Mosquito Midgut	SAMN07222799
GD.SMS.RockBlood.mg.Mar3.Pooled.B3_2013825	uncultured organism	RockBlood.mg.Mar3.Pooled.B3_2013825	03-March-2013	United States of America	Aedes aegypti	Mosquito Midgut	SAMN07222799
GD.SMS.RockBlood.mg.Mar3.Pooled.B3_2014141	uncultured organism	RockBlood.mg.Mar3.Pooled.B3_2014141	03-March-2013	United States of America	Aedes aegypti	Mosquito Midgut	SAMN07222799
GD.SMS.RockBlood.mg.Mar3.Pooled.B3_2014375	uncultured organism	RockBlood.mg.Mar3.Pooled.B3_2014375	03-March-2013	United States of America	Aedes aegypti	Mosquito Midgut	SAMN07222799
GD.SMS.RockBlood.mg.Mar3.Pooled.B3_2014733	uncultured organism	RockBlood.mg.Mar3.Pooled.B3_2014733	03-March-2013	United States of America	Aedes aegypti	Mosquito Midgut	SAMN07222799
GD.SMS.RockBlood.mg.Mar3.Pooled.B3_2015024	uncultured organism	RockBlood.mg.Mar3.Pooled.B3_2015024	03-March-2013	United States of America	Aedes aegypti	Mosquito Midgut	SAMN07222799
GD.SMS.RockBlood.mg.Mar3.Pooled.B3_2016015	uncultured organism	RockBlood.mg.Mar3.Pooled.B3_2016015	03-March-2013	United States of America	Aedes aegypti	Mosquito Midgut	SAMN07222799
GD.SMS.RockBlood.mg.Mar3.Pooled.B3_2016903	uncultured organism	RockBlood.mg.Mar3.Pooled.B3_2016903	03-March-2013	United States of America	Aedes aegypti	Mosquito Midgut	SAMN07222799
GD.SMS.RockBlood.mg.Mar3.Pooled.B3_2017452	uncultured organism	RockBlood.mg.Mar3.Pooled.B3_2017452	03-March-2013	United States of America	Aedes aegypti	Mosquito Midgut	SAMN07222799
GD.SMS.RockBlood.mg.Mar3.Pooled.B3_2017762	uncultured organism	RockBlood.mg.Mar3.Pooled.B3_2017762	03-March-2013	United States of America	Aedes aegypti	Mosquito Midgut	SAMN07222799
GD.SMS.RockBlood.mg.Mar3.Pooled.B3_2018563	uncultured organism	RockBlood.mg.Mar3.Pooled.B3_2018563	03-March-2013	United States of America	Aedes aegypti	Mosquito Midgut	SAMN07222799
GD.SMS.RockBlood.mg.Mar3.Pooled.B3_2019302	uncultured organism	RockBlood.mg.Mar3.Pooled.B3_2019302	03-March-2013	United States of America	Aedes aegypti	Mosquito Midgut	SAMN07222799
GD.SMS.RockBlood.mg.Mar3.Pooled.B3_2019745	uncultured organism	RockBlood.mg.Mar3.Pooled.B3_2019745	03-March-2013	United States of America	Aedes aegypti	Mosquito Midgut	SAMN07222799
GD.SMS.RockBlood.mg.Mar3.Pooled.B3_2020368	uncultured organism	RockBlood.mg.Mar3.Pooled.B3_2020368	03-March-2013	United States of America	Aedes aegypti	Mosquito Midgut	SAMN07222799
GD.SMS.RockBlood.mg.Mar3.Pooled.B3_2022004	uncultured organism	RockBlood.mg.Mar3.Pooled.B3_2022004	03-March-2013	United States of America	Aedes aegypti	Mosquito Midgut	SAMN07222799
GD.SMS.RockBlood.mg.Mar3.Pooled.B3_2022131	uncultured organism	RockBlood.mg.Mar3.Pooled.B3_2022131	03-March-2013	United States of America	Aedes aegypti	Mosquito Midgut	SAMN07222799
GD.SMS.RockBlood.mg.Mar3.Pooled.B3_2022982	uncultured organism	RockBlood.mg.Mar3.Pooled.B3_2022982	03-March-2013	United States of America	Aedes aegypti	Mosquito Midgut	SAMN07222799
GD.SMS.RockBlood.mg.Mar3.Pooled.B3_2024245	uncultured organism	RockBlood.mg.Mar3.Pooled.B3_2024245	03-March-2013	United States of America	Aedes aegypti	Mosquito Midgut	SAMN07222799
GD.SMS.RockBlood.mg.Mar3.Pooled.B3_2024370	uncultured organism	RockBlood.mg.Mar3.Pooled.B3_2024370	03-March-2013	United States of America	Aedes aegypti	Mosquito Midgut	SAMN07222799
GD.SMS.RockBlood.mg.Mar3.Pooled.B3_2024414	uncultured organism	RockBlood.mg.Mar3.Pooled.B3_2024414	03-March-2013	United States of America	Aedes aegypti	Mosquito Midgut	SAMN07222799
GD.SMS.RockBlood.mg.Mar3.Pooled.B3_2024665	uncultured organism	RockBlood.mg.Mar3.Pooled.B3_2024665	03-March-2013	United States of America	Aedes aegypti	Mosquito Midgut	SAMN07222799
GD.SMS.RockBlood.mg.Mar3.Pooled.B3_2025710	uncultured organism	RockBlood.mg.Mar3.Pooled.B3_2025710	03-March-2013	United States of America	Aedes aegypti	Mosquito Midgut	SAMN07222799
GD.SMS.RockBlood.mg.Mar3.Pooled.B3_2025866	uncultured organism	RockBlood.mg.Mar3.Pooled.B3_2025866	03-March-2013	United States of America	Aedes aegypti	Mosquito Midgut	SAMN07222799
GD.SMS.RockBlood.mg.Mar3.Pooled.B3_2027288	uncultured organism	RockBlood.mg.Mar3.Pooled.B3_2027288	03-March-2013	United States of America	Aedes aegypti	Mosquito Midgut	SAMN07222799
GD.SMS.RockBlood.mg.Mar3.Pooled.B3_2027597	uncultured organism	RockBlood.mg.Mar3.Pooled.B3_2027597	03-March-2013	United States of America	Aedes aegypti	Mosquito Midgut	SAMN07222799
GD.SMS.RockBlood.mg.Mar3.Pooled.B3_2028034	uncultured organism	RockBlood.mg.Mar3.Pooled.B3_2028034	03-March-2013	United States of America	Aedes aegypti	Mosquito Midgut	SAMN07222799
GD.SMS.RockBlood.mg.Mar3.Pooled.B3_2029029	uncultured organism	RockBlood.mg.Mar3.Pooled.B3_2029029	03-March-2013	United States of America	Aedes aegypti	Mosquito Midgut	SAMN07222799
GD.SMS.RockBlood.mg.Mar3.Pooled.B3_2029205	uncultured organism	RockBlood.mg.Mar3.Pooled.B3_2029205	03-March-2013	United States of America	Aedes aegypti	Mosquito Midgut	SAMN07222799
GD.SMS.RockBlood.mg.Mar3.Pooled.B3_2030398	uncultured organism	RockBlood.mg.Mar3.Pooled.B3_2030398	03-March-2013	United States of America	Aedes aegypti	Mosquito Midgut	SAMN07222799
GD.SMS.RockBlood.mg.Mar3.Pooled.B3_2031931	uncultured organism	RockBlood.mg.Mar3.Pooled.B3_2031931	03-March-2013	United States of America	Aedes aegypti	Mosquito Midgut	SAMN07222799
GD.SMS.RockBlood.mg.Mar3.Pooled.B3_2032448	uncultured organism	RockBlood.mg.Mar3.Pooled.B3_2032448	03-March-2013	United States of America	Aedes aegypti	Mosquito Midgut	SAMN07222799
GD.SMS.RockBlood.mg.Mar3.Pooled.B3_2032753	uncultured organism	RockBlood.mg.Mar3.Pooled.B3_2032753	03-March-2013	United States of America	Aedes aegypti	Mosquito Midgut	SAMN07222799
GD.SMS.RockBlood.mg.Mar3.Pooled.B3_2033220	uncultured organism	RockBlood.mg.Mar3.Pooled.B3_2033220	03-March-2013	United States of America	Aedes aegypti	Mosquito Midgut	SAMN07222799
GD.SMS.RockBlood.mg.Mar3.Pooled.B3_2033269	uncultured organism	RockBlood.mg.Mar3.Pooled.B3_2033269	03-March-2013	United States of America	Aedes aegypti	Mosquito Midgut	SAMN07222799
GD.SMS.RockBlood.mg.Mar3.Pooled.B3_2033650	uncultured organism	RockBlood.mg.Mar3.Pooled.B3_2033650	03-March-2013	United States of America	Aedes aegypti	Mosquito Midgut	SAMN07222799
GD.SMS.RockBlood.mg.Mar3.Pooled.B3_2035505	uncultured organism	RockBlood.mg.Mar3.Pooled.B3_2035505	03-March-2013	United States of America	Aedes aegypti	Mosquito Midgut	SAMN07222799
GD.SMS.RockBlood.mg.Mar3.Pooled.B3_2036874	uncultured organism	RockBlood.mg.Mar3.Pooled.B3_2036874	03-March-2013	United States of America	Aedes aegypti	Mosquito Midgut	SAMN07222799
GD.SMS.RockBlood.mg.Mar3.Pooled.B3_2037006	uncultured organism	RockBlood.mg.Mar3.Pooled.B3_2037006	03-March-2013	United States of America	Aedes aegypti	Mosquito Midgut	SAMN07222799
GD.SMS.RockBlood.mg.Mar3.Pooled.B3_2037371	uncultured organism	RockBlood.mg.Mar3.Pooled.B3_2037371	03-March-2013	United States of America	Aedes aegypti	Mosquito Midgut	SAMN07222799
GD.SMS.RockBlood.mg.Mar3.Pooled.B3_2040150	uncultured organism	RockBlood.mg.Mar3.Pooled.B3_2040150	03-March-2013	United States of America	Aedes aegypti	Mosquito Midgut	SAMN07222799
GD.SMS.RockBlood.mg.Mar3.Pooled.B3_2042404	uncultured organism	RockBlood.mg.Mar3.Pooled.B3_2042404	03-March-2013	United States of America	Aedes aegypti	Mosquito Midgut	SAMN07222799
GD.SMS.RockBlood.mg.Mar3.Pooled.B3_2043460	uncultured organism	RockBlood.mg.Mar3.Pooled.B3_2043460	03-March-2013	United States of America	Aedes aegypti	Mosquito Midgut	SAMN07222799
GD.SMS.RockBlood.mg.Mar3.Pooled.B3_2043821	uncultured organism	RockBlood.mg.Mar3.Pooled.B3_2043821	03-March-2013	United States of America	Aedes aegypti	Mosquito Midgut	SAMN07222799
GD.SMS.RockBlood.mg.Mar3.Pooled.B3_2043875	uncultured organism	RockBlood.mg.Mar3.Pooled.B3_2043875	03-March-2013	United States of America	Aedes aegypti	Mosquito Midgut	SAMN07222799
GD.SMS.RockBlood.mg.Mar3.Pooled.B3_2047304	uncultured organism	RockBlood.mg.Mar3.Pooled.B3_2047304	03-March-2013	United States of America	Aedes aegypti	Mosquito Midgut	SAMN07222799
GD.SMS.RockBlood.mg.Mar3.Pooled.B3_2048892	uncultured organism	RockBlood.mg.Mar3.Pooled.B3_2048892	03-March-2013	United States of America	Aedes aegypti	Mosquito Midgut	SAMN07222799
GD.SMS.RockBlood.mg.Mar3.Pooled.B3_2049782	uncultured organism	RockBlood.mg.Mar3.Pooled.B3_2049782	03-March-2013	United States of America	Aedes aegypti	Mosquito Midgut	SAMN07222799
GD.SMS.RockBlood.mg.Mar3.Pooled.B3_2052709	uncultured organism	RockBlood.mg.Mar3.Pooled.B3_2052709	03-March-2013	United States of America	Aedes aegypti	Mosquito Midgut	SAMN07222799
GD.SMS.RockBlood.mg.Mar3.Pooled.B3_2054938	uncultured organism	RockBlood.mg.Mar3.Pooled.B3_2054938	03-March-2013	United States of America	Aedes aegypti	Mosquito Midgut	SAMN07222799
GD.SMS.RockBlood.mg.Mar3.Pooled.B3_2057613	uncultured organism	RockBlood.mg.Mar3.Pooled.B3_2057613	03-March-2013	United States of America	Aedes aegypti	Mosquito Midgut	SAMN07222799
GD.SMS.RockBlood.mg.Mar3.Pooled.B3_2060995	uncultured organism	RockBlood.mg.Mar3.Pooled.B3_2060995	03-March-2013	United States of America	Aedes aegypti	Mosquito Midgut	SAMN07222799
GD.SMS.RockBlood.mg.Mar3.Pooled.B3_2061750	uncultured organism	RockBlood.mg.Mar3.Pooled.B3_2061750	03-March-2013	United States of America	Aedes aegypti	Mosquito Midgut	SAMN07222799
GD.SMS.RockBlood.mg.Mar3.Pooled.B3_2061843	uncultured organism	RockBlood.mg.Mar3.Pooled.B3_2061843	03-March-2013	United States of America	Aedes aegypti	Mosquito Midgut	SAMN07222799
GD.SMS.RockBlood.mg.Mar3.Pooled.B3_2062424	uncultured organism	RockBlood.mg.Mar3.Pooled.B3_2062424	03-March-2013	United States of America	Aedes aegypti	Mosquito Midgut	SAMN07222799
GD.SMS.RockBlood.mg.Mar3.Pooled.B3_2062802	uncultured organism	RockBlood.mg.Mar3.Pooled.B3_2062802	03-March-2013	United States of America	Aedes aegypti	Mosquito Midgut	SAMN07222799
GD.SMS.RockBlood.mg.Mar3.Pooled.B3_2065462	uncultured organism	RockBlood.mg.Mar3.Pooled.B3_2065462	03-March-2013	United States of America	Aedes aegypti	Mosquito Midgut	SAMN07222799
GD.SMS.RockBlood.mg.Mar3.Pooled.B3_2066266	uncultured organism	RockBlood.mg.Mar3.Pooled.B3_2066266	03-March-2013	United States of America	Aedes aegypti	Mosquito Midgut	SAMN07222799
GD.SMS.RockBlood.mg.Mar3.Pooled.B3_2068049	uncultured organism	RockBlood.mg.Mar3.Pooled.B3_2068049	03-March-2013	United States of America	Aedes aegypti	Mosquito Midgut	SAMN07222799
GD.SMS.RockBlood.mg.Mar3.Pooled.B3_2068617	uncultured organism	RockBlood.mg.Mar3.Pooled.B3_2068617	03-March-2013	United States of America	Aedes aegypti	Mosquito Midgut	SAMN07222799
GD.SMS.RockBlood.mg.Mar3.Pooled.B3_2068840	uncultured organism	RockBlood.mg.Mar3.Pooled.B3_2068840	03-March-2013	United States of America	Aedes aegypti	Mosquito Midgut	SAMN07222799
GD.SMS.RockBlood.mg.Mar3.Pooled.B3_2068943	uncultured organism	RockBlood.mg.Mar3.Pooled.B3_2068943	03-March-2013	United States of America	Aedes aegypti	Mosquito Midgut	SAMN07222799
GD.SMS.RockBlood.mg.Mar3.Pooled.B3_2069162	uncultured organism	RockBlood.mg.Mar3.Pooled.B3_2069162	03-March-2013	United States of America	Aedes aegypti	Mosquito Midgut	SAMN07222799
GD.SMS.RockBlood.mg.Mar3.Pooled.B3_2069607	uncultured organism	RockBlood.mg.Mar3.Pooled.B3_2069607	03-March-2013	United States of America	Aedes aegypti	Mosquito Midgut	SAMN07222799
GD.SMS.RockBlood.mg.Mar3.Pooled.B3_2069745	uncultured organism	RockBlood.mg.Mar3.Pooled.B3_2069745	03-March-2013	United States of America	Aedes aegypti	Mosquito Midgut	SAMN07222799
GD.SMS.RockBlood.mg.Mar3.Pooled.B3_2070187	uncultured organism	RockBlood.mg.Mar3.Pooled.B3_2070187	03-March-2013	United States of America	Aedes aegypti	Mosquito Midgut	SAMN07222799
GD.SMS.RockBlood.mg.Mar3.Pooled.B3_2070197	uncultured organism	RockBlood.mg.Mar3.Pooled.B3_2070197	03-March-2013	United States of America	Aedes aegypti	Mosquito Midgut	SAMN07222799
GD.SMS.RockBlood.mg.Mar3.Pooled.B3_2070923	uncultured organism	RockBlood.mg.Mar3.Pooled.B3_2070923	03-March-2013	United States of America	Aedes aegypti	Mosquito Midgut	SAMN07222799
GD.SMS.RockBlood.mg.Mar3.Pooled.B3_2071238	uncultured organism	RockBlood.mg.Mar3.Pooled.B3_2071238	03-March-2013	United States of America	Aedes aegypti	Mosquito Midgut	SAMN07222799
GD.SMS.RockBlood.mg.Mar3.Pooled.B3_2071687	uncultured organism	RockBlood.mg.Mar3.Pooled.B3_2071687	03-March-2013	United States of America	Aedes aegypti	Mosquito Midgut	SAMN07222799
GD.SMS.RockBlood.mg.Mar3.Pooled.B3_2073145	uncultured organism	RockBlood.mg.Mar3.Pooled.B3_2073145	03-March-2013	United States of America	Aedes aegypti	Mosquito Midgut	SAMN07222799
GD.SMS.RockBlood.mg.Mar3.Pooled.B3_2074002	uncultured organism	RockBlood.mg.Mar3.Pooled.B3_2074002	03-March-2013	United States of America	Aedes aegypti	Mosquito Midgut	SAMN07222799
GD.SMS.RockBlood.mg.Mar3.Pooled.B3_2074793	uncultured organism	RockBlood.mg.Mar3.Pooled.B3_2074793	03-March-2013	United States of America	Aedes aegypti	Mosquito Midgut	SAMN07222799
GD.SMS.RockBlood.mg.Mar3.Pooled.B3_2074820	uncultured organism	RockBlood.mg.Mar3.Pooled.B3_2074820	03-March-2013	United States of America	Aedes aegypti	Mosquito Midgut	SAMN07222799
GD.SMS.RockBlood.mg.Mar3.Pooled.B3_2074997	uncultured organism	RockBlood.mg.Mar3.Pooled.B3_2074997	03-March-2013	United States of America	Aedes aegypti	Mosquito Midgut	SAMN07222799
GD.SMS.RockBlood.mg.Mar3.Pooled.B3_2076158	uncultured organism	RockBlood.mg.Mar3.Pooled.B3_2076158	03-March-2013	United States of America	Aedes aegypti	Mosquito Midgut	SAMN07222799
GD.SMS.RockBlood.mg.Mar3.Pooled.B3_2077494	uncultured organism	RockBlood.mg.Mar3.Pooled.B3_2077494	03-March-2013	United States of America	Aedes aegypti	Mosquito Midgut	SAMN07222799
GD.SMS.RockBlood.mg.Mar3.Pooled.B3_2078877	uncultured organism	RockBlood.mg.Mar3.Pooled.B3_2078877	03-March-2013	United States of America	Aedes aegypti	Mosquito Midgut	SAMN07222799
GD.SMS.RockBlood.mg.Mar3.Pooled.B3_2080587	uncultured organism	RockBlood.mg.Mar3.Pooled.B3_2080587	03-March-2013	United States of America	Aedes aegypti	Mosquito Midgut	SAMN07222799
GD.SMS.RockBlood.mg.Mar3.Pooled.B3_2081697	uncultured organism	RockBlood.mg.Mar3.Pooled.B3_2081697	03-March-2013	United States of America	Aedes aegypti	Mosquito Midgut	SAMN07222799
[truncated: 27,639 more rows]
